# Supplementary material for: Small RNA-Seq Reveals the Effect of Formaldehyde Treatment on Chicken Embryo Liver microRNA Profiles
Source: Int J Mol Sci. 2025 Oct 31;26(21):10633. doi: 10.3390/ijms262110633 (PMC12609791; doi:10.3390/ijms262110633)
Supplement: Supplementary file 1 [file ijms-26-10633-s001.zip › Table S2.xlsx]

## Sheet: summary
!mirDB score >80
2334 down mirnas target genes p value 0,05
Results summary
	uploaded list:	2334
	mapped entities:	2206
	enriched pathway-based sets:	453
	enriched gene ontology-based sets:	1839
1032 up mirnas target genes p value 0,05
Results summary
	uploaded list:	1032
	mapped entities:	973
	enriched pathway-based sets:	170
	enriched gene ontology-based sets:	960

## Sheet: up_mirnas_go
p-value	q-value	term_goid	term_category	term_level	term_name	members_input_overlap	members_input_overlap_geneids	size	effective_size
0.024333	4.1366	GO:0048856	b	2	anatomical structure development	59; 70; 90; 102; 27327; 207; 320; 388; 394; 397; 421; 443; 65985; 488; 490; 590; 607; 613; 627; 639; 646; 727; 800; 835; 860; 863; 864; 865; 868; 905; 998; 1012; 1129; 55607; 1278; 1310; 1396; 1399; 54855; 1491; 1545; 1663; 55704; 1808; 1909; 1982; 2044; 2047; 2054; 2078; 2149; 2152; 2191; 2255; 2258; 2332; 2334; 2475; 2487; 2494; 2554; 2562; 2620; 2628; 2668; 2737; 2803; 2887; 3082; 3149; 3182; …	ZDHHC15; ERRFI1; ZDHHC17; CRKL; PDCD10; CPQ; LEMD2; DLG5; LHX8; LHX9; RNF114; RNF111; IRX4; CBLB; SLITRK4; TCOF1; OCSTAMP; POU2AF1; HCN1; GRB10; PRR15; ACTA2; MYO3B; ATP2A2; LSM14B; NDNF; CHL1; EDNRA; SOX13; NF1; HOXB2; INSIG1; PLXNC1; SCN5A; WDFY3; PRDM1; SLC18A2; CRIP1; TLE3; RCAN3; TOPAZ1; RAP1B; SLC4A5; SLC4A7; RORA; CTH; TLL2; ASPA; NEDD4; TAF4B; HMGB3; PARVB; NUS1; RIF1; LNPK; TCFL5; CHRDL1…	5866	5857
0.0548839	2.79908	GO:0005515	m	2	protein binding	18; 59; 70; 90; 102; 27327; 146; 150; 207; 318; 320; 5516; 373; 374; 388; 394; 397; 421; 443; 65985; 65986; 488; 490; 66036; 528; 586; 590; 607; 613; 627; 639; 665; 676; 727; 783; 800; 821; 829; 835; 860; 863; 864; 865; 868; 905; 998; 1012; 1069; 1119; 1129; 1176; 55607; 1278; 1310; 57620; 1399; 54855; 1479; 1491; 1522; 1609; 1663; 55704; 1808; 1837; 84280; 1871; 1909; 54622; 1982; 1993; 1994; 20…	RNF14; ERRFI1; ZDHHC17; PHYHIPL; CRKL; STK10; AP1M1; ZCCHC10; UBAC1; PDCD10; CPQ; LEMD2; UBE2J1; SMG7; DLG5; PPP3R1; STK26; BOD1; LHX9; RNF114; PRIM2; IRX4; HBS1L; YAF2; CBLB; FAM222B; TCOF1; LARP6; SP4; BCAT1; TMEM9B; NAPEPLD; DHX29; GPR160; ADRA1D; POU2AF1; HCN1; GRB10; PARP14; GEMIN2; KRT222; RHBDD2; ADTRP; PRR15; ACTA2; MYO3B; ELAVL1; ELAVL2; ANO4; ANO5; UBE2D3; RIT1; PDS5B; DENND4A; SYNPR; E…	14003	13983
0.0189455	16.1036	GO:0007275	b	2	multicellular organism development	59; 70; 90; 102; 27327; 207; 320; 388; 394; 397; 421; 443; 65985; 490; 590; 607; 613; 627; 639; 727; 800; 835; 860; 863; 864; 865; 868; 905; 998; 1012; 1129; 55607; 1278; 1310; 1396; 1399; 54855; 1491; 1545; 1663; 55704; 1808; 1909; 1982; 2044; 2047; 2054; 2078; 2152; 2191; 2255; 2258; 2332; 2334; 2475; 2487; 2494; 2554; 2562; 2620; 2628; 2668; 2737; 2803; 2887; 3082; 3149; 3182; 3198; 3201; 3212…	ZDHHC15; ERRFI1; ZDHHC17; CRKL; PDCD10; LEMD2; DLG5; LHX8; LHX9; RNF114; RNF111; IRX4; CBLB; SLITRK4; TCOF1; OCSTAMP; POU2AF1; HCN1; GRB10; PRR15; ACTA2; MYO3B; LSM14B; NDNF; CHL1; EDNRA; SOX13; NF1; HOXB2; INSIG1; PLXNC1; SCN5A; WDFY3; PRDM1; SLC18A2; CRIP1; TLE3; SLC4A5; SLC4A7; RORA; CTH; TLL2; ASPA; NEDD4; ZSWIM6; HMGB3; NUS1; RIF1; LNPK; ARVCF; CHRDL1; BARX1; SH2B3; UBE2V2; F3; APBA1; LEO1; …	5363	5356
0.550649	287.99	GO:0048731	b	3	system development	59; 70; 90; 102; 27327; 207; 320; 388; 394; 443; 65985; 490; 590; 607; 613; 627; 639; 727; 800; 835; 860; 863; 864; 865; 868; 905; 998; 1012; 1129; 1278; 1310; 1396; 1399; 1491; 1545; 55704; 1808; 1909; 1982; 2044; 2047; 2054; 2152; 2191; 2255; 2258; 2332; 2334; 2475; 2487; 2494; 2554; 2562; 2620; 2668; 2737; 2803; 2887; 3082; 3149; 3182; 3198; 3201; 3212; 3329; 3371; 23026; 3516; 3625; 3638; 366…	LIN7A; ERRFI1; ZDHHC17; BCOR; CRKL; WWP1; MCF2; SLC25A25; CHSY1; AKT1; NDEL1; TNRC6C; LHX9; TNRC6A; PDCD10; BDNF; CCNT2; TRIO; DLL1; FA2H; ADAMTS5; ZDHHC15; ADAMTS6; DLG5; LINGO2; GLI3; TPD52; CCDC88A; RBPJ; RNF38; THRB; SIX1; CBFA2T3; TAOK1; SETD5; HDAC9; INHBB; CBFB; GOLGA4; MAN1A2; IRX4; PIP4K2A; HMG20A; CBLB; SLITRK4; SMAP1; TCOF1; AQP3; SCYL2; RORA; ZNF365; COL19A1; FLRT3; MICAL2; USH1C; ATP…	4796	4789
1.262	330.012	GO:0048468	b	3	cell development	59; 70; 90; 102; 207; 443; 488; 627; 646; 835; 864; 865; 998; 1399; 55704; 1808; 1909; 1982; 2044; 2047; 2258; 2332; 2475; 2487; 2668; 2737; 2803; 2887; 3082; 3371; 23026; 3625; 4168; 4218; 4659; 4684; 4734; 4763; 4915; 4919; 4929; 5071; 5139; 5305; 5362; 5530; 5629; 5756; 5797; 6443; 5908; 5911; 5926; 5991; 6093; 6495; 6585; 6586; 6591; 6595; 6654; 6658; 23136; 137868; 6949; 7068; 7080; 7162; 72…	ZDHHC15; ZDHHC17; UBE2J1; CRKL; TMOD2; MCF2; CHSY1; AKT1; NDEL1; RAPGEF2; BDNF; NKX2-1; SOX30; DLG5; LHX8; CCDC88A; THRB; SIX1; NTRK2; TAOK1; INHBB; CBFB; GOLGA4; NEXN; IRX4; PIP4K2A; HMG20A; WT1; SLITRK4; TCOF1; BICDL1; ZNF365; FLRT3; FLRT2; SNAI2; ROR1; ATCAY; TWF1; SLC4A5; INPP5F; TPBG; HCN1; EIF4G2; DZIP1; FA2H; NRXN1; RFX3; SPEN; RUNX3; RNF8; GRB10; DLL4; B4GALT6; ACTA2; ZNF488; ATP2A2; NDNF…	2114	2113
2.30368	1749.21	GO:0022008	b	4	neurogenesis	102; 207; 443; 590; 627; 860; 864; 998; 1399; 55704; 1808; 1982; 2044; 2047; 2255; 2258; 2332; 2475; 2668; 2737; 2803; 2887; 3082; 3371; 23026; 3516; 4040; 4168; 4218; 4684; 4734; 4763; 4915; 4919; 4929; 5071; 5362; 5530; 5629; 5756; 5797; 5911; 6093; 6095; 6495; 6547; 6585; 6586; 6654; 6658; 23136; 7068; 7080; 7162; 7204; 6683; 7336; 7478; 7976; 8577; 8633; 8678; 9175; 9211; 9231; 9378; 9448; 96…	ZDHHC15; ZDHHC17; CRKL; MCF2; AKT1; RAPGEF2; BDNF; NKX2-1; LEMD2; DLG5; GLI3; LHX8; CCDC88A; RBPJ; THRB; SIX1; RORA; TAOK1; NAV3; GOLGA4; NEXN; IRX4; HMG20A; ZNF488; SLITRK4; ZMYND8; BICDL1; ZNF365; FLRT3; FLRT2; ROR1; ATCAY; TWF1; INPP5F; TPBG; HCN1; GRB10; FA2H; NRXN1; RUNX2; RUNX3; EIF4G2; DLL4; B4GALT6; NDNF; FRS2; YTHDF2; BCHE; CNTN4; CHL1; DPYSL2; SPEN; CHD7; SOX13; MTR; NF1; PPP1R9A; LZTS1…	1603	1603
5.70498	1749.21	GO:0007399	b	4	nervous system development	102; 207; 320; 443; 490; 590; 627; 835; 860; 864; 998; 1129; 1399; 55704; 1808; 1909; 1982; 2044; 2047; 2255; 2258; 2332; 2334; 2475; 2554; 2562; 2668; 2737; 2803; 2887; 3082; 3198; 3212; 3371; 23026; 3516; 3705; 4040; 4168; 4218; 4684; 4724; 4734; 4763; 54715; 4915; 4919; 4929; 5071; 5362; 5530; 5629; 5756; 5797; 5911; 6093; 6095; 6326; 6331; 6334; 6491; 6492; 6495; 6547; 6585; 6586; 6595; 6654;…	ZDHHC15; ZDHHC17; CRKL; WWP1; MCF2; PPARGC1A; AKT1; LHX9; RAPGEF2; BDNF; NKX2-1; LEMD2; DLG5; LINGO2; GLI3; LHX8; ZNF148; RBPJ; TMOD2; THRB; SIX1; RORA; TAOK1; SETD5; NAV3; GOLGA4; NEXN; IRX4; HMG20A; ZNF488; SLITRK4; ZMYND8; BICDL1; ZNF365; FLRT3; FLRT2; ATP2B1; APBA1; TMEM107; FBXL17; ROR1; ATCAY; TWF1; INPP5F; TPBG; HCN1; EIF4G2; FA2H; NRXN1; RUNX2; RUNX3; GRB10; DLL4; B4GALT6; PLPPR4; KIF26A;…	2351	2350
0.675058	1749.21	GO:0048522	b	4	positive regulation of cellular process	59; 90; 102; 113; 27327; 146; 150; 207; 374; 388; 443; 65985; 66036; 607; 627; 646; 665; 676; 727; 783; 835; 860; 863; 864; 865; 868; 905; 998; 1012; 1399; 1491; 1545; 1609; 1663; 55704; 1871; 1982; 1994; 2044; 2047; 2060; 2078; 2100; 2149; 2152; 2191; 2255; 2258; 54994; 2332; 60481; 2475; 2487; 2494; 2649; 2668; 2737; 2803; 2887; 2908; 2977; 3064; 3082; 3096; 3182; 3198; 3212; 3329; 3371; 3516; …	RNF14; ZDHHC15; ZDHHC17; CRKL; PDCD10; HSPD1; DLG5; PPP3R1; RNF111; YAF2; CBLB; LARP4; LARP6; RNF220; DHX29; OCSTAMP; ADRA1D; POU2AF1; GRB10; PARP14; ACTA2; ELAVL1; UBE2D3; NDNF; CD99L2; CCT8; SOX13; GRAP2; NF1; NFIL3; KSR1; HOXB2; LIN28B; SENP1; INSIG1; PLXNC1; ZDHHC2; PRDM4; GIGYF2; MPP7; TOPAZ1; NAPEPLD; SLC4A4; RORA; CTH; ASPA; NEDD4; NUS1; RIF1; LNPK; UBE2V2; RNF20; F3; TPCN1; LEO1; MMD; ATA…	5443	5439
7.64411	1749.21	GO:0030182	b	4	neuron differentiation	102; 207; 627; 860; 864; 998; 1399; 55704; 1808; 1982; 2044; 2047; 2258; 2332; 2475; 2668; 2737; 2803; 2887; 3082; 3371; 23026; 3516; 4040; 4168; 4218; 4684; 4734; 4915; 4919; 4929; 5071; 5362; 5530; 5629; 5756; 5797; 5911; 6093; 6095; 6495; 6585; 6586; 6654; 6658; 23136; 7068; 7080; 7162; 7204; 6683; 7336; 7478; 7976; 8577; 8633; 8678; 9175; 9211; 9231; 9378; 9448; 9693; 9734; 9760; 9890; 10083;…	ZDHHC15; ZDHHC17; CRKL; MCF2; AKT1; RAPGEF2; BDNF; NKX2-1; DLG5; GLI3; LHX8; CCDC88A; RBPJ; THRB; SIX1; RORA; PROX1; ZSWIM6; GOLGA4; NEXN; IRX4; HMG20A; SLITRK4; ZMYND8; BICDL1; ZNF365; FLRT3; FLRT2; ROR1; ATCAY; TWF1; INPP5F; TENM2; HCN1; GRB10; SLC4A7; NRXN1; RUNX2; RUNX3; EIF4G2; DLL4; LZTS1; NDNF; FRS2; CNTN4; CHL1; DPYSL2; MTR; PPP1R9A; B4GALT6; PLPPR4; EPHB1; BECN1; UNC5C; FZD3; MMD; PLXNC1…	1352	1352
8.58298	1749.21	GO:0120036	b	4	plasma membrane bounded cell projection organization	102; 207; 627; 998; 1012; 1069; 1399; 55704; 1808; 1982; 2044; 2047; 2258; 2332; 2475; 2668; 2737; 2803; 2887; 3064; 3082; 3371; 23026; 4168; 4218; 4684; 4734; 4751; 4915; 4919; 4929; 5071; 5216; 5362; 5530; 23102; 5756; 5797; 5908; 5911; 5991; 6093; 6386; 6585; 6586; 6642; 6654; 23136; 7080; 7162; 7204; 6683; 7336; 7976; 8577; 8633; 9175; 9211; 9231; 9371; 9378; 9448; 9459; 9693; 9760; 9857; 989…	ZDHHC15; ZDHHC17; CRKL; MCF2; HAUS3; AKT1; RAPGEF2; BDNF; NKX2-1; DLG5; ARHGEF6; CCDC88A; ARHGEF4; NTRK2; ZSWIM6; GOLGA4; ROR1; SLITRK4; ZMYND8; BICDL1; ZNF365; RAP1B; FLRT3; FLRT2; TMEM107; CEP350; ATCAY; TWF1; TBC1D15; INPP5F; TPBG; GRB10; DZIP1; NRXN1; RFX3; EIF4G2; B4GALT6; SNX1; NDNF; FRS2; CNTN4; CHL1; FNBP1L; FAM161A; NEK2; CETN2; STK26; PPP1R9A; LZTS1; PLPPR4; TBC1D2B; EPHB1; DPYSL2; UNC5…	1556	1555
12.7165	2159.69	GO:0048666	b	4	neuron development	102; 207; 627; 864; 998; 1399; 55704; 1808; 1982; 2044; 2047; 2258; 2332; 2475; 2668; 2737; 2803; 2887; 3082; 3371; 23026; 4168; 4218; 4684; 4734; 4915; 4919; 4929; 5071; 5362; 5530; 5756; 5797; 5911; 6093; 6585; 6586; 6654; 23136; 7068; 7080; 7162; 7204; 6683; 7336; 7976; 8577; 8633; 8678; 9175; 9211; 9231; 9378; 9448; 9693; 9760; 9890; 10083; 10154; 10178; 10371; 10752; 10818; 11178; 56956; 796…	ZDHHC15; ZDHHC17; CRKL; MCF2; AKT1; RAPGEF2; SPAST; BDNF; NKX2-1; DLG5; LHX8; CCDC88A; THRB; NTRK2; ZSWIM6; GOLGA4; NEXN; SLITRK4; ZMYND8; BICDL1; ZNF365; FLRT3; FLRT2; ROR1; TWF1; INPP5F; TENM2; HCN1; GRB10; SLC4A7; NRXN1; RUNX3; EIF4G2; LZTS1; NDNF; FRS2; CNTN4; CHL1; DPYSL2; MTR; PPP1R9A; B4GALT6; PLPPR4; EPHB1; BECN1; UNC5C; FZD3; PLXNC1; TPBG; TMEFF1; HECW1; LHX9; EPHA5; NDEL1; SCYL2; TENM3;…	1107	1107
15.3555	741.577	GO:0048699	b	5	generation of neurons	102; 207; 443; 590; 627; 860; 864; 998; 1399; 55704; 1808; 1982; 2044; 2047; 2258; 2332; 2475; 2668; 2737; 2803; 2887; 3082; 3371; 23026; 3516; 4040; 4168; 4218; 4684; 4734; 4763; 4915; 4919; 4929; 5071; 5362; 5530; 5629; 5756; 5797; 5911; 6093; 6095; 6495; 6585; 6586; 6654; 6658; 23136; 7068; 7080; 7162; 7204; 6683; 7336; 7478; 7976; 203447; 8577; 8633; 8678; 9175; 9211; 9231; 9378; 9448; 9693; …	ZDHHC15; ZDHHC17; CRKL; MCF2; AKT1; RAPGEF2; BDNF; NKX2-1; DLG5; GLI3; LHX8; CCDC88A; RBPJ; THRB; SIX1; RORA; TAOK1; ZSWIM6; GOLGA4; NEXN; IRX4; HMG20A; SLITRK4; ZMYND8; BICDL1; ZNF365; FLRT3; FLRT2; ROR1; ATCAY; TWF1; INPP5F; TPBG; HCN1; GRB10; SLC4A7; NRXN1; SPEN; RUNX3; EIF4G2; DLL4; B4GALT6; NDNF; FRS2; YTHDF2; BCHE; CNTN4; CHL1; DPYSL2; RUNX2; CHD7; MTR; NF1; PPP1R9A; LZTS1; PLPPR4; EPHB1; B…	1506	1506
15.4335	2246.67	GO:0036211	b	4	protein modification process	90; 102; 113; 146; 150; 207; 373; 374; 613; 627; 727; 864; 865; 868; 905; 998; 1399; 1491; 1609; 55704; 2044; 2047; 2078; 2149; 2255; 2258; 2332; 2346; 2475; 2519; 2589; 2590; 2668; 3064; 3082; 166968; 3371; 3625; 3662; 3827; 4040; 4085; 135228; 4218; 4547; 4659; 4683; 4684; 4724; 4734; 4751; 4763; 4843; 201456; 4915; 4919; 5071; 5283; 5351; 5481; 5516; 5530; 5534; 5599; 5618; 5629; 5725; 5756; 5…	PARG; RNF14; FKBP14; PLOD1; ASB15; CRKL; WWP1; STK10; ZDHHC17; FBXO15; HIPK3; AKT1; KAT6B; RAPGEF2; UBAC1; PDCD10; BDNF; CCNT2; TXNDC5; FKBP9; BORA; UBE2J1; ZC3HAV1; PPP3R1; BOD1; CCDC88A; ADRA2A; NTRK2; TAOK1; SETD5; NUS1; INHBB; CBFB; PTP4A1; MAN1A2; RNF111; PTBP1; AIDA; KLHDC10; HMG20A; CUL2; IP6K3; CBLB; RASGRF2; VRK1; FBXL17; SIRPA; RSPRY1; UBE2R2; TRIM23; RNF220; PPM1H; SSH2; EDEM3; CHFR; S…	4208	4205
15.4335	741.577	GO:0006464	b	5	cellular protein modification process	90; 102; 113; 146; 150; 207; 373; 374; 613; 627; 727; 864; 865; 868; 905; 998; 1399; 1491; 1609; 55704; 2044; 2047; 2078; 2149; 2255; 2258; 2332; 2346; 2475; 2519; 2589; 2590; 2668; 3064; 3082; 166968; 3371; 3625; 3662; 3827; 4040; 4085; 135228; 4218; 4547; 4659; 4683; 4684; 4724; 4734; 4751; 4763; 4843; 201456; 4915; 4919; 5071; 5283; 5351; 5481; 5516; 5530; 5534; 5599; 5618; 5629; 5725; 5756; 5…	PARG; RNF14; FKBP14; PLOD1; ASB15; CRKL; WWP1; STK10; ZDHHC17; FBXO15; HIPK3; AKT1; KAT6B; RAPGEF2; UBAC1; PDCD10; BDNF; CCNT2; TXNDC5; FKBP9; BORA; UBE2J1; ZC3HAV1; PPP3R1; ARHGEF6; CCDC88A; ADRA2A; NTRK2; TAOK1; SETD5; NUS1; INHBB; CBFB; PTP4A1; MAN1A2; RNF111; PTBP1; AIDA; KLHDC10; HMG20A; CUL2; IP6K3; CBLB; RASGRF2; VRK1; FBXL17; SIRPA; RSPRY1; UBE2R2; TRIM23; RNF220; PPM1H; SSH2; EDEM3; PCGF…	4208	4205
19.0933	1033.9	GO:0050789	b	2	regulation of biological process	59; 70; 90; 102; 113; 27327; 146; 150; 207; 320; 5516; 374; 388; 394; 397; 443; 65985; 65986; 488; 490; 66036; 528; 590; 607; 613; 627; 639; 646; 665; 676; 687; 726; 727; 783; 821; 829; 835; 860; 863; 864; 865; 868; 905; 998; 1012; 1069; 1129; 1142; 1176; 55607; 1278; 57620; 1396; 1399; 54855; 1491; 1522; 1545; 1609; 1663; 55704; 1808; 1837; 84280; 1871; 1909; 1982; 1993; 1994; 1996; 2044; 2047; …	RNF14; ERRFI1; ZDHHC17; CRKL; STK10; GPAT3; HIPK3; PDCD10; LEMD2; SMG7; DLG5; PPP3R1; STK26; BOD1; LHX9; CDH13; ZSWIM6; RNF111; IRX4; HBS1L; YAF2; PCDH11X; CBLB; SLITRK4; TCOF1; LARP6; SP4; TMEM9B; DHX29; OCSTAMP; GPR160; ADRA1D; POU2AF1; HCN1; GRB10; PARP14; NUB1; RHBDD2; ADTRP; ACTA2; SH3RF1; ELAVL1; ELAVL2; LSM14B; UBE2D3; RIT1; PDS5B; DENND4A; CHL1; EDNRA; BAZ2B; CD99L2; XPO1; CCT8; TNFRSF19;…	11854	11839
19.1768	3343.16	GO:0050794	b	3	regulation of cellular process	59; 90; 102; 113; 27327; 146; 150; 207; 320; 5516; 374; 388; 394; 397; 443; 65985; 65986; 488; 490; 66036; 528; 590; 607; 613; 627; 639; 646; 665; 676; 687; 726; 727; 783; 821; 829; 835; 860; 863; 864; 865; 868; 905; 998; 1012; 1069; 1129; 1142; 1176; 1278; 1396; 1399; 54855; 1491; 1522; 1545; 1609; 1663; 55704; 1808; 1837; 1871; 1909; 1982; 1993; 1994; 1996; 2044; 2047; 2054; 2060; 2078; 2100; 2…	RNF14; ERRFI1; ZDHHC17; CRKL; STK10; GPAT3; HIPK3; PDCD10; LEMD2; SMG7; DLG5; PPP3R1; BOD1; LHX9; ZSWIM6; RNF111; IRX4; HBS1L; YAF2; PCDH11X; CBLB; SLITRK4; TCOF1; LARP6; SP4; TMEM9B; DHX29; OCSTAMP; GPR160; ADRA1D; POU2AF1; GRB10; PARP14; NUB1; RHBDD2; ADTRP; ACTA2; SH3RF1; ELAVL1; ELAVL2; LSM14B; UBE2D3; RIT1; PDS5B; DENND4A; CHL1; EDNRA; BAZ2B; CD99L2; XPO1; CCT8; TNFRSF19; SOX13; CETN2; GRAP2…	11109	11094
24.3271	1033.9	GO:0009653	b	2	anatomical structure morphogenesis	59; 70; 90; 102; 207; 388; 627; 727; 800; 998; 1012; 55607; 1278; 1396; 1399; 1545; 1808; 1909; 1982; 2044; 2047; 2054; 2149; 2152; 2191; 2255; 2258; 2475; 2487; 2494; 2620; 2668; 2737; 2803; 2887; 3082; 3198; 3201; 3212; 3371; 23026; 3516; 3638; 3899; 4040; 135228; 4168; 4218; 4684; 4734; 4763; 4772; 4887; 4915; 4919; 4929; 5071; 5216; 5362; 5530; 5629; 5797; 5911; 5921; 6093; 6095; 22881; 6331;…	ZDHHC15; ERRFI1; ZDHHC17; CRKL; TMOD2; MCF2; THBS2; CHSY1; AKT1; COL18A1; RAPGEF2; PDCD10; BDNF; NKX2-1; LEMD2; DLL1; ADAMTS5; DLG5; WNT8A; TPD52; LHX9; RBPJ; EPB41L3; SIX1; RORA; TAOK1; HDAC9; MICAL2; GOLGA4; NEXN; IRX4; RCAN3; WT1; SLITRK4; TCOF1; AQP3; ZNF365; THRB; FLRT3; FLRT2; SNAI2; TMEM107; ROR1; PARVB; VAT1; ADTRP; SOCS3; TPBG; HCN1; EIF4G2; NRXN1; F2R; GRB10; DLL4; B4GALT6; DDAH1; ACTA2…	2614	2610
27.2922	181.227	GO:0044424	c	2	intracellular part	18; 59; 70; 102; 27327; 150; 207; 318; 320; 5516; 373; 374; 388; 394; 397; 421; 443; 65985; 65986; 488; 490; 66036; 528; 586; 590; 607; 613; 627; 639; 646; 665; 676; 687; 726; 800; 821; 829; 835; 860; 863; 864; 865; 868; 905; 998; 1012; 1069; 1119; 1129; 1176; 55607; 1278; 1310; 57620; 1396; 1399; 54855; 1479; 1491; 1522; 1545; 1609; 1663; 55704; 1808; 1837; 84280; 1871; 1982; 1993; 1994; 1996; 2…	RNF14; ERRFI1; ZDHHC17; PHYHIPL; CRKL; STK10; AP1M1; GPAT3; HIPK3; MOCS1; KRT222; UBAC1; PDCD10; CPQ; FKBP9; UBE2J1; SMG7; DLG5; PPP3R1; STK26; BOD1; LHX9; RNF114; PRIM2; IRX4; NRBF2; YAF2; WDR7; CBLB; FAM222B; TCOF1; LARP6; SP4; PHTF2; BCAT1; TMEM9B; NUP50; NAPEPLD; CEP112; CHSY1; POU2AF1; GRB10; PARP14; AK3; RHBDD2; ACTA2; MYO3B; ELAVL1; ELAVL2; HACL1; ANO5; UBE2D3; PDS5B; DENND4A; SYNPR; BAZ2B…	14850	14822
29.2345	9364.8	GO:0031175	b	5	neuron projection development	102; 207; 627; 998; 1399; 55704; 1808; 1982; 2044; 2047; 2258; 2332; 2475; 2668; 2737; 2803; 2887; 3082; 3371; 23026; 4168; 4218; 4684; 4734; 4915; 4919; 4929; 5071; 5362; 5530; 5756; 5797; 5911; 6093; 6585; 6586; 6654; 23136; 7080; 7162; 7204; 6683; 7336; 7976; 203447; 8577; 8633; 9175; 9211; 9231; 9378; 9448; 9693; 9760; 9890; 10083; 10154; 10371; 10752; 10818; 11178; 79625; 440730; 139065; 815…	ZDHHC15; ZDHHC17; CRKL; MCF2; AKT1; RAPGEF2; SPAST; BDNF; NKX2-1; DLG5; CCDC88A; NTRK2; ZSWIM6; GOLGA4; NEXN; SLITRK4; ZMYND8; BICDL1; ZNF365; FLRT3; FLRT2; ROR1; TWF1; INPP5F; TPBG; GRB10; NRXN1; EIF4G2; LZTS1; NDNF; FRS2; CNTN4; CHL1; MTR; PPP1R9A; B4GALT6; PLPPR4; EPHB1; DPYSL2; UNC5C; FZD3; PLXNC1; TMEFF1; HECW1; LHX9; CDC42; EPHA5; EPHA10; TENM3; CSMD3; NCAM1; RAB8A; NEDD4; MARK1; FGF13; EPB…	976	976
32.0755	181.227	GO:0005622	c	2	intracellular	18; 59; 70; 102; 27327; 150; 207; 318; 320; 5516; 373; 374; 388; 394; 397; 421; 443; 65985; 65986; 488; 490; 66036; 528; 586; 590; 607; 613; 627; 639; 646; 665; 676; 687; 726; 800; 821; 829; 835; 860; 863; 864; 865; 868; 905; 998; 1012; 1069; 1119; 1129; 1176; 55607; 1278; 1310; 57620; 1396; 1399; 54855; 1479; 1491; 1522; 1545; 1609; 1663; 55704; 1808; 1837; 84280; 1871; 1982; 1993; 1994; 1996; 2…	RNF14; ERRFI1; ZDHHC17; PHYHIPL; CRKL; STK10; AP1M1; GPAT3; HIPK3; MOCS1; KRT222; UBAC1; PDCD10; CPQ; FKBP9; UBE2J1; SMG7; DLG5; PPP3R1; STK26; BOD1; LHX9; RNF114; PRIM2; IRX4; NRBF2; YAF2; WDR7; CBLB; FAM222B; TCOF1; LARP6; SP4; PHTF2; BCAT1; TMEM9B; NUP50; NAPEPLD; CEP112; CHSY1; POU2AF1; GRB10; PARP14; AK3; RHBDD2; ACTA2; MYO3B; ELAVL1; ELAVL2; HACL1; ANO5; UBE2D3; PDS5B; DENND4A; SYNPR; BAZ2B…	14857	14829
40.1078	4511.31	GO:0048519	b	3	negative regulation of biological process	90; 102; 113; 27327; 150; 207; 5516; 374; 388; 397; 488; 490; 66036; 590; 627; 639; 665; 687; 727; 829; 835; 860; 863; 864; 865; 868; 998; 1012; 1399; 54855; 1491; 1522; 1545; 1609; 1871; 1982; 1994; 1996; 2047; 2060; 2100; 2149; 2191; 2255; 2258; 2332; 2334; 2475; 2487; 2620; 2649; 2668; 2729; 2737; 2887; 2908; 3064; 3082; 3096; 166968; 3149; 3329; 3371; 23026; 3516; 3625; 3632; 3638; 3662; 3827…	ERRFI1; CRKL; HIPK3; PDCD10; LEMD2; SMG7; DLG5; NCBP2; BOD1; LHX9; HBS1L; YAF2; PCDH11X; CBLB; SIRPA; GRB10; PARP14; ELAVL4; ELAVL1; ATP2A2; UBE2D3; NDNF; PDS5B; XPO1; SOX13; NF1; NFIL3; LIN28B; INSIG1; PLXNC1; PRDM1; SLC18A2; KLHL20; GIGYF2; TLE3; NAPEPLD; RORA; CTH; TLL2; HIC2; NEDD4; SMARCA2; HMGB3; TFPI; RIF1; TCFL5; CHRDL1; BARX1; SH2B3; UBE2V2; RNF20; CAPZA1; TPCN1; LEO1; ATAD2B; CDC42; IFI…	5444	5438
40.2261	5123.81	GO:0009893	b	4	positive regulation of metabolic process	59; 70; 90; 113; 27327; 146; 150; 207; 374; 66036; 607; 627; 646; 665; 676; 727; 835; 860; 863; 864; 865; 868; 905; 998; 1012; 1399; 54855; 1609; 1663; 55704; 1871; 1982; 1994; 1996; 2044; 2047; 2060; 2078; 2100; 2149; 2152; 2255; 2258; 2332; 60481; 2475; 2494; 2628; 2649; 2668; 2737; 2887; 2908; 3064; 3082; 3096; 3182; 3198; 3212; 3329; 3371; 3516; 3625; 3638; 3662; 4040; 4613; 4659; 4683; 4734;…	RNF14; CRKL; WWP1; TNRC6B; PPARGC1A; AKT1; KAT6B; TNRC6C; ZXDC; TNRC6A; PDCD10; BDNF; CCNT2; UBE2V2; BORA; SOX30; PPP3R1; GLI3; CCDC88A; RBPJ; THRB; ADRA2A; NTRK2; TAOK1; INHBB; CBFB; ZC3HAV1; MTMR9; RNF111; BRDT; PTBP1; PIP4K2A; YAF2; PIP4K2B; ISCU; CBLB; LARP4; LARP6; RORA; POT1; DHX29; CHFR; INPP5F; ROR1; TPCN1; SYNCRIP; ADCY7; SOCS1; ADRA1D; SOCS3; POU2AF1; EIF4G2; PARP14; SETD7; CCNY; MAML1;…	3654	3650
43.1292	4511.31	GO:0030030	b	3	cell projection organization	102; 207; 627; 998; 1012; 1069; 1399; 55704; 1808; 1982; 2044; 2047; 2258; 2332; 2475; 2668; 2737; 2803; 2887; 3064; 3082; 3371; 23026; 4168; 4218; 4684; 4734; 4751; 4915; 4919; 4929; 5071; 5216; 5362; 5530; 23102; 5756; 5797; 5908; 5911; 5991; 6093; 6386; 6585; 6586; 6642; 6654; 23136; 7080; 7162; 7204; 6683; 7336; 7976; 8577; 8633; 50649; 9175; 9211; 9231; 9371; 9378; 9448; 9459; 9693; 9760; 98…	ZDHHC15; ZDHHC17; CRKL; MCF2; HAUS3; AKT1; RAPGEF2; BDNF; NKX2-1; DLG5; ARHGEF6; CCDC88A; ARHGEF4; NTRK2; ZSWIM6; GOLGA4; ROR1; SLITRK4; ZMYND8; BICDL1; ZNF365; RAP1B; FLRT3; FLRT2; TMEM107; CEP350; ATCAY; TWF1; TBC1D15; INPP5F; TPBG; GRB10; DZIP1; NRXN1; RFX3; EIF4G2; B4GALT6; SNX1; NDNF; FRS2; CNTN4; CHL1; FNBP1L; FAM161A; NEK2; CETN2; STK26; PPP1R9A; LZTS1; PLPPR4; TBC1D2B; EPHB1; DPYSL2; UNC5…	1594	1593
72.2585	8181.27	GO:0048858	b	4	cell projection morphogenesis	102; 627; 998; 1808; 1982; 2044; 2047; 2258; 2668; 2737; 2803; 2887; 23026; 4168; 4218; 4684; 4734; 4915; 4929; 5071; 5362; 5530; 5797; 5911; 6093; 6585; 6586; 6642; 6654; 23136; 7080; 7162; 7204; 6683; 7976; 8577; 8633; 9175; 9211; 9378; 9448; 9693; 9890; 10154; 10371; 10752; 10818; 11178; 56956; 203447; 139065; 81565; 57551; 494470; 9331; 53335; 80031; 284656; 22871; 22891; 23072; 23327; 23390;…	RNF165; SLITRK4; SNX1; MAP4K4; ZDHHC15; MCF2; EPHA5; TMEFF1; BCL11A; PRKN; FRS2; ADAM10; TPBG; NDEL1; RAP2A; LGI1; RAPGEF2; CHL1; BDNF; NKX2-1; SEMA6B; NCAM1; RAB8A; NRK; EPHA10; LHX9; NEDD4; NTRK2; ZDHHC17; GLI3; ZSWIM6; GOLGA4; NEXN; SLIT1; FGF13; SLIT3; PLXNA2; PLPPR4; SEMA3A; EPB41L3; EPHB1; DPYSL2; NLGN1; NR4A2; UNC5C; ZNF365; B4GALT6; PPP1R9A; FLRT3; FZD3; MYO16; HECW1; CNTN4; TRIO; TAOK1; …	666	666
89.722	9142.67	GO:0043412	b	4	macromolecule modification	90; 102; 113; 146; 150; 207; 373; 374; 613; 627; 727; 864; 865; 868; 905; 998; 1399; 1491; 1609; 55704; 2044; 2047; 2078; 2149; 2255; 2258; 2332; 2346; 2475; 2519; 2589; 2590; 2668; 3064; 3082; 166968; 3371; 3625; 3662; 3827; 4040; 4085; 135228; 4218; 4547; 4659; 4683; 4684; 4724; 4734; 4751; 4763; 4843; 201456; 4915; 4919; 5071; 5283; 5351; 5481; 5516; 5530; 5534; 5599; 5618; 5629; 5725; 5756; 5…	PARG; RNF14; FKBP14; PLOD1; ASB15; CRKL; WWP1; STK10; ZDHHC17; FBXO15; HIPK3; AKT1; KAT6B; RAPGEF2; UBAC1; PDCD10; BDNF; CCNT2; TXNDC5; FKBP9; BORA; UBE2J1; ZC3HAV1; PPP3R1; BOD1; CCDC88A; ADRA2A; NTRK2; TAOK1; SETD5; NUS1; INHBB; CBFB; PTP4A1; MAN1A2; RNF111; PTBP1; AIDA; KLHDC10; HMG20A; CUL2; IP6K3; CBLB; RASGRF2; VRK1; FBXL17; SIRPA; CCNY; UBE2R2; TRIM23; RNF220; PPM1H; QTRT2; EDEM3; CHFR; ST…	4421	4418
167.673	14007.3	GO:0048518	b	3	positive regulation of biological process	59; 70; 90; 102; 113; 27327; 146; 150; 207; 374; 388; 443; 65985; 488; 490; 66036; 607; 627; 646; 665; 676; 727; 783; 835; 860; 863; 864; 865; 868; 905; 998; 1012; 57620; 1399; 54855; 1491; 1545; 1609; 1663; 55704; 1871; 1982; 1994; 1996; 2044; 2047; 2060; 2078; 2100; 2149; 2152; 2191; 2255; 2258; 54994; 2332; 60481; 2475; 2487; 2494; 2628; 2649; 2668; 2737; 2803; 2887; 2908; 2977; 3064; 3082; 30…	RNF14; ZDHHC15; ZDHHC17; CRKL; PDCD10; HSPD1; DLG5; PPP3R1; CDH13; RNF111; YAF2; CBLB; LARP4; LARP6; RNF220; DHX29; OCSTAMP; ADRA1D; POU2AF1; GRB10; PARP14; ACTA2; ELAVL1; ATP2A2; UBE2D3; NDNF; CD99L2; CCT8; SOX13; GRAP2; NF1; NFIL3; KSR1; HOXB2; LIN28B; SENP1; INSIG1; PLXNC1; ZDHHC2; PRDM4; GIGYF2; MPP7; TOPAZ1; RAP1B; SLC4A4; RORA; CTH; ASPA; NEDD4; NUS1; RIF1; LNPK; UBE2V2; RNF20; F3; TPCN1; L…	6243	6239
171.729	15908.4	GO:0048523	b	4	negative regulation of cellular process	90; 102; 27327; 150; 207; 374; 388; 397; 66036; 590; 627; 639; 665; 687; 727; 829; 835; 860; 863; 864; 865; 868; 998; 1012; 1399; 54855; 1491; 1522; 1545; 1609; 1871; 1982; 1994; 1996; 2047; 2060; 2100; 2149; 2191; 2255; 2258; 2332; 2475; 2487; 2620; 2649; 2668; 2729; 2737; 2887; 2908; 3064; 3082; 3096; 166968; 3149; 3329; 3371; 23026; 3516; 3625; 3632; 3638; 3662; 3827; 4040; 4085; 135228; 4168;…	ERRFI1; BCOR; CRKL; WWP1; MCF2; TFAP2D; HIPK3; AKT1; KAT6B; TNRC6C; TNRC6B; TNRC6A; CHFR; PDCD10; BDNF; NKX2-1; TXNDC5; UBE2V2; DLL1; UBE2J1; SOX30; DLG5; GIGYF2; GLI3; BOD1; ZNF148; RBPJ; TMOD2; THRB; ADRA2A; NTRK2; TAOK1; HDAC9; INHBB; CBFB; MTMR9; ADGRA2; SLIT3; PTBP1; MBNL3; PIP4K2A; HMG20A; YAF2; PIP4K2B; PCDH11X; CBLB; HIC2; ZMYND8; PGP; SIRPA; SYNCRIP; MID1IP1; RORA; ZNF365; ENPP3; CTSZ; S…	4836	4830
187.478	14007.3	GO:0050793	b	3	regulation of developmental process	90; 102; 27327; 207; 388; 397; 443; 490; 627; 639; 646; 727; 860; 864; 865; 868; 998; 1399; 1491; 1545; 55704; 1808; 1982; 1994; 2047; 2152; 2255; 2258; 2332; 2475; 2487; 2620; 2668; 2737; 2803; 3082; 3149; 3516; 3638; 3662; 135228; 4168; 55796; 168455; 4659; 4734; 4763; 4772; 4775; 4915; 4919; 5071; 5074; 5134; 5139; 5216; 5362; 5530; 5629; 5725; 5756; 5771; 5797; 5911; 5921; 5991; 6093; 6095; 2…	ZDHHC15; ERRFI1; CRKL; MCF2; AKT1; TNRC6C; TNRC6B; TNRC6A; PDCD10; BDNF; NKX2-1; PAWR; SMAP1; DLG5; LINGO2; CCDC88A; RBPJ; TMEM135; THRB; SIX1; RORA; ZSWIM6; CBFB; GOLGA4; VSTM2A; PTBP1; MBNL3; HMG20A; CBLB; SLITRK4; LARP4; AQP3; ATP2B1; ZNF365; FLRT3; FLRT2; SNAI2; SETD5; ROR1; PARVB; TWF1; VAT1; SOCS1; INPP5F; SOCS3; TPBG; EIF4G2; NRXN1; RFX3; RUNX2; RUNX3; DLL4; DDAH1; NFATC1; NFATC3; ELAVL1; …	2592	2589
201.098	17076.6	GO:0032990	b	4	cell part morphogenesis	102; 627; 998; 1808; 1982; 2044; 2047; 2258; 2668; 2737; 2803; 2887; 23026; 4168; 4218; 4684; 4734; 4915; 4929; 5071; 5362; 5530; 5797; 5911; 6093; 6585; 6586; 6642; 6654; 23136; 7080; 7162; 7204; 6683; 7976; 8577; 8633; 9175; 9211; 9378; 9448; 9693; 9890; 10154; 10371; 10752; 10818; 11178; 56956; 203447; 139065; 81565; 57551; 494470; 9331; 53335; 80031; 284656; 22871; 22891; 23072; 23327; 23390;…	RNF165; SLITRK4; SNX1; MAP4K4; ZDHHC15; MCF2; EPHA5; TMEFF1; BCL11A; PRKN; FRS2; ADAM10; TPBG; NDEL1; RAP2A; LGI1; RAPGEF2; CHL1; BDNF; NKX2-1; SEMA6B; NCAM1; RAB8A; NRK; EPHA10; LHX9; NEDD4; NTRK2; ZDHHC17; GLI3; ZSWIM6; GOLGA4; NEXN; SLIT1; FGF13; SLIT3; PLXNA2; PLPPR4; SEMA3A; EPB41L3; EPHB1; DPYSL2; NLGN1; NR4A2; UNC5C; ZNF365; B4GALT6; PPP1R9A; FLRT3; FZD3; MYO16; HECW1; CNTN4; TRIO; TAOK1; …	682	682
272.821	65545.3	GO:0031325	b	5	positive regulation of cellular metabolic process	59; 90; 113; 146; 150; 207; 374; 66036; 607; 627; 646; 665; 676; 727; 835; 860; 863; 864; 865; 868; 905; 998; 1012; 1399; 1609; 1663; 55704; 1871; 1982; 1994; 2044; 2047; 2060; 2078; 2100; 2149; 2152; 2255; 2258; 2332; 2475; 2494; 2649; 2668; 2737; 2908; 3064; 3082; 3096; 3182; 3198; 3212; 3329; 3516; 3625; 3638; 3662; 4040; 4613; 4659; 4683; 4751; 4772; 4775; 4783; 4843; 4915; 4919; 4929; 5071; …	RNF14; CRKL; TNRC6B; PPARGC1A; AKT1; KAT6B; TNRC6C; ZXDC; RAPGEF2; CHFR; PDCD10; BDNF; CCNT2; UBE2V2; BORA; SOX30; PPP3R1; GLI3; CCDC88A; RBPJ; THRB; ADRA2A; NTRK2; TAOK1; INHBB; CBFB; ZC3HAV1; MTMR9; RNF111; BRDT; PTBP1; PIP4K2A; YAF2; PIP4K2B; ISCU; CBLB; LARP4; LARP6; RORA; POT1; DHX29; PCGF5; INPP5F; ROR1; TPCN1; ADCY7; SOCS1; ADRA1D; SOCS3; POU2AF1; EIF4G2; PARP14; SETD7; CCNY; MAML1; RFX3; …	3352	3348
276.302	18063.2	GO:0023051	b	3	regulation of signaling	90; 102; 146; 150; 207; 320; 5516; 374; 388; 394; 397; 65985; 488; 490; 590; 607; 613; 627; 727; 783; 835; 865; 868; 998; 1012; 1399; 1491; 1545; 1609; 55704; 2044; 2047; 2060; 2100; 2149; 2152; 2255; 54994; 2332; 2475; 2487; 2620; 2665; 2668; 2737; 2887; 2893; 2977; 3064; 3082; 3516; 3625; 3638; 3662; 4040; 4128; 135228; 4168; 4218; 4306; 4683; 4684; 4734; 4763; 4772; 4843; 4887; 4915; 4919; 492…	RNF14; ERRFI1; ZDHHC17; CRKL; TMOD2; MCF2; GPAT3; CHSY1; HIPK3; AKT1; SOS1; RAPGEF2; PDCD10; BDNF; NKX2-1; LEMD2; SOX30; DLG5; PPP3R1; ARHGEF9; ARHGEF6; CCDC88A; RBPJ; ADRA2A; NTRK2; TAOK1; DENND3; INHBB; CBFB; DLGAP4; RNF111; SLIT3; PTBP1; PIP4K2A; PIP4K2B; CBLB; ZMYND8; FBXL17; SIRPA; NOMO3; TMEM9B; APCDD1L; ATP2B1; APBA1; INPP5F; ROR1; SOCS1; ADRA1D; SOCS3; TPBG; PTPN13; GRB10; PARP14; PPP2CB;…	3492	3490
344.279	26567.9	GO:0010646	b	4	regulation of cell communication	90; 102; 146; 150; 207; 320; 374; 388; 394; 397; 65985; 488; 590; 607; 613; 627; 727; 783; 835; 865; 868; 998; 1012; 1399; 1491; 1545; 1609; 55704; 2044; 2047; 2060; 2100; 2149; 2152; 2255; 54994; 2332; 2475; 2487; 2620; 2665; 2668; 2737; 2887; 2893; 2977; 3064; 3082; 3516; 3625; 3638; 3662; 4040; 4128; 135228; 4168; 4218; 4306; 4683; 4684; 4734; 4763; 4772; 4843; 4887; 4915; 4919; 4929; 5071; 50…	RNF14; ERRFI1; ZDHHC17; CRKL; TMOD2; MCF2; GPAT3; CHSY1; HIPK3; AKT1; SOS1; RAPGEF2; PDCD10; BDNF; NKX2-1; LEMD2; SOX30; DLG5; PPP3R1; ARHGEF9; ARHGEF6; CCDC88A; RBPJ; ADRA2A; NTRK2; TAOK1; DENND3; INHBB; CBFB; DLGAP4; RNF111; SLIT3; PTBP1; PIP4K2A; PIP4K2B; CBLB; ZMYND8; FBXL17; SIRPA; NOMO3; TMEM9B; APCDD1L; SNAI2; APBA1; INPP5F; ROR1; SOCS1; ADRA1D; SOCS3; TPBG; PTPN13; GRB10; PARP14; PPP2CB; …	3447	3445
365.015	26567.9	GO:0045595	b	4	regulation of cell differentiation	90; 102; 27327; 207; 443; 627; 639; 646; 860; 864; 865; 998; 1399; 1491; 55704; 1808; 1982; 2047; 2255; 2258; 2332; 2475; 2487; 2668; 2737; 2803; 3082; 3149; 3516; 3638; 3662; 135228; 4168; 55796; 168455; 4659; 4734; 4763; 4772; 4775; 4915; 4919; 5071; 5134; 5139; 5362; 5530; 5629; 5725; 5756; 5771; 5911; 5991; 6093; 6095; 6386; 6495; 6591; 6654; 6658; 7057; 7068; 7071; 7080; 7204; 7336; 5711; 79…	ZDHHC15; ERRFI1; CRKL; MCF2; AKT1; TNRC6C; TNRC6B; RAPGEF2; BDNF; NKX2-1; SMAP1; DLG5; CCDC88A; RBPJ; THRB; SIX1; RORA; ZSWIM6; CBFB; GOLGA4; VSTM2A; PTBP1; MBNL3; HMG20A; ZMYND8; AQP3; ZNF365; FLRT2; SNAI2; OCSTAMP; ROR1; TWF1; SOCS1; INPP5F; SOCS3; EIF4G2; RFX3; RUNX2; RUNX3; DLL4; NFATC1; NFATC3; TNRC6A; RBPMS2; NDNF; FRS2; YTHDF2; CNTN4; SPEN; CHD7; MAML1; SOX13; THBS1; NF1; PPP1R9A; LZTS1; E…	1844	1841
1223.76	235207	GO:0010604	b	5	positive regulation of macromolecule metabolic process	59; 70; 90; 113; 146; 150; 207; 374; 607; 627; 646; 676; 727; 835; 860; 863; 864; 865; 868; 905; 998; 1012; 1399; 1609; 1663; 55704; 1871; 1982; 1994; 1996; 2060; 2078; 2100; 2149; 2152; 2255; 2258; 2332; 2475; 2494; 2649; 2668; 2737; 2908; 3082; 3096; 3182; 3198; 3212; 3329; 3371; 3516; 3625; 3638; 3662; 4040; 4613; 4659; 4683; 4734; 4751; 4772; 4775; 4783; 4915; 4919; 4929; 5071; 5074; 5134; 53…	RNF14; CRKL; WWP1; TNRC6B; PPARGC1A; AKT1; TNRC6C; ZXDC; RAPGEF2; CHFR; PDCD10; BDNF; CCNT2; UBE2V2; BORA; SOX30; PPP3R1; GLI3; CCDC88A; RBPJ; THRB; ADRA2A; NTRK2; TAOK1; INHBB; CBFB; ZC3HAV1; RNF111; BRDT; PTBP1; KLHDC10; YAF2; CBLB; LARP4; LARP6; POT1; DHX29; PCGF5; INPP5F; ROR1; SYNCRIP; ADCY7; SOCS1; ADRA1D; SOCS3; POU2AF1; EIF4G2; PARP14; SETD7; CCNY; RFX3; RUNX2; F2R; RNF8; PLAGL2; RFX6; CC…	3354	3351
1878.77	10917.8	GO:0051239	b	3	regulation of multicellular organismal process	90; 102; 113; 27327; 146; 150; 207; 388; 397; 443; 488; 490; 627; 639; 646; 727; 783; 860; 864; 865; 868; 998; 1129; 1399; 1491; 1545; 55704; 1808; 1982; 1994; 2047; 2149; 2152; 2191; 2255; 2258; 2332; 2475; 2487; 2628; 2668; 2737; 2803; 2887; 3082; 3149; 3329; 3516; 3625; 3662; 3827; 4040; 135228; 4168; 4659; 4734; 4763; 4772; 4775; 4843; 4887; 4915; 4919; 4929; 5071; 5134; 5139; 5216; 5362; 545…	ZDHHC15; ERRFI1; KDM3A; UBE2J1; CRKL; MCF2; CHSY1; AKT1; POLR3E; TNRC6C; TNRC6B; TNRC6A; PDCD10; BDNF; NKX2-1; DLL1; ADAMTS5; SMAP1; DLG5; LINGO2; GLI3; CCDC88A; RBPJ; THRB; ADRA2A; RORA; CAPN7; HDAC9; INHBB; CBFB; GOLGA4; DLGAP4; HMG20A; CBLB; SLITRK4; ZMYND8; AQP3; SIRPA; ZNF365; POLR3G; FLRT3; FLRT2; ATP2B1; SETD5; ROR1; TWF1; ADCY7; SOCS1; ADRA1D; INPP5F; POU2AF1; GRB10; FA2H; NRXN1; RFX3; RU…	3158	3155
2038.07	69294.4	GO:0048869	b	2	cellular developmental process	59; 70; 90; 102; 27327; 207; 388; 443; 65985; 488; 590; 607; 613; 627; 639; 646; 676; 835; 860; 863; 864; 865; 998; 55607; 1310; 1399; 1491; 55704; 1808; 1909; 1982; 2044; 2047; 2054; 2078; 2255; 2258; 2332; 2475; 2487; 2494; 2620; 2668; 2737; 2803; 2887; 3082; 3149; 3182; 3371; 23026; 3516; 3625; 3638; 3662; 3852; 4040; 135228; 4168; 4218; 55796; 168455; 4659; 4684; 4734; 4763; 4772; 4775; 4915;…	ZDHHC15; ERRFI1; ZDHHC17; UBE2J1; CRKL; TMOD2; MCF2; AP1M1; CHSY1; AKT1; NDEL1; TNRC6C; TNRC6B; TNRC6A; BDNF; NKX2-1; UBE2V2; FA2H; SMAP1; SOX30; DLG5; ROPN1L; WNT8A; TPD52; CCDC88A; RBPJ; THRB; SIX1; NTRK2; TAOK1; INHBB; CBFB; GOLGA4; NEXN; VSTM2A; BRDT; IRX4; PTBP1; MBNL3; PIP4K2A; HMG20A; WT1; SLITRK4; TOPAZ1; TCOF1; AQP3; OSBPL11; SCYL2; RORA; ZNF365; COL19A1; NAPEPLD; FLRT3; FLRT2; SNAI2; OC…	4370	4365
2126.21	340548	GO:0051173	b	5	positive regulation of nitrogen compound metabolic process	59; 90; 113; 146; 150; 207; 374; 607; 627; 646; 676; 727; 835; 860; 863; 864; 865; 868; 905; 998; 1012; 1399; 1609; 1663; 55704; 1871; 1982; 1994; 2078; 2100; 2149; 2152; 2255; 2258; 2332; 2475; 2494; 2649; 2668; 2737; 2908; 3082; 3096; 3182; 3198; 3212; 3329; 3516; 3625; 3638; 3662; 4040; 4613; 4659; 4683; 4734; 4751; 4772; 4775; 4783; 4843; 4915; 4919; 4929; 5071; 5074; 5134; 5208; 5326; 5450; …	RNF14; CRKL; WWP1; TNRC6B; PPARGC1A; AKT1; TNRC6C; ZXDC; RAPGEF2; CHFR; PDCD10; BDNF; CCNT2; UBE2V2; BORA; SOX30; PPP3R1; GLI3; CCDC88A; RBPJ; THRB; ADRA2A; NTRK2; TAOK1; INHBB; CBFB; ZC3HAV1; RNF111; BRDT; PTBP1; KLHDC10; YAF2; ISCU; CBLB; LARP4; LARP6; POT1; DHX29; PCGF5; ROR1; ADCY7; SOCS1; ADRA1D; SOCS3; POU2AF1; EIF4G2; PARP14; SETD7; CCNY; MAML1; RFX3; RUNX2; F2R; RNF8; PLAGL2; DDAH1; CCNK;…	3199	3195
2137.97	111816	GO:0030154	b	3	cell differentiation	59; 70; 90; 102; 27327; 207; 388; 443; 65985; 488; 590; 607; 613; 627; 639; 646; 676; 835; 860; 863; 864; 865; 998; 1310; 1399; 1491; 55704; 1808; 1909; 1982; 2044; 2047; 2054; 2078; 2255; 2258; 2332; 2475; 2487; 2494; 2668; 2737; 2803; 2887; 3082; 3149; 3182; 3371; 23026; 3516; 3625; 3638; 3662; 3852; 4040; 135228; 4168; 4218; 55796; 168455; 4659; 4684; 4734; 4763; 4772; 4775; 4915; 4919; 4929; …	ZDHHC15; ERRFI1; ZDHHC17; UBE2J1; CRKL; TMOD2; MCF2; AP1M1; CHSY1; AKT1; NDEL1; TNRC6C; TNRC6B; TNRC6A; BDNF; NKX2-1; LEMD2; FA2H; SMAP1; SOX30; DLG5; ROPN1L; WNT8A; TPD52; CCDC88A; RBPJ; THRB; SIX1; NTRK2; TAOK1; INHBB; CBFB; GOLGA4; NEXN; VSTM2A; BRDT; IRX4; PTBP1; MBNL3; PIP4K2A; HMG20A; WT1; SLITRK4; TOPAZ1; TCOF1; AQP3; OSBPL11; SCYL2; RORA; ZNF365; COL19A1; NAPEPLD; FLRT3; FLRT2; SNAI2; OCS…	4189	4184
2835.74	192641	GO:2000026	b	4	regulation of multicellular organismal development	90; 102; 27327; 207; 388; 397; 443; 490; 627; 639; 727; 864; 865; 868; 998; 1399; 1491; 1545; 55704; 1808; 1982; 2047; 2152; 2255; 2258; 2332; 2475; 2487; 2668; 2737; 2803; 3082; 3149; 3516; 3662; 135228; 4168; 4659; 4734; 4763; 4772; 4775; 4915; 4919; 5071; 5134; 5216; 5362; 5530; 5629; 5756; 5771; 5797; 5911; 5991; 6093; 22881; 6386; 6495; 6585; 6591; 6654; 6658; 6996; 7057; 7058; 7068; 7071; 7…	ZDHHC15; ERRFI1; CRKL; MCF2; AKT1; TNRC6C; TNRC6B; RAPGEF2; PDCD10; BDNF; NKX2-1; SMAP1; DLG5; LINGO2; CCDC88A; RBPJ; THRB; SIX1; NTRK2; ZSWIM6; CBFB; GOLGA4; HMG20A; WT1; SLITRK4; ZMYND8; AQP3; ATP2B1; ZNF365; FLRT3; FLRT2; SNAI2; SETD5; ROR1; TWF1; SOCS1; INPP5F; TPBG; EIF4G2; NRXN1; RFX3; SPEN; RUNX3; DLL4; DDAH1; NFATC1; NFATC3; TNRC6A; NDNF; FRS2; YTHDF2; CNTN4; CHD7; CCSAP; SOX13; THBS2; TH…	2053	2050
3472.51	221156	GO:0031323	b	4	regulation of cellular metabolic process	59; 90; 113; 27327; 146; 150; 207; 374; 65986; 66036; 528; 607; 627; 639; 646; 665; 676; 687; 727; 835; 860; 863; 864; 865; 868; 905; 998; 1012; 1399; 54855; 1491; 1522; 1545; 1609; 1663; 55704; 1871; 1982; 1993; 1994; 1996; 2044; 2047; 2060; 2078; 2100; 2149; 2152; 2255; 2258; 2332; 2334; 60481; 2475; 2494; 2649; 2668; 2729; 2737; 2804; 2908; 3064; 3082; 3096; 166968; 3149; 3182; 3198; 3201; 321…	RNF14; ERRFI1; ZDHHC17; CRKL; HIPK3; PDCD10; LEMD2; SMG7; PPP3R1; BOD1; LHX9; RNF111; IRX4; YAF2; PCDH11X; CBLB; TCOF1; LARP6; SP4; DHX29; ADRA1D; POU2AF1; PARP14; ACTA2; ELAVL1; ELAVL2; LSM14B; UBE2D3; DENND4A; BAZ2B; XPO1; CCT8; SOX13; NF1; NFIL3; KSR1; HOXB2; LIN28B; SENP1; INSIG1; PPTC7; PRDM4; LHX8; PRDM1; SLC18A2; GIGYF2; TLE3; RCAN3; RAP1B; SLC4A4; RORA; CTH; HIC2; NEDD4; HMGB3; TFPI; RIF1…	6297	6289
4088.36	625519	GO:0005737	c	3	cytoplasm	18; 59; 70; 102; 27327; 150; 207; 318; 320; 5516; 373; 374; 388; 394; 397; 421; 443; 65985; 488; 66036; 528; 586; 590; 607; 613; 627; 639; 646; 665; 687; 726; 800; 821; 829; 835; 860; 863; 864; 868; 905; 998; 1012; 1069; 1119; 1129; 1176; 1278; 1310; 57620; 1396; 1399; 54855; 1491; 1522; 1545; 1609; 1663; 55704; 1808; 1837; 1982; 1994; 1996; 2044; 2047; 2054; 2060; 2078; 2100; 2110; 2149; 2191; 2…	RNF14; ERRFI1; ZDHHC17; PHYHIPL; CRKL; STK10; AP1M1; GPAT3; HIPK3; MOCS1; UBAC1; PDCD10; CPQ; FKBP9; SMG7; DLG5; PPP3R1; STK26; BOD1; RNF114; RNF111; HBS1L; YAF2; WDR7; CBLB; TCOF1; LARP6; SP4; PHTF2; BCAT1; TMEM9B; NAPEPLD; CEP112; CHSY1; TPBG; GRB10; PARP14; AK3; RHBDD2; ACTA2; MYO3B; ELAVL1; ATP2A2; HACL1; ANO5; UBE2D3; PDS5B; DENND4A; SYNPR; SPTSSA; CHKA; XPO1; CCT8; WDR44; PANK4; SOX13; CETN…	11920	11899
4342.82	260314	GO:0009966	b	4	regulation of signal transduction	90; 102; 146; 150; 207; 374; 388; 394; 397; 607; 613; 627; 727; 835; 865; 868; 998; 1012; 1399; 1491; 1545; 1609; 55704; 2047; 2060; 2100; 2149; 2152; 2255; 54994; 2475; 2487; 2620; 2665; 2668; 2737; 2887; 2893; 2977; 3064; 3082; 3516; 3625; 3638; 3662; 4040; 4128; 135228; 4168; 4306; 4683; 4684; 4734; 4763; 4772; 4887; 4915; 4919; 4929; 5071; 5074; 5139; 5305; 5326; 5516; 5534; 5599; 5618; 5725;…	RNF14; ERRFI1; ZDHHC17; CRKL; TMOD2; MCF2; GPAT3; CHSY1; HIPK3; AKT1; SOS1; RAPGEF2; PDCD10; BDNF; NKX2-1; LEMD2; SOX30; DLG5; PPP3R1; ARHGEF9; ARHGEF6; CCDC88A; RBPJ; ADRA2A; RORA; TAOK1; DENND3; INHBB; CBFB; DLGAP4; RNF111; SLIT3; PTBP1; PIP4K2A; PIP4K2B; CBLB; ZMYND8; FBXL17; SIRPA; NOMO3; TMEM9B; APCDD1L; SNAI2; LRP6; INPP5F; ROR1; SOCS1; ADRA1D; SOCS3; TPBG; PTPN13; GRB10; PARP14; PPP2CB; CC…	3083	3081
11555.4	1.58639e+06	GO:0000904	b	5	cell morphogenesis involved in differentiation	102; 627; 998; 1399; 1808; 1982; 2044; 2047; 2258; 2668; 2737; 2803; 2887; 4168; 4218; 4684; 4734; 4915; 4929; 5362; 5530; 5629; 5797; 5911; 6585; 6586; 6654; 7080; 7162; 7204; 6683; 7976; 8455; 8577; 8633; 9175; 9211; 9378; 9693; 9890; 10154; 10371; 10752; 10818; 11178; 51441; 139065; 80781; 81565; 494470; 9331; 80031; 284656; 22871; 22891; 23072; 23327; 23390; 23767; 23768; 56956; 57688; 91624;…	RNF165; SEMA6D; ZDHHC17; ZDHHC15; CNTN4; CRKL; MCF2; EPHA5; TMEFF1; SLITRK4; FRS2; ADAM10; TPBG; RAP2A; LGI1; RAPGEF2; CHL1; BDNF; NKX2-1; SEMA6B; NCAM1; RAB8A; EPHA10; LHX9; NEDD4; NTRK2; GLI3; ZSWIM6; GOLGA4; NEXN; SLIT1; FGF13; SLIT3; PLXNA2; PLPPR4; SEMA3A; TRIO; EPHB1; DPYSL2; NLGN1; NR4A2; UNC5C; ZNF365; B4GALT6; ATRN; PPP1R9A; FLRT3; FZD3; NDEL1; PROX1; PARVB; PLXNC1; FLRT2; COL18A1; SPAST…	724	724
13606.5	77027.8	GO:1905114	b	4	cell surface receptor signaling pathway involved in cell-cell signaling	27327; 207; 607; 865; 998; 1142; 2255; 54994; 2487; 2737; 2887; 3516; 4040; 4772; 4887; 4919; 4929; 5071; 5216; 5530; 5534; 22881; 6547; 6591; 6885; 7090; 7478; 5711; 7976; 8549; 9378; 11063; 56033; 144165; 51421; 79718; 51527; 343637; 81832; 123169; 51444; 55182; 219287; 22871; 55681; 23072; 23112; 219771; 23613; 122011; 25928; 4139; 57690; 25937; 9580; 25960; 26524; 55607; 164284; 387914; 388336	LGR5; NFATC1; AMOTL2; APCDD1L; PPP3R1; TLE3; SCYL2; PRKN; AKT1; GSKIP; NR4A2; TNRC6B; TNRC6A; PRICKLE1; ANKRD6; FZD3; SOSTDC1; WNT8A; CHRNB3; SOX13; MAP3K7; AMER2; PPP1R9A; GLI3; CBFB; MARK1; RNF138; SLC8A3; FGF10; LATS2; PSMD5; ZMYND8; NLGN1; FRZB; GID8; SOX30; LEO1; RNF220; NPY2R; BARX1; TNRC6C; SNAI2; ROR1; CSNK1A1L; LRP6; TBL1XR1; RSPO4; WWTR1; GRB10; CCNY; NRXN1; PFN1; SHISA6; ADGRA2; BCL9; …	612	612
19639.3	3.2994e+06	GO:0005654	c	4	nucleoplasm	27327; 207; 65986; 490; 607; 627; 639; 646; 665; 687; 860; 863; 864; 865; 868; 905; 1069; 1399; 54855; 1479; 1609; 1663; 1837; 1871; 1993; 1994; 2100; 54994; 2332; 2334; 2475; 2494; 2649; 2737; 2803; 2908; 3064; 3096; 166968; 3182; 3201; 3212; 23026; 3516; 3662; 3840; 3899; 4085; 4306; 55796; 4613; 4659; 4683; 4751; 4772; 4775; 4907; 4929; 5071; 5208; 5305; 201931; 5481; 5530; 5534; 5558; 5599; 5…	PARG; RNF14; BCOR; CRKL; UBN2; AFF3; ARID4B; FAM222B; CETN2; HIPK3; AKT1; POLR3E; TNRC6C; TNRC6B; TNRC6A; DPH6; BDNF; CCNT2; MAP3K7; PNRC2; PPP3R1; ZNF148; RBPJ; THRB; SIX1; RORA; RNF20; HDAC9; TAF4B; CBFB; GOLGA4; PRIM2; PTBP1; MBNL3; PIP4K2A; CUL2; PIP4K2B; CBLB; TCOF1; AQP3; CAMKMT; ATP2B1; JMJD1C; SP4; AHRR; SNAI2; CHFR; MTPAP; SETD5; SETD7; SYNCRIP; PCGF3; SOCS1; POLR3G; PTPN13; DZIP1; TENM1…	4103	4099
19728.2	937987	GO:0019222	b	3	regulation of metabolic process	59; 70; 90; 102; 113; 27327; 146; 150; 207; 320; 5516; 374; 65986; 66036; 528; 607; 627; 639; 646; 665; 676; 687; 727; 835; 860; 863; 864; 865; 868; 905; 998; 1012; 1396; 1399; 54855; 1491; 1522; 1545; 1609; 1663; 55704; 1871; 1982; 1993; 1994; 1996; 2044; 2047; 2060; 2078; 2100; 2149; 2152; 2191; 2255; 2258; 2332; 2334; 60481; 2475; 2494; 2628; 2649; 2668; 2729; 2737; 2804; 2887; 2908; 3064; 308…	RNF14; ERRFI1; ZDHHC17; CRKL; HIPK3; PDCD10; LEMD2; SMG7; PPP3R1; BOD1; LHX9; RNF111; IRX4; HBS1L; YAF2; PCDH11X; CBLB; TCOF1; LARP6; SP4; DHX29; ADRA1D; POU2AF1; GRB10; PARP14; ACTA2; ELAVL1; ELAVL2; LSM14B; UBE2D3; DENND4A; BAZ2B; XPO1; CCT8; SOX13; NF1; NFIL3; KSR1; HOXB2; LIN28B; SENP1; INSIG1; ZDHHC2; PPTC7; PRDM4; LHX8; PRDM1; SLC18A2; CRIP1; GIGYF2; TLE3; RCAN3; RAP1B; SLC4A5; SLC4A4; RORA…	6911	6903
22256.1	1.19363e+06	GO:0000902	b	4	cell morphogenesis	102; 388; 627; 998; 1399; 1808; 1982; 2044; 2047; 2258; 2620; 2668; 2737; 2803; 2887; 3082; 23026; 4168; 4218; 4684; 4734; 4915; 4929; 5071; 5362; 5530; 5629; 5797; 5911; 5921; 6093; 6585; 6586; 6642; 6654; 23136; 7080; 7162; 7204; 6683; 7976; 8455; 8577; 8633; 9175; 9211; 9378; 9448; 9693; 9890; 10154; 10371; 10486; 10752; 10818; 11178; 51441; 56956; 203447; 113251; 139065; 80781; 81565; 57551; …	ZDHHC15; ZDHHC17; CRKL; MCF2; TPBG; RAPGEF2; BDNF; NKX2-1; LHX9; NTRK2; PROX1; ZSWIM6; GOLGA4; NEXN; SLITRK4; LARP4; ZNF365; FLRT3; FLRT2; EIF4G2; NRXN1; GRB10; B4GALT6; SNX1; FRS2; YTHDF2; CNTN4; CHL1; CAP2; COL18A1; PPP1R9A; LZTS1; PLPPR4; EPHB1; DPYSL2; UNC5C; FZD3; RHOB; PLXNC1; TMEFF1; HECW1; GAS2; EPHA5; EPHA10; NCAM1; RAB8A; NEDD4; PRPF40A; PHIP; FGF13; EPB41L3; RAP2A; NLGN1; ATRN; PARVB; …	1008	1008
31248.6	1.59212e+06	GO:0007167	b	4	enzyme linked receptor protein signaling pathway	90; 150; 207; 374; 528; 607; 613; 627; 860; 868; 998; 1012; 1176; 1278; 1399; 1609; 55704; 2044; 2047; 2060; 2152; 2255; 2887; 3082; 3096; 3516; 3625; 135228; 4734; 4915; 4919; 5305; 5618; 5725; 5771; 5921; 6093; 6386; 6654; 6885; 7057; 7080; 7204; 7323; 8036; 8396; 8425; 8651; 9021; 9125; 9210; 9475; 9693; 9719; 10016; 10468; 10551; 10718; 10818; 11082; 51196; 408050; 81565; 494470; 116150; 8498…	ERRFI1; ZDHHC17; CRKL; AKT1; RAPGEF2; BDNF; NKX2-1; LEMD2; NCBP2; CCDC88A; RBPJ; MAP3K7; NTRK2; INHBB; RNF111; PTBP1; PIP4K2A; PIP4K2B; CBLB; NOMO3; FLRT3; FLRT2; ROR1; SOCS1; SOCS3; GRB10; RUNX2; PLCE1; RBPMS2; UBE2D3; FRS2; ADAMTSL2; PRLR; THBS1; EPHB1; PTPN2; VAV3; ADGRA2; SHISA2; GIGYF2; EPHA5; NDEL1; SDCBP; FST; ZNF106; BCR; AREG; SOSTDC1; NEDD4; PHIP; PDCD6; FGF10; NUS1; TRIO; CHRDL1; DLL1;…	1047	1047
40284.8	1.75574e+06	GO:0044260	b	3	cellular macromolecule metabolic process	59; 90; 102; 113; 27327; 146; 150; 207; 5516; 373; 374; 65986; 607; 613; 627; 639; 646; 665; 676; 687; 727; 835; 860; 863; 864; 865; 868; 905; 998; 1012; 1069; 1399; 54855; 1479; 1491; 1522; 1545; 1609; 1663; 55704; 1871; 1982; 1993; 1994; 1996; 2044; 2047; 2060; 2078; 2100; 2149; 2152; 2191; 2255; 2258; 54994; 2332; 2346; 2475; 2494; 2519; 2589; 2590; 2649; 2668; 2729; 2737; 2804; 2908; 3064; 30…	RNF14; ERRFI1; ZDHHC17; CRKL; STK10; HIPK3; MOCS1; UBAC1; PDCD10; FKBP9; UBE2J1; SMG7; PPP3R1; BOD1; LHX9; RNF114; PRIM2; IRX4; HBS1L; YAF2; CBLB; TCOF1; LARP6; SP4; DHX29; CHSY1; ADRA1D; POU2AF1; PARP14; RHBDD2; ACTA2; MYO3B; ELAVL1; ELAVL2; LSM14B; UBE2D3; NDNF; PDS5B; DENND4A; BAZ2B; XPO1; CCT8; LEO1; SOX13; CETN2; LEMD2; WSB1; NF1; NFIL3; KSR1; HOXB2; SENP6; LIN28B; SENP1; INSIG1; ZDHHC2; ZNR…	8414	8405
59085.7	1.49881e+06	GO:0016043	b	2	cellular component organization	70; 102; 150; 207; 320; 5516; 374; 388; 397; 421; 488; 528; 607; 613; 627; 665; 676; 783; 800; 829; 865; 998; 1012; 1069; 1129; 55607; 1278; 1310; 1399; 1491; 1522; 1545; 1609; 1663; 55704; 1808; 1982; 1994; 2044; 2047; 2054; 2060; 2100; 2149; 2191; 2255; 2258; 2332; 2334; 2475; 2487; 2554; 2562; 2620; 2668; 2737; 2803; 2804; 2887; 2908; 3064; 3082; 166968; 3149; 3329; 3371; 23026; 3638; 3662; 38…	ZDHHC15; ZDHHC17; CRKL; AP1M1; PDCD10; LEMD2; DLG5; PPP3R1; BOD1; LHX9; ZSWIM6; PRIM2; SLITRK4; LARP4; SIRPA; DHX29; OCSTAMP; HCN1; GRB10; ELAVL1; ATP2A2; ANO4; UBE2D3; NDNF; PDS5B; CHL1; BAZ2B; CCT8; CETN2; NF1; CPSF6; TBC1D2B; FUNDC1; SENP6; THSD4; INSIG1; PLXNC1; ZDHHC2; PRDM4; KLHL20; TLE3; RAP1B; SLC4A5; CTH; TLL2; FAM91A1; IL1RAPL2; NEDD4; HMGB3; PARVB; RIF1; LNPK; ARVCF; UBE2V2; RNF20; CAP…	6619	6614
61565.8	6.12549e+06	GO:0016055	b	5	Wnt signaling pathway	607; 865; 998; 2255; 54994; 2487; 2737; 2887; 3516; 4040; 4772; 4919; 4929; 5071; 5216; 5530; 5534; 22881; 6591; 6885; 7090; 7478; 5711; 7976; 8549; 9580; 11063; 56033; 144165; 51421; 79718; 51527; 343637; 123169; 51444; 55182; 219287; 55681; 23072; 23112; 219771; 122011; 25928; 4139; 57690; 25937; 25960; 26524; 164284; 27327; 387914; 388336	LGR5; NFATC1; AMOTL2; PPP3R1; TLE3; SCYL2; PRKN; LATS2; GSKIP; TNRC6C; TNRC6B; TNRC6A; PRICKLE1; ANKRD6; FZD3; SOSTDC1; GLI3; RBPJ; SOX13; MAP3K7; WNT8A; CBFB; MARK1; RNF138; FGF10; PSMD5; NR4A2; GID8; SOX30; LEO1; RNF220; BARX1; APCDD1L; SNAI2; FRZB; ROR1; CSNK1A1L; LRP6; TBL1XR1; RSPO4; WWTR1; GRB10; CCNY; PFN1; SHISA6; ADGRA2; BCL9; HECW1; SHISA2; PPP3CA; AMER2; CDC42	511	511
61715.6	1.49881e+06	GO:0007267	b	2	cell-cell signaling	102; 27327; 146; 150; 207; 320; 374; 65985; 488; 590; 607; 613; 627; 783; 865; 998; 1129; 1142; 55607; 1837; 2044; 2054; 2100; 2149; 2255; 2258; 54994; 2332; 2475; 2487; 2554; 2557; 2562; 2668; 2700; 2737; 2887; 3082; 3371; 3516; 3625; 4040; 4218; 4772; 4843; 4887; 4915; 4919; 4929; 5071; 5208; 5216; 5530; 5534; 5908; 5924; 5991; 22881; 6331; 6386; 6506; 6547; 6571; 6591; 6844; 6885; 7071; 7090; …	LIN7A; PPP3R1; TMOD2; AKT1; TNRC6C; TNRC6B; TNRC6A; BDNF; SOX30; WNT8A; RBPJ; MAP3K7; NTRK2; INHBB; CBFB; DLGAP4; ZMYND8; RNF138; APCDD1L; SNAI2; APBA1; ROR1; ADRA1D; TPBG; GRB10; RFX6; RSPO4; CCNY; NRXN1; RFX3; F2R; NETO1; LGR5; NFATC1; RAPGEF2; ATP2A2; GSKIP; BCHE; CNTN4; CHD7; AMER2; SOX13; GRAP2; PPP1R9A; LZTS1; FRZB; GID8; FZD3; GJA3; ESR2; PFN1; SHISA6; ADGRA2; HECW1; SHISA2; SLC18A2; SCN5A…	1646	1646
61907.7	6.12549e+06	GO:0060284	b	5	regulation of cell development	102; 207; 443; 627; 646; 998; 1399; 55704; 1808; 1982; 2258; 2332; 2475; 2487; 2737; 2803; 3082; 4168; 4659; 4734; 4763; 4915; 4919; 5071; 5139; 5362; 5530; 5629; 5756; 5911; 5991; 6093; 6495; 6658; 7068; 7336; 7976; 9175; 9231; 9475; 9575; 9693; 9734; 9760; 10154; 10363; 10371; 11178; 340481; 340533; 51441; 79625; 440730; 23013; 81565; 114788; 53335; 80031; 22871; 22891; 55714; 23072; 23327; 235…	ZDHHC15; SEMA3A; TOX; CNTN4; CRKL; CLOCK; MCF2; PDE3A; BCL11A; PRKN; NDNF; ADAM10; AKT1; FOXO6; RAPGEF2; FMR1; SOX3; BDNF; CSMD3; NEXMIF; DLL1; FZD3; DLG5; ASPA; MMD; CCDC88A; SEMA6B; NEDD4; SIX1; NTRK2; GLI3; ZSWIM6; ADGRA2; GOLGA4; PPP1R12A; NF1; FGF13; NRG3; HMG20A; LZTS1; PLXNC1; RAP2A; DPYSL2; NEPRO; MARK1; NLGN1; FRZB; ZNF365; HDAC9; THRB; ZMYND8; PPP1R9A; FLRT2; MTOR; NDEL1; HGF; ZDHHC21; …	925	924
63740.8	6.12549e+06	GO:0051960	b	5	regulation of nervous system development	102; 207; 443; 627; 1399; 55704; 1808; 1982; 2047; 2258; 2332; 2475; 2737; 2803; 3082; 4168; 4734; 4763; 4915; 4919; 5071; 5362; 5530; 5629; 5756; 5911; 6093; 6495; 6585; 6658; 7068; 7162; 7336; 7976; 9175; 9231; 9378; 9693; 9760; 10154; 10363; 10371; 11178; 340533; 51441; 79625; 440730; 23013; 139065; 81565; 114788; 53335; 80031; 55209; 22871; 22891; 55714; 23072; 23327; 23531; 23613; 23767; 237…	ZDHHC15; SEMA3A; TOX; CNTN4; CRKL; IL1RAPL2; MCF2; THRB; BCL11A; PRKN; NDNF; ADAM10; AKT1; RAP2A; FOXO6; RAPGEF2; FMR1; SOX3; BDNF; CSMD3; NEXMIF; DLL1; NEPRO; FZD3; DLG5; ASPA; CHD7; CCDC88A; SEMA6B; NEDD4; SIX1; NTRK2; LINGO2; GLI3; ZSWIM6; GOLGA4; MARK1; NF1; FGF13; NRG3; HMG20A; LZTS1; PLXNC1; SLITRK4; EPHB1; DPYSL2; SLIT1; NLGN1; ZNF365; ZMYND8; PPP1R9A; FLRT3; FLRT2; MTOR; NDEL1; HGF; UBE2V…	894	894
65015.8	259090	GO:0071495	b	3	cellular response to endogenous stimulus	90; 113; 150; 207; 65985; 490; 528; 607; 627; 687; 860; 865; 1129; 1176; 1278; 1399; 1663; 2100; 2255; 2475; 2494; 2562; 2887; 2908; 3096; 3371; 3516; 3625; 3638; 135228; 4218; 4306; 4734; 4915; 4929; 5071; 5139; 5305; 5618; 5725; 5771; 5908; 6093; 6386; 6495; 6547; 6586; 6591; 6654; 6715; 6844; 6885; 7035; 7057; 7068; 7071; 7080; 7323; 7490; 8036; 8396; 8425; 8462; 8549; 8651; 8678; 9021; 9063; …	RNF14; ERRFI1; CRKL; AKT1; RAPGEF2; BDNF; NKX2-1; LEMD2; NCBP2; RXFP1; RBPJ; THRB; MAP3K7; NTRK2; INHBB; CBFB; RNF111; PTBP1; PIP4K2A; PIP4K2B; WT1; ATP2B1; FLRT3; FLRT2; SNAI2; ADCY7; SOCS1; ADTRP; SOCS3; HCN1; GRB10; RUNX2; LGR5; RBPMS2; UBE2D3; NDNF; FRS2; ADAMTSL2; PRLR; PPARGC1A; THBS1; PNPLA3; NR5A2; SLC8A3; CHEK2; BECN1; INSIG1; PTPN2; ESR2; SHISA2; KDM3A; CLOCK; HDAC9; NEDD4; RAP1B; SDCBP…	1336	1336
6935.48	259090	GO:0198738	b	3	cell-cell signaling by wnt	27327; 607; 865; 998; 2255; 54994; 2487; 2737; 2887; 3516; 4040; 4772; 4919; 4929; 5071; 5216; 5530; 5534; 22881; 6591; 6885; 7090; 7478; 5711; 7976; 8549; 11063; 56033; 144165; 51421; 79718; 51527; 343637; 123169; 51444; 55182; 219287; 55681; 23072; 23112; 219771; 122011; 25928; 4139; 57690; 25937; 9580; 25960; 26524; 164284; 387914; 388336	LGR5; NFATC1; AMOTL2; PPP3R1; TLE3; SCYL2; PRKN; LATS2; GSKIP; TNRC6C; TNRC6B; TNRC6A; PRICKLE1; ANKRD6; FZD3; SOSTDC1; GLI3; RBPJ; SOX13; MAP3K7; FRZB; CBFB; MARK1; RNF138; FGF10; WNT8A; PSMD5; NR4A2; GID8; SOX30; LEO1; RNF220; BARX1; APCDD1L; SNAI2; ROR1; CSNK1A1L; LRP6; TBL1XR1; RSPO4; WWTR1; GRB10; CCNY; PFN1; SHISA6; ADGRA2; BCL9; HECW1; SHISA2; PPP3CA; AMER2; CDC42	513	513
70367.1	3.41448e+06	GO:0051171	b	4	regulation of nitrogen compound metabolic process	59; 90; 113; 27327; 146; 150; 207; 374; 65986; 607; 627; 639; 646; 676; 687; 727; 835; 860; 863; 864; 865; 868; 905; 998; 1012; 1399; 54855; 1491; 1522; 1545; 1609; 1663; 55704; 1871; 1982; 1993; 1994; 1996; 2044; 2047; 2078; 2100; 2149; 2152; 2255; 2258; 2332; 2334; 2475; 2494; 2649; 2668; 2729; 2737; 2804; 2908; 3064; 3082; 3096; 166968; 3149; 3182; 3198; 3201; 3212; 3329; 3516; 3625; 3638; 366…	RNF14; ERRFI1; ZDHHC17; CRKL; HIPK3; PDCD10; LEMD2; PPP3R1; BOD1; LHX9; RNF111; IRX4; YAF2; CBLB; TCOF1; LARP6; SP4; DHX29; ADRA1D; POU2AF1; PARP14; ACTA2; ELAVL1; ELAVL2; LSM14B; UBE2D3; DENND4A; BAZ2B; XPO1; CCT8; SOX13; NF1; NFIL3; KSR1; HOXB2; LIN28B; SENP1; INSIG1; ZDHHC2; PRDM4; LHX8; PRDM1; GIGYF2; TLE3; RCAN3; RAP1B; SLC4A4; RORA; CTH; HIC2; NEDD4; HMGB3; TFPI; RIF1; TCFL5; CHRDL1; BARX1;…	6033	6025
83920	3.88702e+06	GO:0072359	b	4	circulatory system development	59; 70; 90; 102; 207; 388; 727; 800; 998; 1012; 1278; 1396; 1399; 1491; 1545; 1909; 1982; 2047; 2152; 2191; 2255; 2475; 2737; 3082; 3198; 3516; 4040; 4763; 4772; 4775; 4887; 4915; 5629; 5797; 6443; 5921; 6093; 6095; 6331; 6444; 6491; 6495; 6586; 6591; 6654; 137868; 7057; 7058; 7478; 7490; 9021; 9444; 9475; 9645; 9693; 9734; 9794; 10016; 10818; 11082; 11174; 11235; 339829; 51196; 144165; 51421; 79…	ERRFI1; CRKL; AKT1; RAPGEF2; PDCD10; LEMD2; ADAMTS6; GLI3; RBPJ; ADAMTS9; SIX1; RORA; MICAL2; IRX4; WT1; FLRT3; FLRT2; SNAI2; ADTRP; SOCS3; EIF4G2; DDAH1; ACTA2; NFATC1; NFATC3; NDNF; FRS2; EDNRA; STIL; CHD7; MAML1; THBS2; THBS1; NF1; EPHB1; RHOB; TMEM65; VAV3; ADGRA2; SCN5A; CRIP1; HDAC9; ACTC1; PLCE1; NTRK2; CTH; CYP1B1; SGCD; SGCB; SGCZ; PDCD6; FGF10; C5; NUS1; CCDC39; SALL4; NPY2R; MTOR; BCOR…	1040	1040
93168.9	4.10943e+06	GO:0044267	b	4	cellular protein metabolic process	90; 102; 113; 27327; 146; 150; 207; 373; 374; 613; 627; 665; 727; 835; 863; 864; 865; 868; 905; 998; 1399; 1491; 1522; 1609; 55704; 1982; 1994; 2044; 2047; 2078; 2149; 2152; 2191; 2255; 2258; 54994; 2332; 2346; 2475; 2519; 2589; 2590; 2668; 3064; 3082; 166968; 3329; 3371; 3625; 3662; 3827; 4040; 4085; 135228; 4218; 4337; 4547; 4659; 4683; 4684; 4724; 4734; 4751; 4763; 4843; 201456; 4915; 4919; 50…	PARG; RNF14; FKBP14; PLOD1; ASB15; CRKL; WWP1; STK10; ZDHHC17; FBXO15; HIPK3; AKT1; MOCS1; SOS1; TNRC6C; TNRC6B; TNRC6A; UBAC1; PDCD10; BDNF; CCNT2; TXNDC5; FKBP9; BORA; UBE2J1; ZC3HAV1; PPP3R1; ROPN1L; BOD1; CCDC88A; TRIM2; ADRA2A; NTRK2; TAOK1; SETD5; NUS1; INHBB; CBFB; PTP4A1; MAN1A2; RNF111; PTBP1; HBS1L; KLHDC10; HMG20A; CUL2; IP6K3; CBLB; AIDA; TCOF1; FBXL17; LARP6; JMJD4; RSPRY1; UBE2R2; T…	5282	5277
96787.4	4.10943e+06	GO:0060255	b	4	regulation of macromolecule metabolic process	59; 70; 90; 102; 113; 27327; 146; 150; 207; 320; 374; 65986; 66036; 607; 627; 639; 646; 676; 687; 727; 835; 860; 863; 864; 865; 868; 905; 998; 1012; 1396; 1399; 54855; 1491; 1522; 1545; 1609; 1663; 55704; 1871; 1982; 1993; 1994; 1996; 2044; 2047; 2060; 2078; 2100; 2149; 2152; 2255; 2258; 2332; 2334; 2475; 2494; 2649; 2668; 2729; 2737; 2804; 2908; 3064; 3082; 3096; 166968; 3149; 3182; 3198; 3201; …	RNF14; ERRFI1; ZDHHC17; CRKL; HIPK3; PDCD10; LEMD2; SMG7; PPP3R1; BOD1; LHX9; RNF111; IRX4; HBS1L; YAF2; CBLB; TCOF1; LARP6; SP4; DHX29; ADRA1D; POU2AF1; PARP14; ACTA2; ELAVL1; ELAVL2; LSM14B; UBE2D3; DENND4A; BAZ2B; XPO1; CCT8; SOX13; NF1; NFIL3; KSR1; HOXB2; LIN28B; SENP1; INSIG1; ZDHHC2; PRDM4; LHX8; PRDM1; CRIP1; GIGYF2; TLE3; RCAN3; RAP1B; SLC4A5; RORA; CTH; HIC2; NEDD4; HMGB3; TFPI; RIF1; T…	6339	6332
100831	4.10988e+06	GO:0007411	b	4	axon guidance	627; 1808; 2044; 2047; 2668; 2737; 2887; 4684; 5362; 5797; 6585; 6586; 6654; 7080; 7204; 7976; 8577; 8633; 9211; 9378; 10154; 10371; 10752; 10818; 56956; 494470; 80031; 284656; 23767; 23768; 57688; 91624; 152330; 10501	SEMA6D; EPHA5; FRS2; LGI1; CNTN4; CHL1; BDNF; NKX2-1; SEMA6B; NCAM1; FZD3; LHX9; GLI3; ZSWIM6; SLIT3; NEXN; SLIT1; PLXNA2; SEMA3A; TRIO; EPHB1; DPYSL2; UNC5C; FLRT3; FLRT2; EPHA10; PLXNC1; RNF165; SOS1; GRB10; NRXN1; GDNF; TMEFF1; PTPRM	278	278
106467	4.01025e+06	GO:0097458	c	2	neuron part	102; 320; 490; 613; 627; 783; 821; 998; 1012; 1069; 1129; 1142; 1176; 55607; 1609; 1982; 1996; 2044; 2047; 2054; 2258; 2332; 60481; 2475; 2554; 2557; 2562; 2893; 3064; 3632; 4040; 4218; 4684; 4734; 4763; 4915; 4919; 5071; 5137; 5530; 5599; 5783; 5816; 6002; 6326; 6328; 6334; 6421; 6506; 6547; 6571; 6595; 6654; 23136; 6715; 6844; 7162; 6683; 7976; 8618; 8633; 8674; 8678; 8745; 8825; 9231; 9371; 93…	LIN7A; ZDHHC15; ZDHHC17; TMOD2; PPARGC1A; TPBG; RAPGEF2; SYNPR; BDNF; CANX; DLG5; ARHGEF9; GRK7; NTRK2; NEXN; WDR7; SLC38A1; APBA1; FLRT3; FLRT2; SLC24A2; ATP2B1; LRP6; ELFN1; ROR1; INPP5A; INPP5F; PTPN13; EIF4G2; SVOP; NRXN1; HCN1; NETO1; SCN3A; ELAVL4; ORAI2; MYO3B; PNISR; GRIA4; CNTN4; FAM161A; CCSAP; CETN2; CAP2; NF1; PPP1R9A; SLC8A3; LZTS1; PLPPR4; EPHB1; BECN1; UNC5C; SFPQ; FZD3; KIF3B; KIA…	1748	1747
109523	3.81869e+06	GO:0097485	b	3	neuron projection guidance	627; 1808; 2044; 2047; 2668; 2737; 2887; 4684; 5362; 5797; 6585; 6586; 6654; 7080; 7204; 7976; 8577; 8633; 9211; 9378; 10154; 10371; 10752; 10818; 284656; 56956; 494470; 80031; 23767; 23768; 57688; 91624; 152330; 10501	SEMA6D; EPHA5; FRS2; LGI1; CNTN4; CHL1; BDNF; NKX2-1; SEMA6B; NCAM1; FZD3; LHX9; GLI3; ZSWIM6; SLIT3; NEXN; SLIT1; PLXNA2; SEMA3A; TRIO; EPHB1; DPYSL2; UNC5C; FLRT3; FLRT2; EPHA10; PLXNC1; RNF165; SOS1; GRB10; NRXN1; GDNF; TMEFF1; PTPRM	279	279
156577	0.000136791753003	GO:0007169	b	5	transmembrane receptor protein tyrosine kinase signaling pathway	150; 207; 374; 528; 613; 627; 868; 998; 1012; 1176; 1399; 1609; 55704; 2044; 2047; 2060; 2152; 2255; 2887; 3082; 3516; 4734; 4915; 4919; 5305; 5618; 5725; 5771; 5921; 6093; 6386; 6654; 7057; 8036; 8396; 8651; 9021; 9125; 9475; 9693; 10016; 10551; 10818; 11082; 51196; 81565; 116150; 84985; 54206; 55023; 284656; 22916; 23390; 23767; 23768; 56899; 25960; 222584; 26058; 10019; 387914; 28514; 10451; 1…	ERRFI1; CDH13; CRKL; EPHA5; EPHA10; ZDHHC17; SDCBP; AKT1; AP3S1; PLCE1; RAPGEF2; NRG3; FAM83B; BDNF; FAM83A; BCR; AREG; NCBP2; PRLR; CCDC88A; RBPJ; DGKQ; NEDD4; ADRA2A; NTRK2; THBS1; CNOT9; PHIP; PDCD6; PTBP1; FGF10; PIP4K2A; PIP4K2B; CBLB; EPHB1; EPS15; ZNF106; ANKS1B; DLL1; FLRT3; FLRT2; SH2B3; NDEL1; HGF; PTPN2; FRS2; RASA1; ROR1; F3; SOCS1; SOCS3; SOS1; GRB10; VAV3; AGR2; ROCK1; ROCK2; GIGYF2…	717	717
196028	0.000156985678899	GO:0019219	b	5	regulation of nucleobase-containing compound metabolic process	59; 90; 207; 65986; 607; 639; 646; 676; 687; 860; 863; 864; 865; 905; 998; 1012; 1491; 1545; 1609; 1663; 55704; 1871; 1993; 1994; 1996; 2044; 2078; 2100; 2149; 2255; 2332; 2334; 2475; 2494; 2649; 2668; 2729; 2737; 2804; 2908; 3082; 3096; 166968; 3149; 3182; 3198; 3201; 3212; 3329; 3516; 3638; 3662; 3899; 4040; 4306; 55796; 4613; 4659; 4683; 4734; 4751; 54715; 4772; 4775; 4783; 4843; 4919; 4929; 5…	PARG; RNF14; ZNF365; BCOR; PPP3R1; WWP1; ARID4B; TNRC6B; TFAP2D; AKT1; KAT6B; TNRC6C; ZXDC; TNRC6A; CCNT2; UBE2V2; DLL1; SOX30; NCBP2; GLI3; LHX8; CCDC88A; RBPJ; THRB; SIX1; RORA; RNF20; HDAC9; MICAL2; CBFB; ZC3HAV1; RNF111; BRDT; IRX4; PTBP1; MBNL3; HMG20A; CUL2; ISCU; WT1; ZMYND8; JMJD1C; SP4; POLR3G; AHRR; SNAI2; SETD5; ROR1; SYNCRIP; PCGF3; PCGF5; POU2AF1; NFXL1; PARP14; RFX7; SETD7; TENM1; M…	4158	4154
198825	5.07004e+06	GO:0016740	m	2	transferase activity	18; 90; 207; 373; 586; 613; 639; 868; 998; 1119; 54855; 1609; 2044; 2047; 60481; 2475; 2589; 2590; 2628; 3705; 4734; 4751; 4915; 4919; 5071; 5130; 5208; 5214; 5283; 5305; 5351; 5599; 5756; 6093; 169966; 6489; 6793; 6885; 7187; 7204; 7323; 7329; 7334; 7443; 55905; 8396; 8425; 8453; 8534; 8550; 8566; 8726; 8812; 8844; 8908; 9025; 9063; 9175; 9215; 9262; 9448; 9475; 9575; 9604; 9690; 9945; 54625; 10…	RNF14; ZDHHC15; ZDHHC17; DGKQ; UBE2J1; WWP1; STK10; GPAT3; CHSY1; HIPK3; AKT1; POLR3E; STK26; GRK7; MAP3K7; NTRK2; RNF20; SETD5; RNF114; ZC3HAV1; RNF111; PIP4K2A; CUL2; PIP4K2B; IP6K3; CBLB; VRK1; RSPRY1; BCAT1; TRIM23; RNF220; QTRT2; CHFR; MTPAP; STK17B; ROR1; PCYT1A; POLR3G; CHEK2; PARP14; SETD7; PPIP5K2; RNF8; TWF1; CCNK; ITPK1; PDXK; ALG1; UBE2D3; LTBP4; EED; MAPKAPK5; SPTSSA; CHKA; PANK3; NE…	2267	2265
199375	7.81395e+06	GO:0080090	b	4	regulation of primary metabolic process	59; 90; 113; 27327; 146; 150; 207; 374; 65986; 66036; 607; 627; 639; 646; 676; 687; 727; 835; 860; 863; 864; 865; 868; 905; 998; 1012; 1399; 54855; 1491; 1522; 1545; 1609; 1663; 55704; 1871; 1982; 1993; 1994; 1996; 2044; 2047; 2078; 2100; 2149; 2152; 2255; 2258; 2332; 2334; 60481; 2475; 2494; 2649; 2668; 2729; 2737; 2804; 2908; 3064; 3082; 3096; 166968; 3149; 3182; 3198; 3201; 3212; 3329; 3516; 3…	RNF14; ERRFI1; ZDHHC17; CRKL; HIPK3; PDCD10; LEMD2; PPP3R1; BOD1; LHX9; RNF111; IRX4; YAF2; CBLB; TCOF1; LARP6; SP4; DHX29; ADRA1D; POU2AF1; PARP14; ACTA2; ELAVL1; ELAVL2; LSM14B; UBE2D3; DENND4A; BAZ2B; XPO1; CCT8; SOX13; NF1; NFIL3; KSR1; HOXB2; LIN28B; SENP1; INSIG1; ZDHHC2; PRDM4; LHX8; PRDM1; GIGYF2; TLE3; RCAN3; RAP1B; SLC4A4; RORA; CTH; HIC2; NEDD4; HMGB3; TFPI; RIF1; TCFL5; CHRDL1; BARX1;…	6227	6219
277619	5.89941e+06	GO:0044237	b	2	cellular metabolic process	18; 59; 90; 102; 113; 27327; 146; 150; 207; 318; 5516; 373; 374; 443; 65985; 65986; 66036; 528; 586; 590; 607; 613; 627; 639; 646; 665; 676; 687; 727; 835; 860; 863; 864; 865; 868; 905; 998; 1012; 1069; 1119; 55607; 1399; 54855; 1479; 1491; 1522; 1545; 1609; 1663; 55704; 1808; 84280; 1871; 1982; 1993; 1994; 1996; 2044; 2047; 2060; 2078; 2100; 2110; 2149; 2152; 2191; 2255; 2258; 54994; 2332; 2334;…	RNF14; ERRFI1; ZDHHC17; CRKL; STK10; GPAT3; HIPK3; MOCS1; UBAC1; PDCD10; CPQ; FKBP9; UBE2J1; SMG7; PPP3R1; STK26; BOD1; LHX9; RNF114; PRIM2; IRX4; HBS1L; YAF2; PCDH11X; CBLB; TCOF1; LARP6; SP4; BCAT1; NUP50; DHX29; CHSY1; ADRA1D; POU2AF1; PARP14; NUB1; AK3; RHBDD2; ADTRP; ACTA2; MYO3B; ELAVL1; ELAVL2; HACL1; LSM14B; UBE2D3; NDNF; PDS5B; DENND4A; BAZ2B; SPTSSA; CHKA; XPO1; CCT8; PANK4; LEO1; SOX13…	10863	10848
279313	9.13006e+06	GO:0032989	b	3	cellular component morphogenesis	70; 102; 388; 627; 998; 1399; 1808; 1982; 2044; 2047; 2258; 2620; 2668; 2737; 2803; 2887; 3082; 23026; 4168; 4218; 4684; 4734; 4915; 4929; 5071; 5362; 5530; 5629; 5797; 5911; 5921; 6093; 6585; 6586; 6642; 6654; 23136; 7080; 7162; 7204; 6683; 7976; 8455; 8577; 8633; 9175; 9211; 9378; 9448; 9693; 9890; 10154; 10371; 10486; 10752; 10818; 11178; 284656; 51441; 56956; 203447; 113251; 139065; 80781; 81…	ZDHHC15; ZDHHC17; CRKL; TMOD2; MCF2; TPBG; RAPGEF2; BDNF; NKX2-1; LHX9; NTRK2; PROX1; ZSWIM6; GOLGA4; NEXN; SLITRK4; LARP4; ZNF365; FLRT3; FLRT2; GRB10; NRXN1; EIF4G2; B4GALT6; SNX1; FRS2; YTHDF2; CNTN4; CHL1; CAP2; COL18A1; PPP1R9A; LZTS1; PLPPR4; EPHB1; DPYSL2; UNC5C; FZD3; RHOB; PLXNC1; TMEFF1; HECW1; GAS2; ACTC1; EPHA5; EPHA10; NCAM1; RAB8A; NEDD4; PRPF40A; PHIP; FGF13; EPB41L3; RAP2A; NLGN1;…	1103	1103
295445	0.000110398340269	GO:0051128	b	4	regulation of cellular component organization	102; 207; 388; 397; 627; 665; 829; 865; 998; 1012; 1399; 1609; 1663; 55704; 1808; 1982; 2044; 2047; 2100; 2191; 2258; 2332; 2475; 2487; 2620; 2803; 3064; 3082; 3638; 4085; 4168; 4683; 4734; 4751; 4915; 4919; 5071; 5139; 5216; 5305; 5362; 5530; 5534; 5599; 5629; 23102; 5756; 5908; 5911; 5921; 6093; 6386; 6421; 6491; 6495; 6585; 6586; 6591; 6595; 23136; 7027; 7057; 7162; 55832; 7323; 6683; 7334; 73…	PARG; ZDHHC15; CRKL; TMOD2; MCF2; AKT1; RAPGEF2; PDCD10; BDNF; BORA; SMAP1; DLG5; PPP3R1; CCDC88A; MPP7; SIX1; NTRK2; TAOK1; NAV3; CBFB; GOLGA4; NEXN; ARHGDIB; PIP4K2A; PIP4K2B; WT1; SLITRK4; WDR70; LARP4; SIRPA; ZNF365; RAP1B; FLRT3; FLRT2; SSH2; SNAI2; CHFR; SETD5; ROR1; PARVB; TWF1; VAT1; TBC1D15; INPP5F; TPBG; EIF4G2; DZIP1; SETD7; NRXN1; UBE2D3; NDNF; DPYSL2; MAPKAPK5; FNBP1L; STIL; JMY; NEK…	2562	2561
303352	0.000110398340269	GO:0051963	b	4	regulation of synapse assembly	627; 2047; 4915; 6495; 6585; 7162; 7336; 9231; 9378; 139065; 55209; 22871; 23767; 23768; 26280; 55607; 158038	SLITRK4; EPHB1; DLG5; LINGO2; NLGN1; IL1RAPL2; SIX1; NTRK2; TPBG; FLRT3; FLRT2; NRXN1; SLIT1; PPP1R9A; BDNF; SETD5; UBE2V2	94	94
344586	0.0002894525249	GO:0005829	c	4	cytosol	59; 70; 27327; 207; 320; 388; 394; 397; 443; 65985; 66036; 528; 586; 613; 665; 687; 800; 829; 835; 860; 864; 868; 905; 998; 1069; 1119; 1399; 1491; 1609; 55704; 1808; 1982; 1994; 2047; 2060; 2258; 54994; 2332; 2475; 2620; 2665; 2729; 2737; 2803; 2887; 2908; 3064; 3096; 3329; 3662; 3705; 3840; 3852; 3899; 4085; 4128; 135228; 4168; 4218; 4306; 4337; 4659; 4683; 4684; 4734; 4751; 4763; 4772; 4775; 4…	PARG; RNF14; ASB15; CRKL; WWP1; MCF2; NT5E; ARID4B; AP1M1; DENND1B; FBXO15; HIPK3; AKT1; MOCS1; POLR3E; TNRC6C; TNRC6B; TNRC6A; UBAC1; PDCD10; PPIP5K2; CCNT2; TRIO; BORA; SMG7; PPP3R1; GLI3; ARHGEF6; CCDC88A; ARHGEF4; MMADHC; MAP3K7; NTRK2; TAOK1; PDE7A; RNF114; FAM110B; GOLGA4; ZC3HAV1; MTMR9; RNF111; HBS1L; PIP4K2A; CUL2; PIP4K2B; ISCU; CBLB; FAM120A; TCOF1; RASEF; NABP1; SP4; CSNK1A1L; BCAT1; …	5316	5311
345303	0.000121332304903	GO:0006796	b	4	phosphate-containing compound metabolic process	90; 102; 113; 146; 150; 207; 318; 374; 66036; 613; 627; 727; 863; 864; 868; 905; 998; 1119; 1399; 1609; 55704; 2044; 2047; 2078; 2149; 2255; 2258; 2332; 60481; 2475; 2668; 2820; 2977; 3064; 3082; 3625; 3632; 3705; 4040; 135228; 4337; 4659; 4683; 4684; 4697; 4705; 4724; 4751; 4763; 4843; 4907; 4915; 4919; 5071; 5130; 5150; 5169; 5208; 5214; 5283; 5305; 5516; 5530; 5534; 5599; 5618; 5629; 5725; 575…	PARG; ERRFI1; ZDHHC17; CRKL; STK10; GPAT3; PPARGC1A; HIPK3; AKT1; MOCS1; RAPGEF2; PDCD10; BDNF; CCNT2; LEMD2; BORA; SMG7; PPP3R1; ROPN1L; BOD1; CCDC88A; ADRA2A; NTRK2; PROX1; PDE7A; INHBB; PLCH1; NDUFA10; MTMR9; MTMR8; PTBP1; PIP4K2A; RCAN3; PIP4K2B; IP6K3; CBLB; RASGRF2; VRK1; SIRPA; RORA; ENPP3; NAPEPLD; PPM1H; SSH2; SLC25A25; STK17B; INPP5F; ROR1; TWF1; INPP5A; ADCY7; SOCS1; ADRA1D; SOCS3; LRR…	3342	3338
411103	6.98875e+06	GO:0043167	m	2	ion binding	18; 59; 70; 90; 102; 113; 207; 318; 5516; 373; 388; 394; 443; 65985; 65986; 488; 490; 590; 613; 639; 646; 687; 821; 860; 863; 864; 868; 998; 1012; 1069; 1119; 1142; 1278; 57620; 1396; 1491; 1545; 1609; 1663; 55704; 1837; 54622; 2044; 2047; 2060; 2100; 2110; 2152; 2255; 2346; 2475; 2494; 2589; 2590; 2649; 2729; 2737; 2820; 2908; 2977; 3096; 3329; 23026; 3419; 3705; 3712; 3827; 4218; 4306; 4337; 55…	RNF14; ZDHHC15; ZCCHC10; PPP3R1; STK10; HIPK3; MOCS1; CPQ; FKBP9; LHX8; LHX9; CDH13; RNF114; PRIM2; HBS1L; YAF2; PCDH11X; CBLB; SP4; DHX29; HCN1; ACTA2; MYO3B; ATP2A2; HACL1; UBE2D3; RIT1; BAZ2B; CHKA; PANK3; PANK4; CETN2; NF1; KSR1; RPH3AL; LIN28B; ZNRF1; DZANK1; PPTC7; PRDM4; WDFY3; PRDM1; GIT2; CRIP1; NAPEPLD; CBFA2T3; STT3B; CTH; TLL2; ASPA; HIC2; ZSWIM6; SMARCA2; NUS1; LNPK; LONRF1; RNF111; …	6337	6320
424910	0.000130722326534	GO:0006793	b	3	phosphorus metabolic process	90; 102; 113; 146; 150; 207; 318; 5516; 374; 66036; 613; 627; 727; 863; 864; 868; 905; 998; 1119; 1399; 1609; 55704; 2044; 2047; 2078; 2149; 2255; 2258; 2332; 60481; 2475; 2668; 2820; 2977; 3064; 3082; 3625; 3632; 3705; 4040; 135228; 4337; 4659; 4683; 4684; 4697; 4705; 4724; 4751; 4763; 4843; 4907; 4915; 4919; 5071; 5130; 5150; 5169; 5208; 5214; 5283; 5305; 5530; 5534; 5599; 5618; 5629; 5725; 575…	PARG; ERRFI1; ZDHHC17; CRKL; STK10; GPAT3; PPARGC1A; HIPK3; AKT1; MOCS1; RAPGEF2; PDCD10; BDNF; CCNT2; LEMD2; BORA; SMG7; PPP3R1; ROPN1L; BOD1; CCDC88A; ADRA2A; NTRK2; PROX1; PDE7A; INHBB; PLCH1; NDUFA10; MTMR9; MTMR8; PTBP1; PIP4K2A; RCAN3; PIP4K2B; IP6K3; CBLB; RASGRF2; VRK1; SIRPA; LRRC40; RORA; ENPP3; NAPEPLD; PPM1H; SSH2; SLC25A25; STK17B; INPP5F; ROR1; TWF1; INPP5A; ADCY7; SOCS1; ADRA1D; SO…	3370	3366
614990	0.000344394358113	GO:0031981	c	4	nuclear lumen	27327; 207; 65986; 490; 607; 627; 639; 646; 665; 687; 860; 863; 864; 865; 868; 905; 1069; 1399; 54855; 1479; 1609; 1663; 1837; 1871; 1993; 1994; 2100; 2258; 54994; 2332; 2334; 2475; 2494; 2649; 2737; 2803; 2908; 3064; 3096; 166968; 3182; 3201; 3212; 23026; 3516; 3662; 3840; 3899; 4085; 4306; 55796; 4613; 4659; 4683; 4751; 4763; 4772; 4775; 4907; 4929; 5071; 5208; 5305; 201931; 5481; 5530; 5534; 5…	PARG; RNF14; BCOR; CRKL; UBN2; AFF3; ARID4B; FAM222B; CETN2; HIPK3; AKT1; POLR3E; TNRC6C; TNRC6B; TNRC6A; DPH6; BDNF; CCNT2; MAP3K7; PNRC2; PPP3R1; ZNF148; RBPJ; THRB; SIX1; RORA; RNF20; HDAC9; TAF4B; CBFB; GOLGA4; PRIM2; PTBP1; MBNL3; PIP4K2A; CUL2; PIP4K2B; CBLB; TCOF1; SLC35A2; CAMKMT; ATP2B1; JMJD1C; SP4; AHRR; SNAI2; CHFR; MTPAP; SETD5; SETD7; TWF1; SYNCRIP; PCGF3; FIGN; SOCS1; POLR3G; PTPN1…	4461	4456
649412	0.000496800194195	GO:1990234	c	3	transferase complex	18; 90; 905; 54994; 4734; 5071; 5214; 5283; 5558; 6885; 55832; 7329; 7334; 7336; 23142; 8453; 8464; 8651; 8678; 8726; 8812; 9021; 9025; 9577; 9604; 9734; 10016; 10238; 10336; 10622; 11059; 11108; 23001; 171546; 79018; 29915; 80018; 80176; 80232; 6875; 116150; 123169; 51227; 84333; 51719; 51003; 58508; 55718; 54461; 54880; 55209; 219771; 56254; 23492; 23522; 23590; 57414; 57542; 57688; 26122; 2710…	RNF14; KMT2C; ACVR1; KLHL20; WWP1; HDAC9; CAB39; PRKN; ANAPC10; POLR3G; POLR3E; ABAT; STT3B; CBX7; EED; SPSB1; PFKP; SPTSSA; RHBDD2; CCNT2; HCFC2; CAND1; KLHL42; NEDD4; MAP3K7; SUPT3H; WDR26; TAF4B; FBXL17; PRIM2; PDCD6; WDFY3; FBXW5; CUL2; NUS1; GID4; BECN1; MAT2B; PIGH; MED31; GID8; PDSS1; PIGP; CACYBP; DCUN1D4; BCOR; PCGF5; UBE2V2; SETD5; RNF20; NRBF2; UBE2I; PCGF3; ZSWIM6; SOCS1; NAA25; SOCS3…	779	779
652684	0.000482484430133	GO:0051252	b	5	regulation of RNA metabolic process	59; 90; 207; 65986; 607; 639; 646; 676; 687; 860; 863; 864; 865; 905; 1012; 1491; 1545; 1609; 1663; 1871; 1993; 1994; 1996; 2044; 2078; 2100; 2149; 2255; 2332; 2334; 2475; 2494; 2649; 2668; 2729; 2737; 2804; 2908; 3082; 3096; 166968; 3149; 3182; 3198; 3201; 3212; 3329; 3516; 3638; 3662; 3899; 4040; 4306; 55796; 4613; 4659; 4734; 54715; 4772; 4775; 4783; 4919; 4929; 5071; 5074; 5326; 5450; 5481; 5…	RNF14; BCOR; PPP3R1; WWP1; TNRC6B; TFAP2D; AKT1; ZNF654; TNRC6C; ZXDC; TNRC6A; CCNT2; ZNF518A; DLL1; SOX30; NCBP2; GLI3; LHX8; ZNF148; RBPJ; THRB; SIX1; RORA; RNF20; HDAC9; MICAL2; CBFB; ZC3HAV1; RNF111; BRDT; IRX4; PTBP1; MBNL3; HMG20A; CUL2; WT1; ZMYND8; JMJD1C; SP4; POLR3G; AHRR; SNAI2; SETD5; ROR1; SYNCRIP; PCGF3; PCGF5; POU2AF1; PARP14; RFX7; SETD7; TENM1; RFX3; RUNX2; F2R; L3MBTL4; RNF8; PL…	3830	3827
698650	0.000799033464764	GO:0043169	m	3	cation binding	18; 90; 102; 113; 5516; 373; 443; 65986; 488; 490; 590; 639; 646; 687; 821; 863; 868; 1012; 1069; 1119; 1142; 1278; 57620; 1396; 1545; 1609; 1663; 1837; 2060; 2100; 2110; 2346; 2494; 2589; 2590; 2649; 2729; 2737; 2820; 2908; 3096; 3419; 3705; 3827; 4306; 4337; 55796; 4751; 4763; 4843; 4907; 4929; 5071; 5130; 5134; 5137; 5139; 5150; 5169; 5214; 5326; 5351; 5530; 5534; 5558; 5612; 5618; 5816; 5911;…	RNF14; ZDHHC15; FKBP14; PLOD1; PPP3R1; THBS2; MASP2; CHSY1; ATP2B1; MOCS1; ZCCHC10; ZXDC; RAPGEF2; GLCE; CPQ; ESYT3; FKBP9; CANX; ADAMTS5; SMAP1; ADAMTS6; STK26; TPD52; ZNF148; THRB; MAP3K7; RORA; RNF20; PDE7A; RNF114; ZC3HAV1; PRIM2; MBNL3; YAF2; ISCU; CBLB; ZMYND8; PGP; RSPRY1; SP4; ENPP3; ETFDH; TRIM23; RNF220; QTRT2; EDEM3; SLC25A25; SNAI2; CHFR; MTPAP; PJA1; MAN1A2; RBM26; PCYT1A; PCGF3; ADC…	4346	4332
75221.7	0.000126360028682	GO:0044238	b	2	primary metabolic process	18; 59; 90; 102; 113; 27327; 146; 150; 207; 318; 5516; 373; 374; 443; 65985; 65986; 66036; 586; 607; 613; 627; 639; 646; 665; 676; 687; 726; 727; 835; 860; 863; 864; 865; 868; 905; 998; 1012; 1069; 1119; 55607; 1399; 54855; 1479; 1491; 1522; 1545; 1609; 1663; 55704; 1808; 1871; 1982; 1993; 1994; 1996; 2044; 2047; 2078; 2100; 2110; 2149; 2152; 2191; 2255; 2258; 54994; 2332; 2334; 2346; 60481; 2475…	RNF14; ERRFI1; ZDHHC17; CRKL; STK10; GPAT3; HIPK3; MOCS1; UBAC1; PDCD10; CPQ; FKBP9; UBE2J1; SMG7; PPP3R1; STK26; BOD1; LHX9; RNF114; PRIM2; IRX4; HBS1L; YAF2; CBLB; TCOF1; LARP6; SP4; BCAT1; NUP50; DHX29; CHSY1; ADRA1D; POU2AF1; PARP14; NUB1; AK3; RHBDD2; ADTRP; ACTA2; MYO3B; ELAVL1; ELAVL2; HACL1; LSM14B; UBE2D3; NDNF; PDS5B; DENND4A; BAZ2B; SPTSSA; CHKA; XPO1; CCT8; PANK4; LEO1; SOX13; CETN2; …	10846	10831
782743	0.000126360028682	GO:0007154	b	2	cell communication	90; 102; 113; 27327; 146; 150; 207; 320; 5516; 374; 388; 394; 397; 65985; 488; 490; 528; 590; 607; 613; 627; 665; 726; 727; 783; 821; 829; 835; 860; 865; 868; 998; 1012; 1129; 1142; 1176; 55607; 1278; 1396; 1399; 1491; 1545; 1609; 1663; 55704; 1808; 1837; 1909; 2044; 2047; 2054; 2060; 2078; 2100; 2149; 2152; 2255; 2258; 54994; 2332; 2475; 2487; 2494; 2554; 2557; 2562; 2620; 2649; 2665; 2668; 2700…	RNF14; ERRFI1; ZDHHC17; CRKL; GPAT3; HIPK3; PDCD10; LEMD2; DLG5; PPP3R1; GPR180; RNF111; HBS1L; CBLB; SIRPA; RNF220; GPR160; ADRA1D; GRB10; PARP14; RHBDD2; LGR5; ATP2A2; UBE2D3; RIT1; DENND4A; CHL1; EDNRA; SOX13; GRAP2; WSB1; NF1; KSR1; SENP1; INSIG1; GDI2; PLXNC1; ZDHHC2; GIT2; SLC18A2; CRIP1; GIGYF2; TLE3; RCAN3; RAP1B; CTH; IL1RAPL2; NEDD4; TAF4B; NUS1; CHRDL1; BARX1; SH2B3; CAPZA1; F3; APBA1;…	6715	6710
817.624	0.000126360028682	GO:0009719	b	2	response to endogenous stimulus	90; 113; 150; 207; 65985; 490; 528; 590; 607; 627; 687; 860; 864; 865; 1012; 1129; 1176; 1278; 1399; 1663; 2100; 2255; 2475; 2494; 2562; 2729; 2887; 2908; 3096; 3371; 3516; 3625; 3638; 4040; 135228; 4218; 4306; 4734; 4843; 4915; 4929; 5071; 5139; 5305; 5618; 5725; 5771; 5908; 6093; 6386; 6495; 6547; 6586; 6591; 6652; 6654; 6715; 6844; 6885; 7035; 7057; 7068; 7071; 7080; 7323; 7490; 8036; 8396; 84…	RNF14; ERRFI1; CRKL; AKT1; RAPGEF2; BDNF; NKX2-1; LEMD2; SOX30; NCBP2; RXFP1; RBPJ; THRB; MAP3K7; NTRK2; INHBB; CBFB; RNF111; PTBP1; PIP4K2A; PIP4K2B; WT1; ATP2B1; FLRT3; FLRT2; SNAI2; SDCBP; TMEM107; ADCY7; SOCS1; ADTRP; SOCS3; HCN1; GRB10; RUNX2; RUNX3; LGR5; RBPMS2; UBE2D3; NDNF; FRS2; BCHE; ADAMTSL2; PRLR; PPARGC1A; THBS1; PNPLA3; NR5A2; SLC8A3; CHEK2; BECN1; INSIG1; PTPN2; NR3C1; ESR2; SHISA…	1597	1597
833819	0.00024227077676	GO:0009887	b	3	animal organ morphogenesis	59; 70; 90; 998; 1278; 1396; 1399; 2054; 2255; 2475; 2487; 2494; 2668; 2737; 3082; 3198; 3201; 3212; 3371; 3516; 3638; 4040; 4763; 4887; 4915; 4919; 5216; 5629; 5797; 22881; 6331; 6491; 6495; 6585; 6586; 6591; 6654; 7068; 7080; 7090; 7490; 5711; 7976; 8455; 8577; 9231; 9645; 10083; 10371; 10388; 10468; 10718; 10818; 11096; 339829; 144165; 56956; 80781; 80816; 50805; 84314; 51715; 348093; 348980; …	ACTA2; ERRFI1; MYO3B; ACVR1; BCOR; CRKL; SLC4A10; TLE3; ACTC1; WWTR1; RBPMS2; FRS2; TENM3; SNAI2; FST; COL18A1; NKX2-1; LEMD2; AQP3; ADAMTS5; PRICKLE1; ANKRD6; FZD3; DLG5; SOSTDC1; GLI3; LHX8; LHX9; RBPJ; THRB; SIX1; NTRK2; TMEM107; FRZB; MICAL2; SLIT3; NR5A2; NF1; USH1C; NRG3; FGF10; SNX10; WT1; PSMD5; CCDC39; IRX4; SLIT1; HOXB2; STIL; ATRN; INTU; DLL1; NPY2R; FLRT2; MTOR; SATB2; TNC; INSIG1; HG…	1023	1021
870433	0.000286119769376	GO:0001944	b	4	vasculature development	59; 90; 102; 207; 388; 727; 800; 998; 1012; 1278; 1399; 1491; 1545; 1909; 2047; 2152; 2191; 2255; 2737; 3082; 3198; 3516; 4763; 4772; 4775; 4915; 5629; 5797; 6443; 5921; 6093; 6095; 6495; 6654; 7057; 7058; 7490; 9021; 9444; 9475; 9693; 9734; 10016; 11082; 11174; 11235; 144165; 51421; 79625; 80781; 116150; 84830; 54206; 23576; 56999; 25960; 26057; 28514; 10451; 55636; 54567	ACTA2; NFATC1; CDH13; NFATC3; ACVR1; CRKL; ERRFI1; HDAC9; ADAMTS9; NDNF; SIX1; ADAM10; AKT1; AMOTL2; RORA; RAPGEF2; ANKRD17; PDCD10; EDNRA; THBS1; CTH; PRICKLE1; QKI; ADAMTS6; CYP1B1; CHD7; FAP; THBS2; SGCB; NTRK2; RASA1; GLI3; NF1; PDCD6; FGF10; C5; NUS1; WT1; EPHB1; COL18A1; DLL1; DLL4; HGF; RHOB; CALD1; PROX1; F3; SOCS3; SOS1; VAV3; ROCK1; ROCK2; DDAH1; ADGRA2; COL1A2; ADTRP; HOXA1; PTPRM; RBP…	694	694
870433	0.000286119769376	GO:0072358	b	4	cardiovascular system development	59; 90; 102; 207; 388; 727; 800; 998; 1012; 1278; 1399; 1491; 1545; 1909; 2047; 2152; 2191; 2255; 2737; 3082; 3198; 3516; 4763; 4772; 4775; 4915; 5629; 5797; 6443; 5921; 6093; 6095; 6495; 6654; 7057; 7058; 7490; 9021; 9444; 9475; 9693; 9734; 10016; 11082; 11174; 11235; 144165; 51421; 79625; 80781; 116150; 84830; 54206; 23576; 56999; 25960; 26057; 28514; 10451; 55636; 54567	ACTA2; NFATC1; CDH13; NFATC3; ACVR1; CRKL; ERRFI1; HDAC9; ADAMTS9; NDNF; SIX1; ADAM10; AKT1; AMOTL2; RORA; RAPGEF2; ANKRD17; PDCD10; EDNRA; THBS1; CTH; PRICKLE1; QKI; ADAMTS6; CYP1B1; CHD7; FAP; THBS2; SGCB; NTRK2; RASA1; GLI3; NF1; PDCD6; FGF10; C5; NUS1; WT1; EPHB1; COL18A1; DLL1; DLL4; HGF; RHOB; CALD1; PROX1; F3; SOCS3; SOS1; VAV3; ROCK1; ROCK2; DDAH1; ADGRA2; COL1A2; ADTRP; HOXA1; PTPRM; RBP…	694	694
873675	0.000111393519744	GO:0140096	m	2	catalytic activity, acting on a protein	90; 102; 207; 5516; 373; 613; 726; 835; 868; 998; 1522; 2044; 2047; 2152; 2191; 2346; 2475; 2589; 2590; 3082; 166968; 4734; 4751; 4915; 4919; 5071; 5351; 5481; 5530; 5534; 5599; 5756; 5771; 5783; 5797; 6093; 6793; 6885; 7093; 7187; 7204; 7323; 7329; 6683; 7334; 7443; 55905; 7803; 8425; 8453; 8550; 8726; 8745; 8812; 8844; 9025; 9063; 9175; 9262; 9448; 9475; 9604; 9690; 9719; 9734; 57460; 54625; 10…	RNF14; ZDHHC15; FKBP14; BCOR; PPP3R1; WWP1; STK10; ZDHHC17; HIPK3; AKT1; CPQ; TXNDC5; FKBP9; UBE2J1; ADAMTS5; ADAMTS6; GRK7; ADAMTS9; MAP3K7; NTRK2; RNF20; CAPN7; CAPN5; PTP4A1; ZC3HAV1; PITRM1; CUL2; CBLB; VRK1; RSPRY1; UBE2R2; TRIM23; RNF220; CTSZ; SSH2; CHFR; STK17B; ROR1; TWF1; LRRC40; PTPN13; PARP14; PPP2CB; SETD7; MASP2; RHBDD2; RNF8; CCNK; UBE2D3; LTBP4; EED; MAPKAPK5; ADAMTSL2; NEK2; UBE3…	2220	2219
916881	0.000291969224568	GO:0007264	b	4	small GTPase mediated signal transduction	150; 388; 394; 397; 613; 998; 1012; 1278; 1399; 55704; 2149; 2255; 2665; 4168; 4763; 5516; 5908; 5911; 5921; 5922; 5924; 6016; 6093; 6236; 6654; 7204; 8036; 8550; 8844; 9402; 9448; 9459; 23229; 9475; 9693; 9824; 9908; 10260; 11235; 51196; 440730; 50649; 50650; 153020; 22898; 57572; 91614; 10451	CDH13; MAP4K4; CRKL; RRAD; MCF2; DOCK6; RAP1B; RIT1; ARHGEF3; PLCE1; DENND4A; RAPGEF2; PDCD10; ARHGAP5; MAPKAPK5; BCR; ARHGEF9; ARHGEF6; CCDC88A; ARHGEF4; ADRA2A; DENND3; GRAP2; ARHGDIB; NF1; KSR1; FGF10; DEPDC7; RASGEF1B; TRIO; RAP2A; GDI2; RHOB; RASA1; RASA2; TRIM67; SOS1; RASGRF2; VAV3; PPP2CB; ROCK1; ROCK2; F2R; SHOC2; COL1A2; ARHGAP11A; G3BP2; CDC42	502	502
945602	0.000799033464764	GO:0019899	m	3	enzyme binding	18; 59; 90; 102; 150; 207; 388; 397; 488; 66036; 590; 613; 639; 835; 868; 905; 998; 1278; 1609; 55704; 1994; 2100; 2152; 2191; 2475; 2668; 2737; 2803; 2908; 3064; 166968; 3329; 23026; 4168; 4218; 4613; 4659; 4734; 4751; 4772; 4915; 5071; 5074; 5134; 5208; 5530; 5534; 5599; 5771; 5921; 5924; 6331; 6421; 6654; 6885; 7068; 7080; 7187; 7204; 7329; 7334; 7443; 23142; 8036; 91272; 23186; 8453; 8550; 86…	RNF14; ERRFI1; UBE2J1; PPP3R1; MCF2; DENND1B; AKT1; RAPGEF2; PDCD10; CCNT2; BORA; SMG7; GLI3; ARHGEF6; CCDC88A; ARHGEF4; THRB; MAP3K7; NTRK2; DENND3; GOLGA4; MTMR9; CUL2; CBLB; VRK1; BICDL1; SIRPA; PPP1R9A; SOCS1; RASGRF2; PARP14; CCNY; RABGAP1L; RHBDD2; RNF8; CCNK; ACTA2; NFATC1; ELAVL1; ATP2A2; DOCK6; FRS2; GSKIP; BCHE; DENND4A; MAPKAPK5; FNBP1L; MYCN; NKX2-1; NEK2; MAML1; PPARGC1A; CAP2; RNF13…	2102	2100
950518	0.000652462408686	GO:0010648	b	5	negative regulation of cell communication	90; 150; 207; 374; 590; 627; 868; 998; 1491; 2060; 2255; 2332; 2475; 2487; 2668; 2737; 2887; 3064; 3082; 3625; 3638; 3662; 4040; 135228; 4734; 4763; 4772; 4887; 4929; 5071; 5074; 5139; 5305; 5516; 5530; 5771; 5908; 5921; 5922; 6002; 6004; 6095; 22881; 6586; 6591; 7057; 7080; 7090; 5711; 23171; 8396; 8550; 8651; 9021; 9063; 9125; 9231; 9575; 9580; 9719; 10016; 10114; 54625; 10468; 11063; 56033; 14…	ERRFI1; HIPK3; AKT1; BDNF; NKX2-1; LEMD2; SOX30; DLG5; ADRA2A; RORA; INHBB; PIP4K2A; PIP4K2B; CBLB; SIRPA; NOMO3; APCDD1L; SNAI2; LRP6; SOCS1; INPP5F; SOCS3; GRB10; PARP14; PPP2CB; DLL4; NFATC1; RBPMS2; KIF26A; YTHDF2; BCHE; MAPKAPK5; ADAMTSL2; AMER2; SOX13; THBS1; NF1; PPP1R9A; FRZB; INSIG1; PTPN2; IRF4; SHISA6; HTT; HECW1; SHISA2; GPD1L; CLOCK; TLE3; NEDD4; AIDA; SCYL2; RAP1B; FST; CTH; AREG; S…	1352	1351
961795	0.000296990581381	GO:0007417	b	4	central nervous system development	207; 443; 490; 835; 998; 1399; 1808; 2044; 2047; 2255; 2258; 2334; 2475; 2668; 2737; 3212; 23026; 3516; 4040; 4724; 4763; 4915; 4919; 4929; 5071; 5362; 5530; 5629; 6095; 6331; 6491; 6495; 6547; 6585; 6586; 6654; 6658; 6715; 7080; 7204; 7707; 7976; 8455; 8633; 8745; 9231; 9693; 9760; 10371; 7223; 10718; 10818; 11059; 339829; 79152; 79625; 166378; 81565; 9331; 83741; 118738; 53616; 431707; 80031; 5…	SLC4A10; TOX; IL1RAPL2; TRPC4; CRKL; WWP1; EPHA5; SRD5A1; SCYL2; PRKN; NDNF; SIX1; AKT1; NDEL1; CCDC39; NR4A2; RORA; RAPGEF2; SOX3; SEMA6D; NKX2-1; CNTN4; STIL; FZD3; DLG5; ASPA; CHD7; LHX8; ZNF148; RBPJ; SOX13; AFF2; NTRK2; GLI3; ZSWIM6; SLIT3; NF1; FGF13; TFAP2D; SLC8A3; FGF10; ADAM22; NRG3; ZNF488; TRIO; EPHB1; DPYSL2; SLIT1; HOXB2; UNC5C; ZNF365; B4GALT6; ATRN; INTU; DLL1; MTOR; SATB2; ADAM23…	978	977
1.04344e+06	0.000312726502075	GO:0023057	b	4	negative regulation of signaling	90; 150; 207; 374; 590; 627; 868; 998; 1491; 2060; 2255; 2332; 2475; 2487; 2668; 2737; 2887; 3064; 3082; 3625; 3638; 3662; 4040; 135228; 4734; 4763; 4772; 4887; 4929; 5071; 5074; 5139; 5305; 5516; 5530; 5771; 5908; 5921; 5922; 6002; 6004; 6095; 22881; 6586; 6591; 7057; 7080; 7090; 5711; 23171; 8396; 8550; 8651; 9021; 9063; 9125; 9231; 9575; 9719; 10016; 10114; 54625; 10468; 11063; 56033; 144165; …	ERRFI1; HIPK3; AKT1; BDNF; NKX2-1; LEMD2; SOX30; DLG5; ADRA2A; RORA; INHBB; PIP4K2A; PIP4K2B; CBLB; SIRPA; NOMO3; APCDD1L; SNAI2; LRP6; SOCS1; INPP5F; SOCS3; GRB10; PARP14; PPP2CB; DLL4; NFATC1; RBPMS2; KIF26A; YTHDF2; BCHE; MAPKAPK5; ADAMTSL2; AMER2; SOX13; THBS1; NF1; PPP1R9A; FRZB; INSIG1; PTPN2; IRF4; SHISA6; HTT; HECW1; SHISA2; GPD1L; CLOCK; TLE3; NEDD4; AIDA; SCYL2; RAP1B; FST; CTH; AREG; S…	1355	1354
1.10597e+06	0.00225618182261	GO:0046872	m	4	metal ion binding	18; 90; 102; 113; 373; 443; 65986; 488; 490; 639; 646; 687; 821; 863; 868; 1012; 1069; 1278; 57620; 1396; 1545; 1609; 1663; 1837; 2060; 2100; 2110; 2346; 2494; 2589; 2590; 2649; 2729; 2737; 2820; 2908; 3096; 3419; 3705; 3827; 4306; 4337; 55796; 4751; 4843; 4907; 4929; 5071; 5134; 5137; 5139; 5150; 5169; 5214; 5326; 5351; 5516; 5530; 5534; 5558; 5612; 5618; 5816; 5911; 5922; 6093; 6095; 6241; 6432…	RNF14; ZDHHC15; FKBP14; DGKQ; PPP3R1; THBS2; MASP2; CHSY1; ATP2B1; MOCS1; ZCCHC10; ZXDC; RAPGEF2; GLCE; CPQ; ESYT3; FKBP9; CANX; ADAMTS5; SMAP1; ADAMTS6; STK26; TPD52; ZNF148; THRB; MAP3K7; RORA; RNF20; PDE7A; RNF114; PLCH1; ZC3HAV1; PRIM2; MBNL3; YAF2; ISCU; CBLB; ZMYND8; PGP; RSPRY1; SP4; ENPP3; ETFDH; TRIM23; RNF220; QTRT2; EDEM3; SLC25A25; SNAI2; CHFR; MTPAP; PJA1; MAN1A2; RBM26; PCGF3; ADCY7…	4259	4245
1.12306e+06	0.000159099889258	GO:0006807	b	2	nitrogen compound metabolic process	18; 59; 90; 102; 113; 27327; 146; 150; 207; 318; 5516; 373; 374; 443; 65986; 586; 590; 607; 613; 627; 639; 646; 665; 676; 687; 726; 727; 835; 860; 863; 864; 865; 868; 905; 998; 1012; 1069; 1119; 55607; 1399; 54855; 1479; 1491; 1522; 1545; 1609; 1663; 55704; 1808; 1871; 1982; 1993; 1994; 1996; 2044; 2047; 2078; 2100; 2149; 2152; 2191; 2255; 2258; 54994; 2332; 2334; 2346; 60481; 2475; 2494; 2519; 2…	RNF14; ERRFI1; ZDHHC17; CRKL; STK10; GPAT3; HIPK3; MOCS1; UBAC1; PDCD10; CPQ; FKBP9; UBE2J1; SMG7; PPP3R1; STK26; BOD1; LHX9; RNF114; PRIM2; IRX4; HBS1L; YAF2; CBLB; TCOF1; LARP6; SP4; BCAT1; NUP50; DHX29; CHSY1; ADRA1D; POU2AF1; PARP14; AK3; RHBDD2; ADTRP; ACTA2; MYO3B; ELAVL1; ELAVL2; LSM14B; UBE2D3; NDNF; PDS5B; DENND4A; BAZ2B; SPTSSA; CHKA; XPO1; CCT8; PANK4; LEO1; SOX13; CETN2; LEMD2; WSB1; …	10378	10363
118451	0.000758876911072	GO:0031344	b	5	regulation of cell projection organization	102; 207; 627; 998; 1399; 55704; 1808; 1982; 2258; 2332; 2475; 2803; 3064; 3082; 4168; 4734; 4915; 4919; 5071; 5216; 5362; 5530; 23102; 5756; 5911; 7336; 9175; 9231; 9693; 9760; 10083; 10154; 10178; 10371; 11178; 51196; 79625; 440730; 81565; 114788; 57451; 53335; 80031; 54874; 22871; 22873; 22891; 55714; 23072; 23327; 23613; 23637; 100132074; 4139; 57688; 25771; 55607; 158866; 10501; 22876; 64786	ZDHHC15; SEMA3A; TOX; TBC1D22A; CRKL; MCF2; RABGAP1; PLXNC1; PRKN; NDNF; ADAM10; AKT1; TENM1; PLCE1; FOXO6; RAPGEF2; FMR1; ZMYND8; BDNF; SEMA6B; SEMA6D; FNBP1L; DLG5; NEDD4L; CCDC88A; NEDD4; NTRK2; ZSWIM6; MAP3K13; GOLGA4; MARK1; FGF13; USH1C; TENM2; LZTS1; TBC1D2B; RAP2A; DPYSL2; NLGN1; BCL11A; ZNF365; PPP1R9A; MTOR; NDEL1; HGF; UBE2V2; ROR1; TRIM67; TWF1; TENM3; INPP5F; CSMD3; EIF4G2; DZIP1; PF…	702	701
1.23674e+06	0.000161727538468	GO:0071704	b	2	organic substance metabolic process	18; 59; 70; 90; 102; 113; 27327; 146; 150; 207; 318; 320; 5516; 373; 374; 443; 65985; 65986; 66036; 586; 590; 607; 613; 627; 639; 646; 665; 676; 687; 726; 727; 835; 860; 863; 864; 865; 868; 905; 998; 1012; 1069; 1119; 55607; 1396; 1399; 54855; 1479; 1491; 1522; 1545; 1609; 1663; 55704; 1808; 1871; 1982; 1993; 1994; 1996; 2044; 2047; 2060; 2078; 2100; 2110; 2149; 2152; 2191; 2255; 2258; 54994; 233…	RNF14; ERRFI1; ZDHHC17; CRKL; STK10; GPAT3; HIPK3; MOCS1; UBAC1; PDCD10; CPQ; FKBP9; UBE2J1; SMG7; PPP3R1; STK26; BOD1; LHX9; RNF114; PRIM2; IRX4; HBS1L; YAF2; CBLB; TCOF1; LARP6; SP4; BCAT1; NUP50; DHX29; CHSY1; ADRA1D; POU2AF1; PARP14; NUB1; AK3; RHBDD2; ADTRP; ACTA2; MYO3B; ELAVL1; ELAVL2; HACL1; LSM14B; UBE2D3; NDNF; PDS5B; DENND4A; BAZ2B; SPTSSA; CHKA; XPO1; CCT8; PANK4; LEO1; SOX13; CETN2; …	11233	11218
1.36354e+06	0.000375332395333	GO:0048583	b	3	regulation of response to stimulus	90; 102; 113; 146; 150; 207; 5516; 374; 388; 394; 397; 488; 490; 607; 613; 627; 727; 835; 865; 868; 998; 1012; 1278; 1399; 1491; 1545; 1609; 1663; 55704; 2044; 2047; 2060; 2100; 2149; 2152; 2191; 2255; 54994; 2332; 2475; 2487; 2620; 2665; 2668; 2737; 2887; 2893; 2977; 3064; 3082; 3329; 3516; 3625; 3638; 3662; 3827; 4040; 4128; 135228; 4168; 4306; 4683; 4684; 4734; 4763; 4772; 4775; 4843; 4887; 49…	PARG; RNF14; ZDHHC17; UBE2J1; CRKL; ERRFI1; MCF2; GPAT3; MASP2; CHSY1; HIPK3; AKT1; SOS1; RAPGEF2; PDCD10; BDNF; NKX2-1; UBE2V2; SOX30; DLG5; PPP3R1; GLI3; ARHGEF6; CCDC88A; RBPJ; TMOD2; ADRA2A; NTRK2; TAOK1; DENND3; ADGRA2; INHBB; CBFB; DLGAP4; RNF111; SLIT3; PTBP1; PIP4K2A; PIP4K2B; CBLB; WDR70; ZMYND8; FBXL17; SIRPA; ZNF365; ENPP3; POLR3G; NAPEPLD; TMEM9B; NUP50; APCDD1L; ATP2B1; RGS12; INPP5F…	4298	4294
1.48056e+06	0.00088926108013	GO:0050807	b	5	regulation of synapse organization	102; 627; 998; 1399; 2047; 4734; 4915; 6495; 6585; 7162; 7336; 9231; 9378; 1607; 139065; 51201; 55209; 22871; 23613; 23767; 23768; 26280; 55607; 158038; 158866; 388336	ZDHHC15; CRKL; IL1RAPL2; ADAM10; TPBG; BDNF; DLG5; LINGO2; NEDD4; SIX1; NTRK2; SLIT1; DGKB; SLITRK4; EPHB1; ZMYND8; NLGN1; PPP1R9A; FLRT3; FLRT2; UBE2V2; SETD5; ZDHHC2; NRXN1; SHISA6; CDC42	210	210
1.5471e+06	0.000410058762984	GO:0044446	c	2	intracellular organelle part	18; 59; 70; 102; 27327; 207; 318; 5516; 373; 374; 388; 65986; 488; 490; 528; 590; 607; 627; 639; 646; 665; 687; 800; 821; 829; 860; 863; 864; 865; 868; 905; 998; 1069; 1129; 1176; 55607; 1278; 1310; 57620; 1399; 54855; 1479; 1522; 1545; 1609; 1663; 55704; 1808; 1837; 84280; 1871; 1993; 1994; 2047; 2060; 2078; 2100; 2110; 2258; 54994; 2332; 2334; 60481; 2475; 2494; 2519; 2554; 2562; 2589; 2590; 26…	RNF14; ZDHHC15; ZDHHC17; CRKL; STK10; AP1M1; GPAT3; HIPK3; KRT222; PDCD10; SYNPR; LEMD2; SMG7; DLG5; PPP3R1; BOD1; LHX9; PRIM2; IRX4; YAF2; CBLB; FAM222B; TCOF1; SIRPA; SP4; NUP50; CEP112; POU2AF1; AK3; RHBDD2; ACTA2; MYO3B; ELAVL1; ELAVL2; HACL1; ANO5; UBE2D3; PDS5B; SETBP1; SPTSSA; XPO1; CCT8; WDR44; LEO1; SOX13; CETN2; GRAP2; NF1; NFIL3; FAM169A; KSR1; FUNDC1; HOXB2; SENP6; LIN28B; SENP1; HID1…	10029	10016
1.6549e+06	0.000935504508314	GO:0031326	b	5	regulation of cellular biosynthetic process	59; 90; 207; 65986; 607; 639; 646; 676; 687; 860; 863; 864; 865; 905; 998; 1012; 1491; 1545; 1609; 1663; 55704; 1871; 1982; 1993; 1994; 2044; 2078; 2100; 2149; 2255; 2332; 2475; 2494; 2649; 2668; 2729; 2737; 2804; 2908; 3082; 3096; 166968; 3149; 3182; 3198; 3201; 3212; 3329; 3516; 3638; 3662; 3899; 4040; 4306; 4613; 4659; 4683; 4734; 4751; 4772; 4775; 4783; 4843; 4919; 4929; 5071; 5074; 5208; 532…	RNF14; SAMD8; BCOR; PPP3R1; WWP1; ARID4B; TNRC6B; TFAP2D; AKT1; ZNF654; TNRC6C; ZXDC; RAPGEF2; CCNT2; ZNF518A; DLL1; SOX30; NCBP2; GLI3; LHX8; CCDC88A; RBPJ; THRB; SIX1; RORA; RNF20; HDAC9; MICAL2; CBFB; SETD7; RNF111; BRDT; IRX4; SIRPA; HMG20A; CUL2; WT1; TCOF1; LARP6; JMJD1C; SP4; POLR3G; AHRR; JMJD4; DHX29; SNAI2; SETD5; ROR1; SYNCRIP; PCGF3; PCGF5; POU2AF1; EIF4G2; PARP14; NFXL1; TENM1; MAML1…	4234	4230
1.77496e+06	0.000453874647434	GO:0009888	b	3	tissue development	59; 70; 90; 207; 388; 65985; 488; 490; 607; 613; 646; 860; 864; 865; 905; 998; 1278; 1310; 1396; 1545; 1909; 2047; 2054; 2255; 2475; 2487; 2494; 2668; 2737; 3082; 3182; 3212; 3371; 3516; 3705; 3852; 4040; 135228; 4659; 4763; 4919; 5216; 5351; 5362; 5530; 5629; 6443; 5908; 5911; 5926; 5991; 6093; 22881; 6386; 6444; 6491; 6495; 6591; 6654; 137868; 6949; 7027; 7068; 7071; 7080; 7093; 7478; 7490; 571…	ERRFI1; CHSY1; AKT1; RAPGEF2; PDCD10; CPQ; CCNT2; LEMD2; DLL1; DLG5; WNT8A; RBPJ; THRB; SIX1; MICAL2; CBFB; WT1; TCOF1; AQP3; ATP2B1; COL19A1; FLRT3; SLC25A25; SNAI2; TMEM107; ROR1; SOCS3; RFX6; FA2H; RFX3; RUNX2; RUNX3; DLL4; ACTA2; ATP2A2; FRS2; ARID4A; TNFRSF19; STIL; NKX2-1; CHD7; MAML1; AMER2; PPARGC1A; FRZB; NR5A2; NF1; ADAMTS9; ITPK1; EPHB1; HOXB2; UNC5C; CYTL1; RHOB; KIAA1109; TMEFF1; SAL…	1989	1986
1.81442e+06	0.000410058762984	GO:0043229	c	2	intracellular organelle	18; 59; 70; 102; 27327; 207; 318; 320; 5516; 373; 374; 388; 394; 397; 421; 443; 65986; 488; 490; 66036; 528; 586; 590; 607; 627; 639; 646; 665; 676; 687; 800; 821; 829; 835; 860; 863; 864; 865; 868; 905; 998; 1069; 1129; 1176; 55607; 1278; 1310; 57620; 1399; 54855; 1479; 1522; 1545; 1609; 1663; 55704; 1808; 1837; 84280; 1871; 1993; 1994; 2044; 2047; 2054; 2060; 2078; 2100; 2110; 2149; 2255; 2258;…	RNF14; ERRFI1; ZDHHC17; CRKL; STK10; AP1M1; GPAT3; HIPK3; MOCS1; KRT222; UBAC1; PDCD10; CPQ; FKBP9; SMG7; DLG5; PPP3R1; STK26; BOD1; LHX9; RNF114; PRIM2; IRX4; NRBF2; YAF2; WDR7; CBLB; FAM222B; TCOF1; LARP6; SP4; PHTF2; BCAT1; NUP50; CEP112; POU2AF1; PARP14; AK3; RHBDD2; ACTA2; MYO3B; ELAVL1; ELAVL2; HACL1; ANO5; UBE2D3; PDS5B; DENND4A; SYNPR; BAZ2B; SPTSSA; XPO1; CCT8; WDR44; PANK4; LEO1; SOX13;…	13102	13080
1.82244e+06	0.000453874647434	GO:0043170	b	3	macromolecule metabolic process	59; 70; 90; 102; 113; 27327; 146; 150; 207; 320; 5516; 373; 374; 65986; 66036; 607; 613; 627; 639; 646; 665; 676; 687; 726; 727; 835; 860; 863; 864; 865; 868; 905; 998; 1012; 1069; 1396; 1399; 54855; 1479; 1491; 1522; 1545; 1609; 1663; 55704; 1871; 1982; 1993; 1994; 1996; 2044; 2047; 2060; 2078; 2100; 2149; 2152; 2191; 2255; 2258; 54994; 2332; 2334; 2346; 2475; 2494; 2519; 2589; 2590; 2649; 2668;…	RNF14; ERRFI1; ZDHHC17; CRKL; STK10; HIPK3; MOCS1; UBAC1; PDCD10; CPQ; FKBP9; UBE2J1; SMG7; PPP3R1; BOD1; LHX9; RNF114; PRIM2; IRX4; HBS1L; YAF2; CBLB; TCOF1; LARP6; SP4; DHX29; CHSY1; ADRA1D; POU2AF1; PARP14; RHBDD2; ADTRP; ACTA2; MYO3B; ELAVL1; ELAVL2; LSM14B; UBE2D3; NDNF; PDS5B; DENND4A; BAZ2B; XPO1; CCT8; LEO1; SOX13; CETN2; LEMD2; WSB1; NF1; NFIL3; KSR1; PUS7L; HOXB2; SENP6; THSD4; LIN28B; …	9610	9599
2.2417e+06	0.000272206179556	GO:0065009	b	2	regulation of molecular function	113; 150; 207; 5516; 373; 374; 394; 397; 488; 66036; 613; 627; 727; 783; 835; 868; 905; 998; 55607; 57620; 1399; 1491; 1522; 1545; 1609; 1663; 55704; 1909; 2044; 2047; 2100; 2149; 2152; 2255; 2258; 2332; 2475; 2665; 2668; 2893; 3064; 3082; 3329; 3662; 3827; 4040; 4085; 135228; 4168; 4659; 4683; 4734; 4751; 4763; 4843; 4915; 4919; 4929; 5071; 5134; 5208; 5216; 5305; 5362; 5530; 5534; 5599; 5618; 5…	ERRFI1; CRKL; MCF2; HIPK3; AKT1; RAPGEF2; PDCD10; BDNF; CCNT2; BORA; SMAP1; PPP3R1; ARHGEF9; BOD1; CCDC88A; ARHGEF4; MAP3K7; NTRK2; TAOK1; DENND3; MTMR9; PITRM1; PIP4K2A; RCAN3; PIP4K2B; ISCU; CBLB; AIDA; LARP6; ARHGEF6; TRIM23; CTSZ; LRP6; ELFN1; ROR1; ADCY7; SOCS1; RASGRF2; SOCS3; DZIP1; PPP2CB; CCNY; RABGAP1L; F2R; NLGN1; NETO1; DDAH1; UBE2N; LGR5; SH3RF1; ATP2A2; RRAD; RTKN2; DOCK6; GRIA4; FR…	3142	3138
2.28228e+06	0.000664469539693	GO:0070848	b	4	response to growth factor	90; 207; 607; 627; 860; 864; 1278; 1399; 2255; 2887; 2908; 3082; 3096; 3371; 3516; 135228; 4734; 4915; 5139; 5725; 6093; 6386; 6591; 6654; 6715; 6885; 7057; 7080; 7323; 8036; 8425; 8678; 9141; 9210; 9475; 9693; 9719; 10016; 10468; 10818; 79625; 494470; 116150; 348093; 54206; 54778; 22916; 23390; 23767; 23768; 25928; 221496; 222008; 25960; 26524; 387914; 28514; 91851; 54567; 10891	PPARGC1A; ERRFI1; ZDHHC17; ACVR1; RAPGEF2; CRKL; PDE3A; RBPMS2; UBE2D3; NDNF; SDCBP; AKT1; FST; BMP15; BDNF; NKX2-1; LEMD2; ADAMTSL2; NCBP2; SOSTDC1; SNAI2; RBPJ; NEDD4; MAP3K7; NTRK2; THBS1; RNF111; PDCD6; COL1A2; PTBP1; FGF10; NUS1; NR3C1; LTBP4; BECN1; CHRDL1; DLL1; FLRT3; FLRT2; DLL4; TNC; HGF; FRS2; SRD5A1; PDCD5; RNF165; SOS1; LATS2; GRB10; CD109; ROCK1; ROCK2; RUNX2; RUNX3; SHOC2; ADGRA2; …	702	701
2.34956e+06	0.000546395633004	GO:1901564	b	3	organonitrogen compound metabolic process	18; 90; 102; 113; 27327; 146; 150; 207; 318; 5516; 373; 374; 443; 586; 590; 613; 627; 665; 726; 727; 835; 863; 864; 865; 868; 905; 998; 1119; 1399; 1491; 1522; 1609; 55704; 1808; 1982; 1994; 2044; 2047; 2078; 2149; 2152; 2191; 2255; 2258; 54994; 2332; 2346; 60481; 2475; 2519; 2589; 2590; 2628; 2668; 2729; 2737; 2820; 2977; 3064; 3082; 166968; 3329; 3371; 3625; 3662; 3712; 3827; 4040; 4085; 4128; …	RNF14; ERRFI1; ZDHHC17; CRKL; STK10; GPAT3; HIPK3; MOCS1; UBAC1; PDCD10; CPQ; FKBP9; PPP3R1; STK26; BOD1; RNF114; RNF111; HBS1L; CBLB; TCOF1; LARP6; BCAT1; NUP50; DHX29; CHSY1; ADRA1D; PARP14; RHBDD2; MYO3B; ELAVL1; LSM14B; UBE2D3; NDNF; SPTSSA; CHKA; XPO1; PANK3; PANK4; METTL22; LEMD2; WSB1; NF1; KSR1; SENP6; THSD4; SENP1; CHST1; ZDHHC2; ZNRF1; PPTC7; PRDM4; GFPT2; KLHL20; GIGYF2; RCAN3; RAP1B; …	7085	7076
235405	0.00240112658941	GO:0042803	m	4	protein homodimerization activity	90; 102; 150; 207; 665; 1012; 55704; 1994; 2191; 54994; 2332; 2649; 2668; 3625; 4040; 4085; 4843; 4915; 5305; 201931; 6421; 6642; 6793; 6996; 7163; 7299; 23171; 8396; 8566; 9025; 9125; 9135; 9175; 10016; 10178; 10241; 10404; 10857; 11200; 11235; 79646; 79691; 57451; 55149; 51201; 51765; 84895; 348093; 53373; 55714; 23767; 29841; 25937; 25771; 26035; 152007; 27101; 22876	CDH13; MAD2L1; ACVR1; ELAVL1; STK10; RBPMS2; SNX1; GLIPR2; ADAM10; AKT1; TENM1; PDXK; FMR1; CPQ; PANK3; NR6A1; TPD52; CCDC88A; FAP; ADRA2A; NTRK2; CNOT9; STK26; INHBB; RABEP1; PDCD6; PIP4K2A; PIP4K2B; NOS2; BNIP3L; MIGA2; PGRMC1; GID8; SFPQ; QTRT2; PDCD10; GLCE; CACYBP; MTPAP; GRHL1; TENM3; ZDHHC2; LRP6; TPCN1; INPP5F; TENM2; WWTR1; CHEK2; TBC1D22A; TDG; FLRT3; TMEM192; MAP3K13; GDNF; RNF8; GPD1L…	671	671
2.40289e+06	0.000546395633004	GO:0001505	b	3	regulation of neurotransmitter levels	18; 150; 207; 320; 488; 590; 783; 1119; 1545; 2054; 2332; 2475; 2668; 4128; 4843; 5071; 5908; 6095; 6506; 6571; 6715; 6844; 8618; 8825; 9378; 9475; 23446; 10550; 81539; 116841; 22871; 23576; 140885; 157739; 55607	LIN7A; ATP2A2; RAP1B; AKT1; BCHE; ROCK2; ABAT; FMR1; CHKA; CYP1B1; CACNB2; ADRA2A; RORA; PPP1R9A; SRD5A1; SLC44A1; NOS2; SLC38A1; SIRPA; NLGN1; ARL6IP5; PRKN; TDH; MTOR; CADPS; VAMP2; APBA1; STX2; NRXN1; SNAP47; MAOA; GDNF; SLC18A2; DDAH1; SLC1A2	335	335
2.63544e+06	0.00140703463626	GO:0010556	b	5	regulation of macromolecule biosynthetic process	59; 90; 207; 65986; 607; 639; 646; 676; 687; 860; 863; 864; 865; 905; 998; 1012; 1491; 1545; 1609; 1663; 55704; 1871; 1982; 1993; 1994; 2044; 2078; 2100; 2149; 2255; 2332; 2475; 2494; 2649; 2668; 2729; 2737; 2804; 2908; 3082; 3096; 166968; 3149; 3182; 3198; 3201; 3212; 3329; 3516; 3638; 3662; 3899; 4040; 4306; 4613; 4659; 4683; 4734; 4751; 4772; 4775; 4783; 4919; 4929; 5071; 5074; 5326; 5450; 548…	RNF14; SAMD8; BCOR; PPP3R1; WWP1; ARID4B; TNRC6B; TFAP2D; AKT1; ZNF654; TNRC6C; ZXDC; TNRC6A; CCNT2; ZNF518A; DLL1; SOX30; NCBP2; GLI3; LHX8; CCDC88A; RBPJ; THRB; SIX1; RORA; RNF20; HDAC9; MICAL2; CBFB; SETD7; RNF111; BRDT; IRX4; HMG20A; CUL2; WT1; TCOF1; LARP6; JMJD1C; SP4; POLR3G; AHRR; JMJD4; DHX29; SNAI2; SETD5; ROR1; SYNCRIP; PCGF3; PCGF5; POU2AF1; EIF4G2; PARP14; RFX7; TENM1; RFX3; RUNX2; F…	4035	4032
2.98832e+06	0.00148124184281	GO:0021953	b	5	central nervous system neuron differentiation	1399; 2047; 2737; 4040; 4915; 4929; 5629; 6095; 6585; 6586; 7080; 9693; 9760; 10371; 79625; 81565; 9331; 431707; 55681; 23314; 57282; 57688; 54567	SLC4A10; TOX; CRKL; SCYL2; NDNF; RORA; RAPGEF2; NKX2-1; LHX8; NTRK2; GLI3; ZSWIM6; SLIT3; SLIT1; B4GALT6; EPHB1; NR4A2; DLL4; SATB2; NDEL1; PROX1; SEMA3A; LRP6	181	181
3.08271e+06	0.00148124184281	GO:0007265	b	5	Ras protein signal transduction	150; 388; 394; 397; 613; 998; 1012; 1278; 1399; 2149; 2255; 4763; 5516; 5908; 5911; 5921; 5922; 5924; 6016; 6093; 6654; 8036; 8550; 8844; 9402; 9448; 9475; 9693; 9908; 10260; 11235; 51196; 440730; 50650; 22898	CDH13; MAP4K4; CRKL; RAP1B; RIT1; ARHGEF3; PLCE1; DENND4A; RAPGEF2; PDCD10; ARHGAP5; MAPKAPK5; BCR; ADRA2A; DENND3; GRAP2; ARHGDIB; NF1; KSR1; FGF10; RAP2A; RHOB; RASA1; RASA2; TRIM67; SOS1; RASGRF2; PPP2CB; ROCK1; ROCK2; F2R; SHOC2; COL1A2; G3BP2; CDC42	339	339
3.10678e+06	0.000352101204416	GO:0065008	b	2	regulation of biological quality	18; 59; 102; 113; 146; 150; 207; 320; 388; 65985; 488; 490; 66036; 528; 590; 627; 665; 783; 829; 998; 1119; 1142; 55607; 1278; 57620; 1399; 54855; 1522; 1545; 1609; 55704; 1808; 1909; 1982; 1994; 1996; 2044; 2047; 2054; 2060; 2149; 2152; 2191; 2255; 2258; 2332; 2475; 2494; 2554; 2557; 2562; 2620; 2628; 2668; 2729; 2803; 2887; 3064; 3329; 3516; 3625; 3638; 3662; 3705; 3827; 4040; 4128; 4218; 4547;…	LIN7A; ZDHHC15; PPP3R1; TMOD2; AKT1; NDEL1; SOS1; RAPGEF2; CHFR; PDCD10; SLC30A4; BDNF; ADAMTS5; SMAP1; DLG5; CRKL; NALCN; CCDC88A; RBPJ; THRB; ADRA2A; NTRK2; TAOK1; HDAC9; INHBB; GOLGA4; MTMR9; PRIM2; IL20RA; ISCU; SLITRK4; SLC38A1; AQP3; SIRPA; OSBPL11; ZNF365; NAPEPLD; CTSZ; FLRT2; SSH2; ATP2B1; APBA1; SETD5; FLRT3; PARVB; TWF1; SYNCRIP; ADCY7; ADRA1D; TPBG; HCN1; GRB10; RFX6; DZIP1; TENM1; NR…	4060	4060
3.24158e+06	0.000917547414889	GO:0009889	b	4	regulation of biosynthetic process	59; 90; 27327; 207; 65986; 607; 639; 646; 676; 687; 860; 863; 864; 865; 905; 998; 1012; 1491; 1545; 1609; 1663; 55704; 1871; 1982; 1993; 1994; 2044; 2078; 2100; 2149; 2255; 2332; 60481; 2475; 2494; 2649; 2668; 2729; 2737; 2804; 2908; 3082; 3096; 166968; 3149; 3182; 3198; 3201; 3212; 3329; 3516; 3638; 3662; 3899; 4040; 4306; 4613; 4659; 4683; 4734; 4751; 4772; 4775; 4783; 4843; 4919; 4929; 5071; 5…	RNF14; ERRFI1; SAMD8; BCOR; PPP3R1; WWP1; ARID4B; TNRC6B; TFAP2D; AKT1; KAT6B; TNRC6C; ZXDC; TNRC6A; CCNT2; ZNF518A; DLL1; SOX30; NCBP2; GLI3; LHX8; CCDC88A; RBPJ; THRB; SIX1; RORA; RNF20; HDAC9; MICAL2; CBFB; SETD7; RNF111; BRDT; IRX4; SIRPA; HMG20A; CUL2; WT1; TCOF1; LARP6; JMJD1C; SP4; POLR3G; AHRR; JMJD4; DHX29; SNAI2; SETD5; ROR1; SYNCRIP; PCGF3; PCGF5; LEMD2; POU2AF1; EIF4G2; PARP14; NFXL1;…	4310	4306
3.25966e+06	0.00136905725487	GO:0043005	c	4	neuron projection	102; 320; 490; 613; 627; 998; 1012; 1069; 1129; 1142; 1176; 1982; 1996; 2044; 2047; 2258; 2332; 60481; 2475; 2554; 2557; 2562; 2893; 3064; 3632; 4218; 4684; 4734; 4763; 4915; 4919; 5071; 5530; 5599; 5783; 5816; 6002; 6326; 6328; 6334; 6421; 6547; 6571; 23136; 6715; 6844; 7162; 6683; 7976; 8633; 8678; 9371; 9693; 10083; 10178; 10371; 10857; 11127; 11178; 131890; 23001; 79739; 343035; 81565; 57451;…	TMOD2; PPARGC1A; TPBG; RAPGEF2; SYNPR; BDNF; GRK7; NTRK2; NEXN; ZMYND8; FLRT3; FLRT2; ATP2B1; APBA1; ELFN1; ROR1; INPP5A; INPP5F; PTPN13; EIF4G2; SLC4A7; HCN1; SCN3A; ELAVL4; MYO3B; GRIA4; CNTN4; FAM161A; CCSAP; CETN2; NF1; PPP1R9A; SLC8A3; LZTS1; ORAI2; EPHB1; BECN1; UNC5C; SFPQ; FZD3; KIF3B; KIF3A; SHISA6; HTT; WDFY3; SLC18A2; KLHL20; GIGYF2; EPHA5; EPHA10; NAPEPLD; TENM3; TENM2; TENM1; GABRA4;…	1326	1325
3.35098e+06	0.000730234366153	GO:0050803	b	3	regulation of synapse structure or activity	102; 627; 998; 1399; 2047; 4734; 4915; 6495; 6585; 7162; 7336; 9231; 9378; 1607; 139065; 51201; 55209; 22871; 23613; 23767; 23768; 26280; 55607; 158038; 158866; 388336	ZDHHC15; CRKL; IL1RAPL2; ADAM10; TPBG; BDNF; DLG5; LINGO2; NEDD4; SIX1; NTRK2; SLIT1; DGKB; SLITRK4; EPHB1; ZMYND8; NLGN1; PPP1R9A; FLRT3; FLRT2; UBE2V2; SETD5; ZDHHC2; NRXN1; SHISA6; CDC42	220	220
3.50142e+06	0.000732496530444	GO:0010033	b	3	response to organic substance	18; 70; 90; 102; 113; 150; 207; 65985; 488; 490; 528; 590; 607; 627; 687; 821; 829; 860; 864; 865; 998; 1012; 1119; 1129; 1176; 1278; 1396; 1399; 1491; 1545; 1609; 1663; 2044; 2100; 2149; 2152; 2255; 2332; 2475; 2494; 2562; 2729; 2887; 2908; 3082; 3096; 3329; 3371; 3516; 3625; 3638; 3662; 3899; 4040; 4128; 135228; 4218; 4306; 4684; 4724; 4734; 4783; 4843; 4915; 4929; 5071; 5139; 5208; 5214; 5305;…	RNF14; ERRFI1; FKBP14; UBE2J1; CRKL; ZDHHC17; PPARGC1A; AKT1; RAPGEF2; PDCD10; BDNF; NKX2-1; LEMD2; CANX; SOX30; NCBP2; WNT8A; RXFP1; RBPJ; THRB; ADRA2A; RORA; INHBB; CBFB; RNF111; PTBP1; PIP4K2A; PIP4K2B; WT1; AQP3; SIRPA; ATP2B1; IFIH1; FLRT3; FLRT2; EDEM3; SNAI2; OCSTAMP; SETD7; SYNCRIP; ADCY7; SOCS1; ADTRP; SOCS3; PTPN13; GRB10; PARP14; RUNX2; F2R; RHBDD2; DLL4; RFX6; TYR; LGR5; ATP2A2; RBPMS…	3181	3179
3.50353e+06	0.000964891829912	GO:0032870	b	4	cellular response to hormone stimulus	113; 150; 207; 65985; 490; 528; 687; 865; 1129; 1176; 1399; 2100; 2494; 2887; 2908; 3371; 3625; 3638; 4218; 4306; 4734; 4929; 5305; 5618; 5771; 5908; 6093; 6495; 6586; 6654; 6715; 6844; 7035; 7068; 7490; 8396; 8549; 8651; 9021; 9063; 9125; 9475; 9575; 9604; 9734; 11200; 80339; 81565; 84830; 54206; 55023; 55818; 26524; 59350; 64397; 64506; 10891	LGR5; RNF14; CRKL; WT1; HDAC9; THRB; NDEL1; CPEB1; RAP1B; SIX1; AKT1; AP3S1; AACS; CHEK2; RAB8A; RXFP1; PRLR; CLOCK; NEDD4; ADRA2A; PPARGC1A; CNOT9; PNPLA3; INHBB; CBFB; SLIT3; NR5A2; TFPI; SRD5A1; ZNF106; PIP4K2A; KLF9; PIP4K2B; NR3C2; NR3C1; NR4A2; PHIP; CHRM2; VAMP2; ERRFI1; TNC; INSIG1; ATP2B1; PTPN2; ADCY7; ESR2; SOCS3; SOS1; LATS2; GRB10; ROCK1; ROCK2; PIAS2; SOCS1; ADTRP; ATP6V1C1; KDM3A	665	665
3.64818e+06	0.000978289490147	GO:0007416	b	4	synapse assembly	627; 1399; 2047; 2258; 2554; 2562; 4915; 6495; 6585; 7162; 7336; 9231; 9378; 139065; 55209; 22871; 23767; 23768; 26280; 55607; 158038; 27253	CRKL; IL1RAPL2; TPBG; BDNF; GABRA1; DLG5; LINGO2; SIX1; NTRK2; SLIT1; PPP1R9A; SLITRK4; EPHB1; NLGN1; FGF13; FLRT3; FLRT2; UBE2V2; GABRB3; SETD5; NRXN1; PCDH17	171	171
3.76503e+06	0.00192016774649	GO:0044428	c	3	nuclear part	27327; 207; 65986; 490; 590; 607; 627; 639; 646; 665; 687; 860; 863; 864; 865; 868; 905; 1069; 1399; 54855; 1479; 1609; 1663; 1837; 1871; 1993; 1994; 2100; 2258; 54994; 2332; 2334; 2475; 2494; 2649; 2737; 2803; 2908; 3064; 3096; 166968; 3182; 3201; 3212; 23026; 3516; 3662; 3840; 3899; 4085; 4306; 55796; 4613; 4659; 4683; 4751; 4763; 54715; 4772; 4775; 4907; 4929; 5071; 5208; 5305; 201931; 5450; 5…	PARG; RNF14; BCOR; CRKL; UBN2; AFF3; ARID4B; FAM222B; CETN2; HIPK3; AKT1; POLR3E; TNRC6C; TNRC6B; TNRC6A; DPH6; BDNF; CCNT2; MAP3K7; PNRC2; SMG7; PPP3R1; ZNF148; RBPJ; THRB; SIX1; RORA; RNF20; HDAC9; TAF4B; CBFB; GOLGA4; PRIM2; PTBP1; MBNL3; PIP4K2A; CUL2; PIP4K2B; CBLB; TCOF1; SLC35A2; CAMKMT; JMJD1C; SP4; AHRR; ATP2B1; CHFR; MTPAP; SETD5; SETD7; TWF1; SYNCRIP; PCGF3; FIGN; SOCS1; PCGF5; POU2AF1…	4830	4825
3.82869e+06	0.000762062598851	GO:0048513	b	3	animal organ development	59; 70; 90; 102; 27327; 207; 394; 65985; 490; 607; 613; 639; 835; 860; 863; 864; 865; 905; 998; 1278; 1310; 1396; 1399; 1545; 1808; 1909; 1982; 2044; 2047; 2054; 2255; 2258; 2334; 2475; 2487; 2494; 2620; 2668; 2737; 3082; 3149; 3182; 3198; 3201; 3212; 3371; 23026; 3516; 3625; 3638; 3662; 3852; 4040; 135228; 4724; 4763; 4772; 4887; 4915; 4919; 4929; 5134; 5216; 5305; 5362; 5450; 5530; 5618; 5629; …	LIN7A; ERRFI1; CRKL; SLC25A25; CHSY1; AKT1; TNRC6C; COL18A1; TNRC6A; CCNT2; LEMD2; DLL1; ADAMTS5; SMAP1; ADAMTS6; DLG5; WNT8A; TPD52; ZNF148; RBPJ; THRB; SIX1; NTRK2; HDAC9; INHBB; CBFB; MAN1A2; IRX4; PIP4K2A; WT1; TCOF1; AQP3; RORA; ZNF365; COL19A1; FLRT3; MICAL2; USH1C; ATP2B1; TMEM107; ROR1; SLC4A5; SOCS1; SOCS3; POU2AF1; HCN1; EIF4G2; RFX6; FA2H; RFX3; RUNX2; RUNX3; DLL4; PLCE1; TYR; TNRC6B; …	3503	3496
393417	0.000762062598851	GO:0016358	b	3	dendrite development	102; 998; 1399; 1982; 2047; 2332; 2475; 4734; 5530; 5911; 7162; 8577; 9231; 9693; 10371; 11178; 114788; 53335; 22871; 22891; 23072; 23327; 23613; 100132074; 4139; 55607; 158866	ZDHHC15; CRKL; BCL11A; ADAM10; CSMD3; RAP2A; FOXO6; RAPGEF2; FMR1; DLG5; NEDD4; MARK1; PPP1R9A; LZTS1; EPHB1; ZMYND8; NLGN1; ZNF365; MTOR; SEMA3A; TPBG; EIF4G2; NEDD4L; HECW1; TMEFF1; PPP3CA; CDC42	235	235
4.08313e+06	0.000762670870209	GO:0070887	b	3	cellular response to chemical stimulus	90; 102; 113; 150; 207; 318; 388; 65985; 488; 490; 528; 590; 607; 627; 665; 687; 727; 821; 829; 860; 865; 998; 1129; 1176; 1278; 1396; 1399; 1491; 1545; 1663; 2044; 2047; 2054; 2100; 2152; 2255; 2332; 2475; 2494; 2562; 2668; 2882; 2887; 2908; 3082; 3096; 3329; 3371; 3516; 3625; 3638; 3662; 4040; 4128; 135228; 4218; 4306; 4659; 4684; 4734; 4783; 4843; 4915; 4929; 5071; 5074; 5139; 5214; 5305; 5530…	RNF14; ERRFI1; FKBP14; CRKL; ZDHHC17; PPARGC1A; AKT1; RAPGEF2; PDCD10; BDNF; NKX2-1; LEMD2; CANX; NCBP2; RXFP1; RBPJ; THRB; ADRA2A; RORA; PHIP; INHBB; CBFB; RNF111; PTBP1; PIP4K2A; CUL2; PIP4K2B; WT1; AQP3; SIRPA; AHRR; PPP1R9A; FLRT3; FLRT2; ATP2B1; OCSTAMP; SYNCRIP; ADCY7; SOCS1; ADTRP; SOCS3; TPBG; PTPN13; GRB10; PARP14; RUNX2; HCN1; RHBDD2; DLL4; DDAH1; UBE2N; LGR5; RFX6; ATP2A2; RBPMS2; NR3C…	3189	3187
4.26295e+06	0.000768800681464	GO:0050790	b	3	regulation of catalytic activity	113; 150; 207; 373; 374; 394; 397; 66036; 613; 627; 727; 835; 868; 905; 998; 1399; 1609; 1663; 55704; 1909; 2044; 2047; 2149; 2152; 2255; 2258; 2475; 2665; 2668; 3064; 3082; 3329; 3827; 4040; 4085; 135228; 4168; 4659; 4683; 4751; 4763; 4843; 4915; 4919; 4929; 5071; 5134; 5208; 5216; 5305; 5362; 5534; 5599; 5618; 5629; 23102; 5771; 5921; 5922; 5924; 6002; 6004; 6093; 6547; 6654; 6885; 6996; 7035; …	ERRFI1; CRKL; MCF2; HIPK3; AKT1; RAPGEF2; PDCD10; BDNF; CCNT2; BORA; SMAP1; PPP3R1; ARHGEF9; BOD1; CCDC88A; ARHGEF4; MAP3K7; NTRK2; PROX1; DENND3; MTMR9; PITRM1; PIP4K2A; RCAN3; PIP4K2B; ISCU; CBLB; AIDA; SIRPA; ARHGEF6; TRIM23; LRP6; ELFN1; ROR1; ADCY7; SOCS1; RASGRF2; SOCS3; CCNY; RABGAP1L; F2R; DDAH1; CCNK; LGR5; SH3RF1; RASGEF1B; DOCK6; FRS2; GSKIP; DENND4A; ARHGAP5; MAPKAPK5; NEK2; PRLR; CAP…	2487	2483
4.51108e+06	0.00117866444838	GO:0007507	b	4	heart development	70; 90; 998; 1396; 1399; 1909; 1982; 2475; 2737; 3516; 4040; 4763; 4772; 4887; 5629; 6443; 6093; 6331; 6444; 6491; 6495; 6586; 6591; 6654; 137868; 7478; 7490; 9475; 9645; 9734; 9794; 10818; 11174; 339829; 51196; 144165; 50805; 54880; 23767; 23768; 56999; 57167; 221496; 157378; 27101; 28514; 55636; 54567	NFATC1; ACVR1; CRKL; HDAC9; ACTC1; SGCB; PLCE1; CACYBP; EDNRA; LEMD2; PRICKLE1; STIL; ADAMTS6; CHD7; WNT8A; RBPJ; SGCD; ADAMTS9; SIX1; GLI3; MICAL2; SLIT3; SGCZ; NF1; IRX4; WT1; CCDC39; FLRT3; SALL4; NPY2R; FLRT2; MTOR; BCOR; SNAI2; FRS2; PROX1; TMEM65; LRP6; SOS1; DLL1; EIF4G2; MAML1; ROCK1; ROCK2; DLL4; SCN5A; CRIP1; CDC42	534	534
4.7332e+06	0.00216600203758	GO:0009968	b	5	negative regulation of signal transduction	90; 207; 374; 627; 868; 998; 1491; 2060; 2255; 2475; 2487; 2668; 2737; 2887; 3064; 3082; 3638; 3662; 4040; 135228; 4734; 4763; 4772; 4887; 4929; 5071; 5074; 5139; 5305; 5516; 5771; 5921; 5922; 6002; 6004; 6095; 22881; 6586; 6591; 7057; 7080; 7090; 5711; 23171; 8396; 8550; 8651; 9021; 9063; 9125; 9231; 9575; 9580; 9719; 10016; 10114; 54625; 10468; 11063; 56033; 144165; 51441; 80196; 440730; 408050…	ERRFI1; HIPK3; AKT1; BDNF; NKX2-1; LEMD2; SOX30; DLG5; RORA; PIP4K2A; PIP4K2B; CBLB; SIRPA; NOMO3; APCDD1L; SNAI2; LRP6; SOCS1; INPP5F; SOCS3; GRB10; PARP14; PPP2CB; NFATC1; RBPMS2; KIF26A; YTHDF2; MAPKAPK5; ADAMTSL2; AMER2; SOX13; THBS1; NF1; FRZB; INSIG1; PTPN2; IRF4; SHISA6; ADGRA2; HECW1; SHISA2; GPD1L; CLOCK; TLE3; NEDD4; AIDA; SCYL2; FST; CTH; AREG; SOSTDC1; PDE3A; PHIP; PDCD6; FGF10; SH3RF…	1255	1254
4.89347e+06	0.000853095056509	GO:0044093	b	3	positive regulation of molecular function	113; 150; 207; 5516; 374; 394; 397; 66036; 613; 627; 727; 783; 835; 905; 998; 57620; 1399; 1491; 1609; 1663; 55704; 1909; 2044; 2047; 2100; 2149; 2152; 2255; 2258; 2332; 2475; 2665; 2668; 3064; 3082; 3329; 3662; 4040; 4659; 4683; 4751; 4763; 4843; 4915; 4919; 4929; 5071; 5134; 5208; 5216; 5530; 5599; 5618; 5629; 23102; 5921; 5922; 6002; 6004; 6654; 6769; 6885; 7027; 7057; 7329; 7334; 23142; 8550;…	ERRFI1; CRKL; AKT1; RAPGEF2; PDCD10; BDNF; CCNT2; BORA; SMAP1; ARHGEF6; CCDC88A; MAP3K7; NTRK2; TAOK1; MTMR9; ISCU; LARP6; LRP6; ROR1; ADCY7; SOCS1; PPP2CB; CCNY; RABGAP1L; F2R; CCNK; FRS2; STAC; ARHGAP5; MAPKAPK5; JMY; NEK2; PRLR; PPARGC1A; THBS1; NF1; PPP1R9A; KSR1; TBC1D2B; EPHB1; SENP1; DCUN1D4; GDI2; UBE2I; ESR2; UBE2N; VAV3; PFN1; HTT; GIT2; CYTL1; TBC1D15; TFDP1; CLOCK; EPHA5; NDEL1; POT1;…	1751	1749
5.00751e+06	0.00218737284661	GO:0021954	b	5	central nervous system neuron development	1399; 2047; 4915; 4929; 6585; 6586; 9693; 10371; 79625; 81565; 9331; 431707; 55681; 57282	SEMA3A; SLC4A10; EPHB1; RAPGEF2; CRKL; NR4A2; SCYL2; NTRK2; LHX8; SLIT3; NDNF; SLIT1; NDEL1; B4GALT6	83	83
5.3979e+06	0.00225538443057	GO:0051174	b	5	regulation of phosphorus metabolic process	90; 113; 146; 150; 207; 374; 66036; 627; 727; 863; 868; 905; 998; 1399; 1609; 55704; 2044; 2047; 2149; 2255; 2258; 2332; 2475; 3064; 3082; 3625; 4040; 135228; 4659; 4683; 4724; 4763; 4843; 4915; 4919; 5071; 5208; 5305; 5534; 5618; 5629; 5725; 5756; 5771; 5783; 5908; 5911; 6093; 22881; 6386; 6547; 6885; 7057; 7162; 7187; 7334; 23171; 8036; 203447; 8396; 8550; 8651; 8671; 8812; 8844; 9021; 9125; 91…	ERRFI1; ZDHHC17; CRKL; HIPK3; AKT1; RAPGEF2; PDCD10; BDNF; CCNT2; LEMD2; BORA; SMG7; PPP3R1; ROPN1L; BOD1; CCDC88A; MAP3K7; NTRK2; TAOK1; INHBB; MTMR9; PTBP1; PIP4K2A; RCAN3; PIP4K2B; ISCU; CBLB; SIRPA; INPP5F; ROR1; TWF1; ADCY7; SOCS1; ADRA1D; SOCS3; TPBG; PTPN13; PARP14; CCNY; F2R; CCNK; SH3RF1; FRS2; GSKIP; MAPKAPK5; TNFRSF19; PRLR; PPARGC1A; THBS1; NF1; PPP1R9A; KSR1; CHEK2; EPHB1; PTPN2; ELF…	1806	1805
5.4174e+06	0.00207215591893	GO:0043231	c	3	intracellular membrane-bounded organelle	18; 102; 27327; 207; 318; 320; 5516; 373; 374; 388; 394; 421; 443; 65986; 488; 490; 66036; 528; 586; 590; 607; 627; 639; 646; 665; 676; 687; 821; 835; 860; 863; 864; 865; 868; 905; 998; 1069; 1176; 1278; 1310; 57620; 1399; 54855; 1479; 1522; 1545; 1609; 1663; 55704; 1837; 1871; 1993; 1994; 2044; 2047; 2054; 2060; 2078; 2100; 2110; 2149; 2255; 2258; 54994; 2332; 2334; 60481; 2475; 2494; 2519; 2589…	RNF14; ERRFI1; ZDHHC17; CRKL; AP1M1; GPAT3; HIPK3; MOCS1; UBAC1; PDCD10; CPQ; FKBP9; SMG7; PPP3R1; STK26; LHX8; LHX9; RNF114; PRIM2; IRX4; YAF2; CBLB; FAM222B; TCOF1; LARP6; SP4; BCAT1; NUP50; POU2AF1; PARP14; AK3; RHBDD2; LGR5; ELAVL1; ELAVL2; HACL1; ANO5; UBE2D3; PDS5B; DENND4A; BAZ2B; SPTSSA; XPO1; CCT8; WDR44; PANK4; LEO1; SOX13; CETN2; LEMD2; GRAP2; NF1; NFIL3; FAM169A; KSR1; PUS7L; FUNDC1; …	11317	11303
5.85613e+06	0.000987985356795	GO:0044249	b	3	cellular biosynthetic process	59; 90; 113; 27327; 207; 318; 443; 65985; 65986; 66036; 586; 607; 639; 646; 676; 687; 860; 863; 864; 865; 905; 998; 1012; 1119; 1479; 1491; 1545; 1609; 1663; 55704; 1871; 1982; 1993; 1994; 2044; 2078; 2100; 2149; 2255; 2332; 2346; 60481; 2475; 2494; 2589; 2590; 2628; 2649; 2668; 2729; 2737; 2804; 2908; 2977; 3082; 3096; 166968; 3149; 3182; 3198; 3201; 3212; 3329; 3516; 3638; 3662; 3899; 4040; 430…	RNF14; ZDHHC15; ZDHHC17; PPP3R1; GPAT3; HIPK3; MOCS1; LEMD2; NCBP2; LHX8; LHX9; PRIM2; IRX4; HBS1L; YAF2; TCOF1; LARP6; SP4; BCAT1; DHX29; POU2AF1; PARP14; ACTA2; ELAVL1; ELAVL2; LSM14B; UBE2D3; DENND4A; BAZ2B; SPTSSA; CHKA; CCT8; PANK4; SOX13; NFIL3; HOXB2; SENP1; INSIG1; CHST1; ZDHHC2; PPTC7; PRDM4; PRDM1; GFPT2; GIGYF2; TLE3; TOPAZ1; SLC4A4; RORA; POLN; CTH; ASPA; HIC2; NEDD4; HMGB3; ELL2; NUS…	6128	6122
6.51158e+06	0.00106423565233	GO:0019538	b	3	protein metabolic process	90; 102; 113; 27327; 146; 150; 207; 5516; 373; 374; 613; 627; 665; 726; 727; 835; 863; 864; 865; 868; 905; 998; 1399; 1491; 1522; 1609; 55704; 1982; 1994; 2044; 2047; 2078; 2149; 2152; 2191; 2255; 2258; 54994; 2332; 2346; 2475; 2519; 2589; 2590; 2668; 2737; 3064; 3082; 166968; 3329; 3371; 3625; 3662; 3827; 4040; 4085; 135228; 4218; 4337; 4547; 4659; 4683; 4684; 4724; 4734; 4751; 4763; 4843; 20145…	RNF14; ZDHHC15; ZDHHC17; CRKL; ERRFI1; STK10; HIPK3; MOCS1; UBAC1; PDCD10; CPQ; FKBP9; PPP3R1; BOD1; RNF114; RNF111; HBS1L; CBLB; TCOF1; LARP6; DHX29; CHSY1; ADRA1D; PARP14; RHBDD2; MYO3B; ELAVL1; LSM14B; UBE2D3; NDNF; XPO1; METTL22; LEMD2; WSB1; NF1; KSR1; SENP6; THSD4; SENP1; ZDHHC2; ZNRF1; PPTC7; PRDM4; GFPT2; KLHL20; GIGYF2; RCAN3; RAP1B; SPSB1; CTH; TLL2; NEDD4; TFPI; NUS1; RIF1; LONRF1; CHR…	5979	5974
6.94807e+06	0.00177002148694	GO:0007420	b	4	brain development	490; 835; 998; 1399; 1808; 2044; 2255; 2258; 2334; 2475; 2737; 3212; 23026; 3516; 4040; 4724; 4763; 4915; 4929; 5362; 5530; 5629; 6095; 6331; 6491; 6547; 6585; 6586; 6654; 6658; 6715; 7080; 7707; 7976; 8455; 8633; 9231; 9693; 9760; 10371; 10718; 10818; 339829; 79625; 166378; 81565; 83741; 431707; 80031; 54510; 22891; 55681; 23314; 57282; 57688; 28514; 152330; 55636; 10891	SLC4A10; TOX; CNTN4; CRKL; EPHA5; SRD5A1; SCYL2; NDNF; FRS2; NDEL1; RORA; RAPGEF2; SOX3; SEMA6D; NKX2-1; STIL; FZD3; DLG5; CHD7; LHX8; ZNF148; RBPJ; AFF2; NTRK2; GLI3; ZSWIM6; SLIT3; NF1; FGF13; TFAP2D; SLC8A3; FGF10; HOXB2; NRG3; CCDC39; DPYSL2; SLIT1; NR4A2; UNC5C; ZNF365; ATRN; DLL1; MTOR; SATB2; MYO16; ATP2B1; CASP2; PROX1; SEMA3A; LRP6; SOS1; PLXNA2; PPARGC1A; NDUFS4; PPP3CA; PCDH18; SCN5A; …	714	713
702006	0.00281094892714	GO:0010468	b	5	regulation of gene expression	59; 70; 90; 102; 207; 320; 65986; 607; 639; 646; 676; 687; 727; 860; 863; 864; 865; 905; 1012; 1396; 1399; 1491; 1522; 1545; 1609; 1663; 1871; 1982; 1993; 1994; 1996; 2044; 2078; 2100; 2149; 2152; 2255; 2332; 2334; 2475; 2494; 2649; 2668; 2729; 2737; 2804; 2908; 3082; 3096; 166968; 3149; 3182; 3198; 3201; 3212; 3329; 3371; 3516; 3638; 3662; 3899; 4040; 4306; 55796; 4613; 4659; 4734; 54715; 4772; …	RNF14; BCOR; CRKL; WWP1; ARID4B; TNRC6B; TFAP2D; AKT1; ZNF654; TNRC6C; ZXDC; TNRC6A; PDCD10; CCNT2; ZNF518A; DLL1; PNRC2; SMG7; PPP3R1; GLI3; LHX8; ZNF148; RBPJ; THRB; SIX1; NTRK2; RNF20; SETD5; HDAC9; MICAL2; CBFB; ZC3HAV1; RNF111; BRDT; IRX4; PTBP1; MBNL3; SIRPA; HMG20A; CUL2; WT1; TCOF1; LARP6; RORA; SP4; POLR3G; AHRR; CTSZ; NUP50; JMJD4; DHX29; SNAI2; APBA1; MTPAP; TMEM107; ROR1; SYNCRIP; PCG…	4696	4693
7.14016e+06	0.00113160687568	GO:0007166	b	3	cell surface receptor signaling pathway	90; 102; 27327; 150; 207; 374; 528; 607; 613; 627; 727; 821; 829; 835; 860; 865; 868; 998; 1012; 1142; 1176; 1278; 1399; 1609; 55704; 2044; 2047; 2060; 2152; 2255; 54994; 2332; 2487; 2620; 2668; 2737; 2887; 2893; 3064; 3082; 3096; 3516; 3625; 3662; 4040; 4128; 135228; 4684; 4734; 4772; 4775; 4843; 4887; 4915; 4919; 4929; 5071; 5074; 5216; 5305; 5362; 5530; 5534; 5599; 5618; 5725; 5771; 5908; 5921…	ERRFI1; ZDHHC17; CRKL; CHSY1; AKT1; TNRC6C; TNRC6B; TNRC6A; PDCD10; BDNF; NKX2-1; LEMD2; CANX; SOX30; DLG5; PPP3R1; WNT8A; SH3RF1; CCDC88A; RBPJ; MAP3K7; RORA; INHBB; CBFB; RNF111; PTBP1; PIP4K2A; CSNK1A1L; PIP4K2B; CBLB; ZMYND8; NOMO3; RNF220; FLRT3; FLRT2; APCDD1L; SNAI2; ROR1; SOCS1; RASGRF2; SOCS3; RSPO4; GRB10; PARP14; DZIP1; CCNY; NRXN1; RUNX2; NETO1; PLCE1; LGR5; NFATC1; NFATC3; RAPGEF2; R…	3127	3125
7.59539e+06	0.00080701054675	GO:0051716	b	2	cellular response to stimulus	90; 102; 113; 27327; 146; 150; 207; 318; 5516; 374; 388; 394; 397; 65985; 488; 490; 528; 590; 607; 613; 627; 665; 687; 726; 727; 821; 829; 835; 860; 865; 868; 998; 1012; 1069; 1129; 1142; 1176; 55607; 1278; 1396; 1399; 1491; 1545; 1609; 1663; 55704; 1808; 1837; 1909; 2044; 2047; 2054; 2060; 2078; 2100; 2149; 2152; 2255; 2258; 54994; 2332; 2475; 2487; 2494; 2554; 2557; 2562; 2620; 2649; 2665; 2668…	RNF14; ERRFI1; ZDHHC17; CRKL; AP1M1; GPAT3; HIPK3; PDCD10; LEMD2; DLG5; PPP3R1; GPR180; RNF111; HBS1L; CBLB; SIRPA; TMEM9B; OCSTAMP; GPR160; ADRA1D; HCN1; GRB10; PARP14; RHBDD2; LGR5; ATP2A2; UBE2D3; RIT1; PDS5B; DENND4A; CHL1; EDNRA; SOX13; CETN2; GRAP2; WSB1; NF1; NFIL3; KSR1; SENP1; INSIG1; GDI2; PLXNC1; GPX7; GFPT2; CRIP1; GIGYF2; TLE3; RCAN3; RAP1B; STT3B; POLN; CTH; IL1RAPL2; NEDD4; TAF4B; …	7661	7653
7.69569e+06	0.00189321867103	GO:0043085	b	4	positive regulation of catalytic activity	113; 150; 207; 374; 394; 397; 66036; 613; 627; 727; 835; 905; 998; 1399; 1609; 1663; 55704; 1909; 2044; 2047; 2149; 2152; 2255; 2258; 2475; 2665; 2668; 3082; 3329; 4659; 4683; 4751; 4763; 4843; 4915; 4919; 4929; 5134; 5208; 5216; 5599; 5618; 5629; 23102; 5921; 5922; 6002; 6004; 6654; 6885; 7057; 7329; 7334; 23142; 8550; 8651; 8812; 8844; 9135; 9141; 9175; 9448; 9459; 9475; 9693; 9815; 9824; 9910;…	ERRFI1; CRKL; AKT1; RAPGEF2; PDCD10; BDNF; CCNT2; BORA; SMAP1; ARHGEF6; CCDC88A; MAP3K7; NTRK2; PROX1; MTMR9; ISCU; ROR1; ADCY7; SOCS1; CCNY; RABGAP1L; F2R; NBN; CCNK; FRS2; ARHGAP5; MAPKAPK5; NEK2; PRLR; THBS1; NF1; PPP1R9A; KSR1; TBC1D2B; EPHB1; SENP1; DCUN1D4; GDI2; UBE2I; UBE2N; VAV3; PFN1; DEPDC1; GIT2; STK39; TBC1D15; EPHA5; EPHA10; POT1; ADRA2A; TENM1; PLCE1; BCR; AREG; SEC23A; PPP1R12A; R…	1408	1406
78032.6	0.00189321867103	GO:0071310	b	4	cellular response to organic substance	90; 113; 150; 207; 65985; 490; 528; 607; 627; 687; 821; 829; 860; 865; 998; 1129; 1176; 1278; 1399; 1491; 1545; 1663; 2044; 2100; 2152; 2255; 2475; 2494; 2562; 2887; 2908; 3082; 3096; 3329; 3371; 3516; 3625; 3638; 3662; 4040; 4128; 135228; 4218; 4306; 4684; 4734; 4783; 4843; 4915; 4929; 5071; 5139; 5214; 5305; 5530; 5599; 5618; 5725; 5771; 5783; 5908; 6093; 6095; 6386; 6432; 6495; 6547; 6586; 659…	RNF14; ERRFI1; FKBP14; CRKL; ZDHHC17; AKT1; RAPGEF2; PDCD10; BDNF; NKX2-1; LEMD2; CANX; NCBP2; RXFP1; RBPJ; THRB; MAP3K7; RORA; INHBB; CBFB; RNF111; PTBP1; PIP4K2A; PIP4K2B; WT1; SIRPA; ATP2B1; FLRT3; FLRT2; SNAI2; OCSTAMP; SYNCRIP; ADCY7; SOCS1; ADTRP; SOCS3; PTPN13; GRB10; PARP14; RUNX2; HCN1; RHBDD2; DLL4; RFX6; NR3C1; RBPMS2; UBE2D3; NDNF; FRS2; YTHDF2; LTBP4; LY86; ADAMTSL2; SRSF7; PRLR; PPA…	2602	2602
8.12269e+06	0.00192488944979	GO:0060872	b	4	semicircular canal development	2255; 2737; 3198; 55636	GLI3; FGF10; CHD7; HOXA1	6	6
8.12269e+06	0.0123464940567	GO:0008510	m	5	sodium:bicarbonate symporter activity	8671; 9497; 57282; 57835	SLC4A5; SLC4A4; SLC4A7; SLC4A10	6	6
8.13828e+06	0.00458456282378	GO:0046983	m	3	protein dimerization activity	90; 102; 150; 207; 665; 1012; 55704; 1871; 1994; 2191; 54994; 2332; 2649; 2668; 3625; 4040; 4085; 4547; 4613; 4843; 4915; 4929; 5305; 201931; 5530; 5612; 6386; 6421; 6492; 6642; 6654; 6793; 6949; 6996; 7163; 203859; 7299; 23171; 8396; 8464; 8566; 9025; 9125; 9135; 9175; 9575; 10016; 10178; 10241; 10404; 10732; 10857; 11200; 11235; 79646; 79691; 6875; 57451; 55149; 51201; 51765; 84895; 348093; 533…	ABCG5; CDH13; MAD2L1; ACVR1; ELAVL1; CLOCK; ANO4; ANO5; THAP12; RBPMS2; SNX1; TAF4B; SDCBP; ADAM10; AKT1; TENM1; PDXK; CPQ; FMR1; TCOF1; MICU2; MYCN; SIM1; CACYBP; NR6A1; TPD52; CCDC88A; FAP; GLIPR2; ADRA2A; NTRK2; SUPT3H; STK26; INHBB; MAP3K13; RABEP1; PDCD6; PIP4K2A; STK10; PIP4K2B; NOS2; BNIP3L; MIGA2; PGRMC1; TCFL5; NR4A2; GID8; PANK3; PDSS1; EBF3; SFPQ; QTRT2; EBF2; PDCD10; GPD1L; LRP6; CNOT…	1057	1056
8354.57	0.000835456747	GO:0007165	b	2	signal transduction	90; 102; 113; 27327; 146; 150; 207; 5516; 374; 388; 394; 397; 488; 528; 607; 613; 627; 665; 726; 727; 821; 829; 835; 860; 865; 868; 998; 1012; 1129; 1142; 1176; 55607; 1278; 1396; 1399; 1491; 1545; 1609; 1663; 55704; 1808; 1837; 1909; 2044; 2047; 2054; 2060; 2078; 2100; 2149; 2152; 2255; 2258; 54994; 2332; 2475; 2487; 2494; 2554; 2557; 2562; 2620; 2649; 2665; 2668; 2737; 2790; 2887; 2893; 2908; 2…	RNF14; ERRFI1; ZDHHC17; CRKL; GPAT3; HIPK3; PDCD10; LEMD2; DLG5; PPP3R1; GPR180; RNF111; HBS1L; CBLB; SIRPA; RNF220; ADRA1D; GRB10; PARP14; RHBDD2; LGR5; ATP2A2; UBE2D3; RIT1; DENND4A; CHL1; EDNRA; SOX13; GRAP2; WSB1; NF1; KSR1; SENP1; INSIG1; GDI2; PLXNC1; GIT2; CRIP1; GIGYF2; TLE3; RCAN3; RAP1B; CTH; NEDD4; TAF4B; NUS1; CHRDL1; BARX1; SH2B3; CAPZA1; F3; LEO1; CDC42; IFIH1; ITCH; PSMD5; IGSF6; E…	6210	6205
8.74457e+06	0.00267583749921	GO:0044444	c	3	cytoplasmic part	18; 59; 70; 102; 27327; 207; 318; 320; 5516; 373; 374; 388; 394; 397; 443; 65985; 488; 66036; 528; 586; 590; 607; 613; 627; 665; 687; 800; 821; 829; 835; 860; 863; 864; 868; 905; 998; 1012; 1069; 1119; 1129; 1176; 1278; 1310; 57620; 1399; 1491; 1522; 1545; 1609; 55704; 1808; 1982; 1994; 2044; 2047; 2054; 2060; 2100; 2110; 2149; 2258; 54994; 2332; 60481; 2475; 2519; 2554; 2562; 2589; 2590; 2620; 2…	RNF14; ERRFI1; ZDHHC17; CRKL; STK10; AP1M1; GPAT3; HIPK3; MOCS1; UBAC1; PDCD10; CPQ; FKBP9; SMG7; PPP3R1; STK26; RNF114; RNF111; HBS1L; YAF2; WDR7; CBLB; TCOF1; SIRPA; SP4; PHTF2; BCAT1; NAPEPLD; DHX29; CHSY1; POLR3G; GRB10; PARP14; AK3; RHBDD2; ACTA2; SH3RF1; ELAVL1; ATP2A2; HACL1; ANO5; UBE2D3; PDS5B; DENND4A; SYNPR; SPTSSA; CHKA; XPO1; CCT8; WDR44; PANK4; CETN2; LEMD2; GRAP2; WSB1; NF1; KSR1; …	10011	10000
9.03014e+06	0.00337496375374	GO:0051965	b	5	positive regulation of synapse assembly	627; 2047; 4915; 7162; 7336; 9231; 9378; 22871; 23767; 23768; 158038	EPHB1; DLG5; LINGO2; NLGN1; NTRK2; TPBG; FLRT3; FLRT2; NRXN1; BDNF; UBE2V2	57	57
9.13102e+06	0.00337496375374	GO:0071363	b	5	cellular response to growth factor stimulus	90; 207; 607; 627; 860; 1278; 1399; 2255; 2887; 2908; 3082; 3096; 3516; 135228; 4734; 4915; 5139; 5725; 6386; 6591; 6654; 6715; 6885; 7057; 7080; 7323; 8036; 8425; 8678; 9141; 9210; 9693; 9719; 10016; 10468; 10818; 79625; 494470; 116150; 348093; 54206; 54778; 22916; 23390; 23767; 23768; 25928; 221496; 222008; 25960; 26524; 387914; 28514; 91851; 54567; 10891	ERRFI1; ZDHHC17; ACVR1; RAPGEF2; CRKL; PDE3A; RBPMS2; UBE2D3; NDNF; SDCBP; AKT1; FST; BMP15; BDNF; NKX2-1; LEMD2; ADAMTSL2; HGF; NCBP2; SOSTDC1; RBPJ; NEDD4; MAP3K7; NTRK2; THBS1; RNF111; PDCD6; COL1A2; PTBP1; FGF10; NUS1; NR3C1; LTBP4; BECN1; CHRDL1; DLL1; FLRT3; FLRT2; DLL4; SNAI2; FRS2; SRD5A1; PDCD5; RNF165; SOS1; LATS2; GRB10; CD109; RUNX2; PPARGC1A; SHOC2; ADGRA2; BCL9; SHISA2; VSTM2A; HIVE…	673	673
992864	0.00152725901907	GO:0060322	b	3	head development	490; 835; 998; 1399; 1808; 1909; 2044; 2255; 2258; 2334; 2475; 2737; 3212; 23026; 3516; 4040; 4724; 4763; 4915; 4929; 5362; 5530; 5629; 6095; 6331; 6491; 6547; 6585; 6586; 6654; 6658; 6715; 7080; 7707; 7976; 8455; 8633; 9231; 9693; 9760; 10371; 10718; 10818; 339829; 79625; 166378; 81565; 83741; 431707; 80031; 54510; 22891; 55681; 23314; 23767; 57282; 57688; 28514; 152330; 55636; 10891	SLC4A10; TOX; CNTN4; CRKL; EPHA5; SRD5A1; SCYL2; NDNF; FRS2; NDEL1; RORA; RAPGEF2; SOX3; EDNRA; SEMA6D; NKX2-1; STIL; FZD3; DLG5; CHD7; LHX8; ZNF148; RBPJ; AFF2; NTRK2; GLI3; ZSWIM6; SLIT3; NF1; FGF13; TFAP2D; SLC8A3; FGF10; HOXB2; NRG3; CCDC39; DPYSL2; SLIT1; NR4A2; UNC5C; ZNF365; ATRN; DLL1; FLRT3; MTOR; SATB2; MYO16; ATP2B1; CASP2; PROX1; SEMA3A; LRP6; SOS1; PLXNA2; PPARGC1A; NDUFS4; PPP3CA; P…	755	754
0.000108294031099	0.00379608442575	GO:0120031	b	5	plasma membrane bounded cell projection assembly	998; 1012; 1069; 55704; 2332; 2475; 3064; 4218; 4751; 5216; 23102; 5756; 5908; 5911; 5991; 6386; 138639; 9371; 9448; 9459; 9693; 9857; 10178; 11127; 339829; 51196; 79441; 81565; 57451; 50649; 83544; 84140; 84314; 51668; 51715; 51765; 84984; 54874; 22832; 22871; 22873; 55785; 23613; 23637; 25771; 25937; 55607; 27152; 29780; 29887; 10451; 64786	SNX10; CDH13; TBC1D22A; MAP4K4; RABGAP1; TBC1D15; RAP1B; SDCBP; HAUS3; TENM1; CCDC39; PLCE1; RAPGEF2; CEP19; FMR1; FNBP1L; FAM161A; RAB8A; NEK2; HSPB11; ARHGEF6; CCDC88A; ARHGEF4; CETN2; TMEM107; STK26; PPP1R9A; TBC1D2B; RAP2A; ZMYND8; NLGN1; PTPDC1; INTU; PARVB; MTOR; NDEL1; KIF3B; CEP350; KIF3A; TWF1; RAB23; TENM2; WWTR1; VAV3; CEP162; RFX3; PFN1; HTT; FGD6; DNAL1; DZIP1; CDC42	616	615
0.000108499594832	0.00102471839564	GO:0009058	b	2	biosynthetic process	59; 90; 113; 27327; 207; 318; 443; 65985; 65986; 66036; 586; 607; 639; 646; 676; 687; 860; 863; 864; 865; 905; 998; 1012; 1119; 1479; 1491; 1545; 1609; 1663; 55704; 1871; 1982; 1993; 1994; 2044; 2078; 2100; 2149; 2255; 2332; 2346; 60481; 2475; 2494; 2589; 2590; 2628; 2649; 2668; 2729; 2737; 2804; 2908; 2977; 3082; 3096; 166968; 3149; 3182; 3198; 3201; 3212; 3329; 3516; 3638; 3662; 3899; 4040; 430…	RNF14; ERRFI1; ZDHHC17; PPP3R1; GPAT3; HIPK3; MOCS1; LEMD2; NCBP2; LHX8; LHX9; PRIM2; IRX4; HBS1L; YAF2; TCOF1; LARP6; SP4; BCAT1; DHX29; POU2AF1; PARP14; ACTA2; ELAVL1; ELAVL2; LSM14B; UBE2D3; DENND4A; BAZ2B; SPTSSA; CHKA; CCT8; PANK4; SOX13; NFIL3; HOXB2; SENP1; INSIG1; CHST1; ZDHHC2; PPTC7; PRDM4; PRDM1; SLC18A2; GFPT2; GIGYF2; TLE3; TOPAZ1; SLC4A4; RORA; POLN; CTH; ASPA; HIC2; NEDD4; HMGB3; E…	6288	6282
0.000110603916671	0.00379608442575	GO:0030111	b	5	regulation of Wnt signaling pathway	865; 2255; 54994; 2487; 2737; 2887; 3516; 4040; 4772; 5071; 22881; 6591; 7090; 5711; 8549; 9580; 11063; 56033; 144165; 79718; 51527; 343637; 55182; 219287; 55681; 23072; 219771; 122011; 25928; 25937; 25960; 26524; 164284; 387914; 388336	LGR5; NFATC1; PSMD5; SCYL2; PRKN; LATS2; GSKIP; PRICKLE1; ANKRD6; SOSTDC1; RBPJ; SOX13; GLI3; CBFB; RNF220; FGF10; TLE3; FRZB; GID8; SOX30; BARX1; APCDD1L; SNAI2; CSNK1A1L; LRP6; TBL1XR1; RSPO4; WWTR1; GRB10; CCNY; SHISA6; ADGRA2; HECW1; SHISA2; AMER2	361	361
0.000113918144956	0.00285148525234	GO:0000151	c	3	ubiquitin ligase complex	54994; 4734; 5071; 55832; 7334; 23142; 8453; 9025; 9577; 9604; 10016; 10238; 10336; 11059; 79018; 80176; 80232; 84333; 51003; 54461; 54880; 56254; 23492; 57414; 57542; 57688; 27101; 10393; 64839; 27252	RNF14; KLHL20; WWP1; PRKN; CACYBP; CBX7; SPSB1; CAND1; NEDD4; ANAPC10; WDR26; ZSWIM6; FBXL17; PDCD6; RHBDD2; FBXW5; CUL2; GID4; MED31; GID8; DCUN1D4; BCOR; RNF20; PCGF3; PCGF5; UBE2N; KLHL42; DCAF7; RNF8; BABAM2	291	291
0.000115493102073	0.00267471525028	GO:0034645	b	4	cellular macromolecule biosynthetic process	59; 90; 27327; 207; 65986; 607; 639; 646; 676; 687; 860; 863; 864; 865; 905; 998; 1012; 1479; 1491; 1545; 1609; 1663; 55704; 1871; 1982; 1993; 1994; 2044; 2078; 2100; 2149; 2255; 2332; 2475; 2494; 2589; 2590; 2649; 2668; 2729; 2737; 2804; 2908; 3082; 3096; 166968; 3149; 3182; 3198; 3201; 3212; 3329; 3516; 3638; 3662; 3899; 4040; 4306; 4547; 4613; 4659; 4683; 4734; 4751; 4772; 4775; 4783; 4919; 49…	RNF14; ZDHHC15; ZDHHC17; PLOD1; EFL1; BCOR; PPP3R1; WWP1; ARID4B; TNRC6B; TFAP2D; HIPK3; AKT1; POLR3E; TNRC6C; ZXDC; TNRC6A; GLCE; JMJD4; CCNT2; ZNF518A; DLL1; UBE2J1; SOX30; NCBP2; GLI3; LHX8; CCDC88A; RBPJ; THRB; SIX1; RORA; RNF20; HDAC9; MICAL2; CBFB; MAN1A2; PRIM2; BRDT; IRX4; HBS1L; HMG20A; CUL2; NABP1; WT1; TCOF1; LARP6; JMJD1C; SP4; POLR3G; AHRR; EDEM3; DHX29; SNAI2; CHSY1; SETD5; ROR1; SY…	4976	4973
0.000119924898636	0.00271563270467	GO:0023056	b	4	positive regulation of signaling	90; 146; 150; 207; 374; 65985; 627; 727; 783; 835; 998; 1012; 1399; 1491; 1545; 55704; 2060; 2149; 2152; 2255; 54994; 2332; 2475; 2887; 2977; 3064; 3082; 3516; 3625; 4128; 4306; 4734; 4915; 4919; 5071; 5208; 5326; 5534; 5599; 5618; 5725; 5771; 5908; 5924; 6093; 22881; 6386; 6421; 6547; 6654; 6844; 6885; 7027; 7057; 7162; 7187; 7334; 5711; 8036; 8549; 8550; 8651; 8678; 8844; 9021; 9125; 9141; 9175…	ZDHHC17; CRKL; TMOD2; CHSY1; AKT1; RAPGEF2; PDCD10; BDNF; DLG5; PPP3R1; CCDC88A; RBPJ; MAP3K7; NTRK2; TAOK1; INHBB; RNF111; PTBP1; KLHDC10; TMEM9B; F3; INPP5F; ROR1; SOCS1; ADRA1D; SOCS3; TPBG; GRB10; PARP14; RSPO4; NRXN1; F2R; PLAGL2; RFX6; LGR5; FRS2; GSKIP; MAPKAPK5; LY86; MAML1; PRLR; PPP1R9A; THBS1; GUCY1A2; RNF220; KSR1; BECN1; GID8; NETO1; SFPQ; PTPN2; ARHGEF3; ZDHHC2; UBE2N; MAOA; HTT; ST…	1787	1786
0.00012320573062	0.00184104563183	GO:0001568	b	3	blood vessel development	59; 90; 207; 388; 727; 800; 998; 1012; 1278; 1399; 1545; 1909; 2047; 2152; 2191; 2255; 2737; 3082; 3198; 3516; 4763; 4915; 5629; 5797; 5921; 6093; 6095; 6495; 6654; 7057; 7058; 7490; 9021; 9444; 9475; 9693; 9734; 10016; 11082; 11174; 11235; 144165; 51421; 79625; 80781; 116150; 84830; 23576; 56999; 25960; 26057; 28514; 10451; 55636; 54567	ACTA2; CDH13; AMOTL2; ACVR1; CRKL; HDAC9; ADAMTS9; NDNF; AKT1; RORA; RAPGEF2; ANKRD17; PDCD10; EDNRA; THBS1; PRICKLE1; QKI; ADAMTS6; CYP1B1; CHD7; FAP; THBS2; SIX1; NTRK2; RASA1; GLI3; NF1; PDCD6; FGF10; C5; NUS1; WT1; EPHB1; COL18A1; DLL1; DLL4; HGF; RHOB; CALD1; PROX1; F3; SOCS3; SOS1; VAV3; ROCK1; ROCK2; DDAH1; ADGRA2; COL1A2; ADTRP; HOXA1; PTPRM; RBPJ; ESM1; CDC42	665	665
0.000127469261795	0.00282372125586	GO:0009059	b	4	macromolecule biosynthetic process	59; 90; 27327; 207; 65986; 607; 639; 646; 676; 687; 860; 863; 864; 865; 905; 998; 1012; 1479; 1491; 1545; 1609; 1663; 55704; 1871; 1982; 1993; 1994; 2044; 2078; 2100; 2149; 2255; 2332; 2475; 2494; 2589; 2590; 2649; 2668; 2729; 2737; 2804; 2908; 3082; 3096; 166968; 3149; 3182; 3198; 3201; 3212; 3329; 3516; 3638; 3662; 3899; 4040; 4306; 4547; 4613; 4659; 4683; 4734; 4751; 4772; 4775; 4783; 4919; 49…	RNF14; ZDHHC15; ZDHHC17; PLOD1; EFL1; BCOR; PPP3R1; WWP1; ARID4B; TNRC6B; TFAP2D; HIPK3; AKT1; POLR3E; TNRC6C; ZXDC; TNRC6A; GLCE; JMJD4; CCNT2; ZNF518A; DLL1; UBE2J1; SOX30; NCBP2; GLI3; LHX8; CCDC88A; RBPJ; THRB; SIX1; CBFA2T3; RNF20; HDAC9; MICAL2; CBFB; MAN1A2; PRIM2; BRDT; IRX4; HBS1L; HMG20A; CUL2; NABP1; WT1; TCOF1; LARP6; JMJD1C; SP4; POLR3G; AHRR; EDEM3; DHX29; SNAI2; CHSY1; SETD5; ROR1;…	5040	5037
0.000130460109584	0.00223418625076	GO:0043233	c	2	organelle lumen	18; 102; 27327; 207; 318; 65986; 490; 590; 607; 627; 639; 646; 665; 687; 821; 860; 863; 864; 865; 868; 905; 1069; 1278; 1310; 1399; 54855; 1479; 1522; 1609; 1663; 1837; 84280; 1871; 1993; 1994; 2100; 2110; 2258; 54994; 2332; 2334; 2475; 2494; 2519; 2628; 2649; 2665; 2737; 2803; 2882; 2908; 3064; 3082; 3096; 166968; 3182; 3201; 3212; 3329; 3371; 23026; 3419; 3516; 3662; 3712; 3827; 3840; 3899; 408…	PARG; RNF14; FKBP14; BCOR; CRKL; UBN2; AFF3; ARID4B; FAM222B; CETN2; HIPK3; AKT1; POLR3E; TNRC6C; TNRC6B; TNRC6A; DPH6; BDNF; CCNT2; TXNDC5; MAP3K7; CANX; ADAMTS5; A1CF; PPP3R1; GLI3; ZNF148; RBPJ; RNF38; THRB; SIX1; CBFA2T3; CMC4; HDAC9; TAF4B; CBFB; GOLGA4; PRIM2; PTBP1; MBNL3; PIP4K2A; CUL2; PIP4K2B; ISCU; CBLB; TCOF1; SLC35A2; CAMKMT; ZCCHC8; JMJD1C; SP4; COL19A1; ETFDH; AHRR; CTSZ; PPM1H; ED…	5583	5577
0.000130460109584	0.00285148525234	GO:0070013	c	3	intracellular organelle lumen	18; 102; 27327; 207; 318; 65986; 490; 590; 607; 627; 639; 646; 665; 687; 821; 860; 863; 864; 865; 868; 905; 1069; 1278; 1310; 1399; 54855; 1479; 1522; 1609; 1663; 1837; 1871; 1993; 1994; 2100; 2110; 2258; 54994; 2332; 2334; 2475; 2494; 2519; 2628; 2649; 2665; 2737; 2803; 2882; 2908; 3064; 3082; 3096; 166968; 3182; 3201; 3212; 3329; 3371; 23026; 3419; 3516; 3662; 3712; 3827; 3840; 3899; 4085; 4306…	PARG; RNF14; FKBP14; BCOR; CRKL; UBN2; AFF3; ARID4B; FAM222B; CETN2; HIPK3; AKT1; POLR3E; TNRC6C; TNRC6B; TNRC6A; DPH6; BDNF; CCNT2; TXNDC5; MAP3K7; CANX; ADAMTS5; A1CF; PPP3R1; GLI3; ZNF148; RBPJ; RNF38; THRB; SIX1; CBFA2T3; CMC4; HDAC9; TAF4B; CBFB; GOLGA4; PRIM2; PTBP1; MBNL3; PIP4K2A; CUL2; PIP4K2B; ISCU; CBLB; TCOF1; SLC35A2; CAMKMT; ZCCHC8; JMJD1C; SP4; COL19A1; ETFDH; AHRR; CTSZ; PPM1H; ED…	5583	5577
0.00013472794614	0.00195729766199	GO:0035556	b	3	intracellular signal transduction	113; 146; 150; 207; 5516; 374; 388; 394; 397; 488; 613; 727; 835; 868; 998; 1012; 1278; 1396; 1399; 1491; 1545; 1609; 55704; 2044; 2047; 2149; 2152; 2255; 2258; 2475; 2494; 2665; 2668; 2977; 3064; 3082; 23026; 3632; 4168; 4306; 4683; 4684; 4724; 4734; 4763; 4772; 4775; 4843; 4887; 4915; 4919; 5071; 5139; 5150; 5305; 5326; 5530; 5534; 5599; 5618; 5725; 5771; 5783; 5908; 5911; 5921; 5922; 5924; 601…	ERRFI1; ZDHHC17; ASB15; CRKL; MCF2; GPAT3; HIPK3; AKT1; RAPGEF2; PDCD10; LEMD2; DLG5; PPP3R1; ARHGEF9; ARHGEF6; CCDC88A; ARHGEF4; MAP3K7; RORA; PDE7A; TAF4B; GRAP2; PTBP1; PIP4K2A; RCAN3; CUL2; PIP4K2B; CBLB; RASGRF2; SIRPA; IFIH1; PPP1R9A; TRPM5; SNAI2; STK17B; INPP5F; ROR1; INPP5A; ADCY7; SOCS1; ADRA1D; SOCS3; TPBG; PTPN13; PARP14; PPP2CB; F2R; ADTRP; PLAGL2; DDAH1; LGR5; NFATC1; NFATC3; ATP2A2…	2850	2848
0.000136661272587	0.00452867182607	GO:1990823	b	5	response to leukemia inhibitory factor	1491; 2494; 5214; 6432; 8745; 9021; 9945; 11235; 51444; 55183; 55818; 27101; 29887	SRSF7; RIF1; SOCS3; SNX10; PFKP; RNF138; CACYBP; NR5A2; ADAM23; PDCD10; GFPT2; KDM3A; CTH	80	80
0.000138400918189	0.00223418625076	GO:1902494	c	2	catalytic complex	18; 90; 5516; 905; 2152; 2191; 54994; 2729; 2790; 2820; 4659; 4697; 4705; 4724; 4734; 5071; 5214; 5283; 5351; 5530; 5534; 5558; 6595; 6885; 55832; 7329; 7334; 7336; 5711; 23171; 23142; 8036; 23186; 8453; 8464; 8651; 8678; 8726; 8801; 8812; 9021; 9025; 9577; 9604; 9690; 9734; 10016; 10060; 10238; 10336; 10492; 10622; 11059; 11108; 23001; 171546; 79018; 29915; 374291; 79718; 80018; 80176; 80232; 68…	RNF14; PPP3R1; WWP1; POLR3G; POLR3E; CCNT2; GNG10; MAP3K7; TAF4B; NDUFA10; PRIM2; CUL2; SOCS1; SETD5; SYNCRIP; PCGF3; PCGF5; SOCS3; PPP2CB; CCNY; RHBDD2; RNF8; CCNK; EED; SPTSSA; UBE3C; FBXL17; JMJD1C; ZFC3H1; GID4; BECN1; MED31; GID8; DCUN1D4; STT3B; UBE2I; SUCLG2; ABCG5; UBE2N; PRDM4; KLHL42; WDFY3; GPD1L; KDM3A; KLHL20; HDAC9; ANAPC10; RCOR1; CBX7; SPSB1; NAA25; NEDD4; ZSWIM6; WDR26; PPP1R12A;…	1411	1411
0.000140359199662	0.0030431069033	GO:0045444	b	4	fat cell differentiation	207; 65985; 2255; 2475; 2487; 3625; 3638; 168455; 4929; 6095; 6495; 7204; 8651; 80339; 114885; 122953; 25937; 222008; 9580; 222236; 22852; 64318; 64641; 10891	VSTM2A; NAPEPLD; PPARGC1A; AKT1; CCDC71L; NOC3L; AACS; SOX13; SIX1; RORA; PNPLA3; FRZB; INHBB; FGF10; TRIO; NR4A2; ANKRD26; MTOR; EBF2; INSIG1; OSBPL11; SOCS1; WWTR1; JDP2	213	213
0.000144107886614	0.00203698445133	GO:1901576	b	3	organic substance biosynthetic process	59; 90; 113; 27327; 207; 318; 443; 65985; 65986; 66036; 586; 607; 639; 646; 676; 687; 860; 863; 864; 865; 905; 998; 1012; 1119; 1479; 1491; 1545; 1609; 1663; 55704; 1871; 1982; 1993; 1994; 2044; 2078; 2100; 2149; 2255; 2332; 2346; 60481; 2475; 2494; 2589; 2590; 2628; 2649; 2668; 2729; 2737; 2804; 2908; 2977; 3082; 3096; 166968; 3149; 3182; 3198; 3201; 3212; 3329; 3516; 3638; 3662; 3899; 4040; 430…	RNF14; ZDHHC15; ZDHHC17; PPP3R1; GPAT3; HIPK3; MOCS1; LEMD2; NCBP2; LHX8; LHX9; PRIM2; IRX4; HBS1L; YAF2; TCOF1; LARP6; SP4; BCAT1; DHX29; POU2AF1; PARP14; ACTA2; ELAVL1; ELAVL2; LSM14B; UBE2D3; DENND4A; BAZ2B; SPTSSA; CHKA; CCT8; PANK4; SOX13; NFIL3; HOXB2; SENP1; INSIG1; CHST1; ZDHHC2; PPTC7; PRDM4; PRDM1; GFPT2; GIGYF2; TLE3; TOPAZ1; SLC4A4; RORA; POLN; CTH; ASPA; HIC2; NEDD4; HMGB3; ELL2; NUS…	6211	6205
0.000156980741011	0.00327304716413	GO:0048585	b	4	negative regulation of response to stimulus	90; 113; 150; 207; 374; 627; 727; 868; 998; 1491; 2060; 2191; 2255; 2475; 2487; 2668; 2737; 2887; 3064; 3082; 3638; 3662; 3827; 4040; 135228; 4734; 4763; 4772; 4887; 4907; 4929; 5071; 5074; 5139; 5169; 5305; 5516; 5771; 5921; 5922; 6002; 6004; 6095; 22881; 6586; 6591; 7035; 7057; 7080; 7090; 5711; 23171; 8396; 8550; 8651; 9021; 9063; 9125; 9231; 9575; 9719; 10016; 10114; 54625; 10371; 10468; 1055…	ERRFI1; UBE2J1; HIPK3; AKT1; BDNF; NKX2-1; LEMD2; SOX30; DLG5; ADRA2A; RORA; PIP4K2A; PIP4K2B; CBLB; SIRPA; ENPP3; APCDD1L; SNAI2; LRP6; ADCY7; SOCS1; INPP5F; SOCS3; GRB10; PARP14; PPP2CB; DDAH1; NFATC1; RBPMS2; KIF26A; YTHDF2; MAPKAPK5; ADAMTSL2; AMER2; SOX13; NT5E; THBS1; NF1; CHEK2; FRZB; INSIG1; PTPN2; IRF4; SHISA6; HTT; HECW1; SHISA2; GPD1L; CLOCK; TLE3; NEDD4; AIDA; SCYL2; FST; CTH; AREG; S…	1624	1623
0.000157388921533	0.00327304716413	GO:0022603	b	4	regulation of anatomical structure morphogenesis	90; 102; 388; 627; 727; 998; 1399; 1545; 1808; 1982; 2152; 2255; 2258; 2475; 2620; 2668; 2803; 3082; 3516; 4168; 4734; 4763; 4915; 4919; 5071; 5216; 5362; 5530; 5629; 5797; 5911; 5921; 6093; 22881; 6495; 23136; 7057; 7058; 7068; 7490; 5711; 7976; 9175; 9475; 9693; 9734; 10016; 10154; 10371; 10493; 10818; 11178; 11235; 144165; 113251; 81565; 53335; 80031; 54880; 55023; 22871; 55660; 55785; 23072; …	ZDHHC15; SEMA3A; ACVR1; CRKL; TMEM135; MCF2; THBS2; BCL11A; PRKN; FRS2; ADAM10; FGD6; PRPF40A; RAPGEF2; PDCD10; LARP4; BDNF; THBS1; SEMA6B; SEMA6D; PRICKLE1; ANKRD6; FZD3; CYP1B1; NEDD4L; RBPJ; PPP1R9A; NEDD4; SIX1; NTRK2; RASA1; PSMD5; ZSWIM6; ADGRA2; GOLGA4; NF1; PHIP; FGF13; ADAMTS9; PPARGC1A; FGF10; C5; LZTS1; WT1; EPB41L3; RAP2A; DPYSL2; NLGN1; HDAC9; THRB; PDCD6; HECW1; MTOR; BCOR; NDEL1; H…	1061	1061
0.00016177498831	0.00222653470753	GO:0048839	b	3	inner ear development	102; 2255; 2487; 2737; 3198; 3516; 3638; 4919; 5629; 5816; 6495; 7976; 8549; 8825; 9890; 10083; 54360; 9497; 140469; 28514; 55636	LGR5; LIN7A; FZD3; CHD7; DLL1; FRZB; RBPJ; SIX1; ADAM10; GLI3; SLC4A7; MYO3B; CYTL1; HOXA1; INSIG1; PVALB; USH1C; FGF10; PLPPR4; PROX1; ROR1	176	176
0.000183514410211	0.00587857827377	GO:0009891	b	5	positive regulation of biosynthetic process	59; 90; 207; 607; 646; 676; 860; 864; 865; 905; 998; 1012; 1663; 1871; 1982; 1994; 2078; 2100; 2149; 2255; 2332; 2475; 2494; 2649; 2668; 2737; 2908; 3082; 3096; 3182; 3198; 3212; 3516; 3638; 3662; 4040; 4613; 4659; 4751; 4772; 4775; 4783; 4843; 4929; 5071; 5074; 5208; 5326; 5450; 5530; 5534; 5629; 5771; 5926; 5991; 6095; 6421; 6495; 6595; 6658; 7027; 7057; 7068; 7071; 7080; 55832; 7478; 7490; 941…	RNF14; PPP3R1; AKT1; ZXDC; CCNT2; SOX30; WNT8A; ZNF148; RBPJ; THRB; SIX1; RORA; RNF20; MICAL2; CBFB; RNF111; BRDT; YAF2; WT1; LARP4; LARP6; DHX29; SETD7; PCGF5; POU2AF1; EIF4G2; RFX6; RFX3; RUNX2; F2R; PLAGL2; DDAH1; CCNK; ACTA2; NFATC1; NFATC3; ELAVL1; NR3C1; YTHDF2; ARID4A; MAPKAPK5; MYCN; CCT8; NKX2-1; NEK2; CHD7; MAML1; ASXL3; PPARGC1A; THBS1; NR5A2; NFIL3; CHEK2; HOXB2; SENP1; SFPQ; CYTL1; Z…	1983	1981
0.000189193383559	0.00385576115693	GO:0030031	b	4	cell projection assembly	998; 1012; 1069; 55704; 2332; 2475; 3064; 4218; 4751; 5216; 23102; 5756; 5908; 5911; 5991; 6386; 9371; 9448; 9459; 9693; 9857; 10178; 11127; 339829; 51196; 138639; 79441; 51668; 81565; 57451; 50649; 83544; 84140; 84314; 51715; 51765; 84984; 54874; 22832; 22871; 22873; 55785; 23613; 23637; 25937; 25771; 55607; 27152; 29780; 29887; 10451; 64786	SNX10; CDH13; TBC1D22A; MAP4K4; RABGAP1; TBC1D15; RAP1B; SDCBP; HAUS3; TENM1; CCDC39; PLCE1; RAPGEF2; CEP19; FMR1; FNBP1L; FAM161A; RAB8A; NEK2; HSPB11; ARHGEF6; CCDC88A; ARHGEF4; CETN2; TMEM107; STK26; PPP1R9A; TBC1D2B; RAP2A; ZMYND8; NLGN1; PTPDC1; INTU; PARVB; MTOR; NDEL1; KIF3B; CEP350; KIF3A; TWF1; RAB23; TENM2; WWTR1; VAV3; CEP162; RFX3; PFN1; HTT; FGD6; DNAL1; DZIP1; CDC42	630	629
0.000209920594629	0.00635253514682	GO:0030425	c	4	dendrite	102; 320; 490; 613; 627; 998; 1129; 1996; 2044; 2047; 2258; 2332; 60481; 2475; 2554; 2557; 2893; 3064; 3632; 4218; 4734; 4763; 4915; 5530; 5599; 6002; 6421; 6547; 7162; 7976; 8633; 8678; 10371; 11178; 79739; 57451; 85300; 348980; 22871; 23613; 56899; 57282; 4139; 26058; 55607; 388336; 22876; 64506; 392617; 27252; 10891	ELAVL4; SLC4A10; KLHL20; GIGYF2; EPHA5; CPEB1; GRIA4; ADAM10; TPBG; ANKS1B; FMR1; GABRA4; BDNF; GABRA1; BCR; RAB8A; NEDD4; PPARGC1A; NTRK2; ELFN1; HTT; MARK1; NF1; FGF13; MAPK8; LZTS1; TTLL7; EPHB1; BECN1; NLGN1; UNC5C; CHRM2; ZMYND8; PPP1R9A; SFPQ; FZD3; MTOR; ATP2B1; RGS12; SLC8A3; SEMA3A; INPP5A; APBA1; ATCAY; INPP5F; TENM2; HCN1; SHISA6; ELOVL5; PPP3CA; CDC42	616	616
0.000211753480454	0.00656435789407	GO:0031324	b	5	negative regulation of cellular metabolic process	207; 66036; 639; 727; 860; 863; 864; 865; 868; 1399; 1522; 1609; 1982; 1994; 1996; 2100; 2332; 2475; 2649; 2668; 2729; 2737; 2908; 3082; 3096; 166968; 3516; 3638; 3827; 4040; 4085; 135228; 4683; 4734; 4763; 4775; 4783; 4915; 4929; 5071; 5074; 5305; 5481; 5530; 5629; 5725; 5771; 5783; 5926; 5991; 6093; 169966; 6304; 6386; 6421; 6432; 6495; 6547; 6571; 6591; 6595; 6658; 6996; 7035; 7057; 7068; 7071…	ERRFI1; UBE2J1; CRKL; WWP1; HIPK3; AKT1; KAT6B; TNRC6C; TNRC6B; RAPGEF2; NKX2-1; LEMD2; SOX30; BOD1; ZNF148; RBPJ; THRB; SIX1; NTRK2; RNF20; HDAC9; CBFB; MTMR9; MTMR8; PTBP1; PIP4K2A; HMG20A; YAF2; PIP4K2B; PCDH11X; WT1; ZMYND8; SIRPA; CTSZ; SNAI2; ELFN1; ATCAY; SYNCRIP; SOCS1; INPP5F; SOCS3; PTPN13; EIF4G2; PARP14; RFX3; RUNX2; RUNX3; LHX9; L3MBTL4; RNF8; DLL4; ZBTB21; ELAVL4; NFATC3; ELAVL1; RA…	2619	2617
0.000226876255243	0.00635253514682	GO:0097447	c	4	dendritic tree	102; 320; 490; 613; 627; 998; 1129; 1996; 2044; 2047; 2258; 2332; 60481; 2475; 2554; 2557; 2893; 3064; 3632; 4218; 4734; 4763; 4915; 5530; 5599; 6002; 6421; 6547; 7162; 7976; 8633; 8678; 10371; 11178; 79739; 57451; 85300; 348980; 22871; 23613; 56899; 57282; 4139; 26058; 55607; 388336; 22876; 64506; 392617; 27252; 10891	ELAVL4; SLC4A10; KLHL20; GIGYF2; EPHA5; CPEB1; GRIA4; ADAM10; TPBG; ANKS1B; FMR1; GABRA4; BDNF; GABRA1; BCR; RAB8A; NEDD4; PPARGC1A; NTRK2; ELFN1; HTT; MARK1; NF1; FGF13; MAPK8; LZTS1; TTLL7; EPHB1; BECN1; NLGN1; UNC5C; CHRM2; ZMYND8; PPP1R9A; SFPQ; FZD3; MTOR; ATP2B1; RGS12; SLC8A3; SEMA3A; INPP5A; APBA1; ATCAY; INPP5F; TENM2; HCN1; SHISA6; ELOVL5; PPP3CA; CDC42	618	618
0.000228441589421	0.00680799637768	GO:0010647	b	5	positive regulation of cell communication	90; 146; 150; 207; 374; 65985; 627; 727; 783; 835; 998; 1012; 1399; 1491; 1545; 55704; 2149; 2152; 2255; 54994; 2332; 2475; 2887; 2977; 3064; 3082; 3516; 3625; 4128; 4306; 4734; 4915; 4919; 5071; 5208; 5326; 5534; 5599; 5618; 5725; 5771; 5908; 5924; 6093; 22881; 6386; 6421; 6547; 6654; 6844; 6885; 7027; 7057; 7162; 7187; 7334; 5711; 8036; 8549; 8550; 8651; 8678; 8844; 9021; 9125; 9141; 9175; 9210…	ZDHHC17; CRKL; TMOD2; CHSY1; AKT1; RAPGEF2; PDCD10; BDNF; DLG5; PPP3R1; CCDC88A; RBPJ; MAP3K7; NTRK2; TAOK1; INHBB; RNF111; PTBP1; KLHDC10; TMEM9B; F3; ROR1; SOCS1; ADRA1D; SOCS3; TPBG; GRB10; PARP14; RSPO4; NRXN1; F2R; PLAGL2; RFX6; LGR5; FRS2; GSKIP; MAPKAPK5; LY86; MAML1; PRLR; PPP1R9A; THBS1; GUCY1A2; RNF220; KSR1; BECN1; GID8; NETO1; SFPQ; PTPN2; ARHGEF3; ZDHHC2; UBE2N; MAOA; HTT; STK39; TFD…	1780	1779
0.00023378135324	0.00680799637768	GO:0051403	b	5	stress-activated MAPK cascade	207; 998; 1399; 2047; 3082; 5071; 5599; 5911; 22881; 6386; 6885; 7187; 7334; 9175; 9448; 9459; 10114; 10371; 10550; 11235; 57551; 83737; 55504; 23008; 57630; 140885; 257397; 64853	MAP4K4; CRKL; AIDA; PRKN; SDCBP; HIPK3; AKT1; RAP2A; PDCD10; TRAF3; TNFRSF19; ANKRD6; ITCH; ARHGEF6; MAP3K7; MAPK8; KLHDC10; EPHB1; SIRPA; SH3RF1; ARL6IP5; HGF; TAOK1; SEMA3A; UBE2N; TAB3; MAP3K13; CDC42	275	275
0.000234533484992	0.0159482769795	GO:0019900	m	4	kinase binding	59; 90; 102; 150; 207; 388; 868; 998; 1609; 55704; 1994; 2475; 2668; 2908; 3064; 4218; 4613; 4659; 4772; 5071; 5208; 5771; 6331; 6885; 7187; 7443; 8550; 8618; 8633; 8651; 8678; 8812; 8844; 9125; 9175; 9734; 9794; 10718; 10818; 11200; 11235; 51527; 79866; 80824; 113828; 51444; 51719; 84985; 53335; 54206; 54461; 219771; 57630; 222584; 140885; 10019; 55607; 27347; 65065	ACTA2; NFATC1; ACVR1; ELAVL1; ERRFI1; HDAC9; CAB39; BCL11A; PRKN; FAM83A; MAP3K7; ADAM10; AKT1; GSKIP; RHOB; PDCD10; BECN1; MAPKAPK5; CCNK; FAM83F; BORA; MYCN; RAB8A; MAML1; CCDC88A; DGKQ; ADRA2A; CNOT9; MAP3K13; PPP1R12A; RNF138; KSR1; NRG3; CHEK2; FBXW5; CBLB; NR3C1; TRAF3; VRK1; SIRPA; SH3RF1; UNC5C; PPP1R9A; MTOR; SH2B3; PTPN2; CADPS; FRS2; SOCS1; DUSP16; PFKFB2; CCNY; FAM83B; HTT; GDNF; STK3…	746	746
0.00024575527018	0.00329564118729	GO:0035239	b	3	tube morphogenesis	90; 207; 388; 727; 800; 998; 1012; 1545; 1909; 2047; 2152; 2191; 2255; 2668; 2737; 3082; 3198; 3371; 3516; 4040; 4763; 4915; 5629; 5797; 5921; 6093; 6095; 6491; 6495; 6654; 7057; 7058; 7080; 7490; 7976; 8549; 9231; 9444; 9475; 9645; 9693; 9734; 10016; 10551; 11082; 11235; 339829; 144165; 51421; 79625; 80781; 116150; 84830; 348093; 23576; 56999; 57167; 25928; 25960; 28514; 10451; 55636; 54567	LGR5; CDH13; AMOTL2; ACVR1; HDAC9; ADAMTS9; RBPMS2; NDNF; AKT1; CCDC39; RORA; RAPGEF2; PDCD10; EDNRA; THBS1; PRICKLE1; STIL; NKX2-1; CYP1B1; SOSTDC1; CHD7; FAP; THBS2; SIX1; NTRK2; RASA1; GLI3; MICAL2; NF1; PDCD6; FGF10; C5; NUS1; WT1; EPHB1; COL18A1; QKI; SALL4; FZD3; DLG5; TNC; HGF; RHOB; CALD1; PROX1; F3; LRP6; ADTRP; SOS1; DLL1; VAV3; AGR2; ROCK1; ROCK2; DDAH1; ADGRA2; GDNF; HOXA1; DLL4; PTPR…	812	812
0.000247816129313	0.00495146344647	GO:0031098	b	4	stress-activated protein kinase signaling cascade	207; 998; 1399; 2047; 3082; 5071; 5599; 5911; 22881; 6386; 6885; 7187; 7334; 9175; 9448; 9459; 10114; 10371; 10550; 11235; 203447; 57551; 83737; 55504; 23008; 57630; 140885; 257397; 64853	MAP4K4; CRKL; AIDA; PRKN; SDCBP; HIPK3; AKT1; RAP2A; PDCD10; TRAF3; TNFRSF19; ANKRD6; ITCH; ARHGEF6; MAP3K7; MAPK8; KLHDC10; NRK; EPHB1; SIRPA; SH3RF1; ARL6IP5; HGF; TAOK1; SEMA3A; UBE2N; TAB3; MAP3K13; CDC42	290	290
0.00025025447773	0.00707302722093	GO:1901184	b	5	regulation of ERBB signaling pathway	150; 207; 374; 868; 998; 1012; 55704; 2060; 3516; 5771; 6654; 9125; 10551; 54206	CBLB; CDH13; ERRFI1; SOS1; AREG; CCDC88A; RBPJ; EPS15; ADRA2A; AGR2; AKT1; CNOT9; PTPN2; CDC42	96	96
0.000257602448213	0.00707302722093	GO:0007263	b	5	nitric oxide mediated signal transduction	2977; 4843; 4887; 7057; 79625; 51655; 23576	NOS2; RASD1; NDNF; THBS1; NPY2R; GUCY1A2; DDAH1	27	27
0.000276757991775	0.0116930251525	GO:0016772	m	3	transferase activity, transferring phosphorus-containing groups	90; 207; 613; 1119; 54855; 1609; 2044; 2047; 2475; 3705; 4751; 4915; 4919; 5130; 5208; 5214; 5305; 5599; 5756; 6093; 169966; 6793; 6885; 7204; 7443; 8396; 8425; 8550; 8566; 8812; 8844; 9175; 9262; 9448; 9475; 10114; 10622; 10914; 11200; 142891; 1607; 131890; 284656; 51455; 79646; 203447; 375449; 117283; 26750; 57551; 55149; 50808; 51765; 55718; 55229; 55681; 23262; 23531; 122011; 353497; 25928; 4…	NADK; PDXK; ACVR1; MAP4K4; LATS2; EPHA5; SCYL2; HIPK3; AKT1; LTBP4; POLN; MAPKAPK5; STK39; CHKA; BCR; SAMD8; PANK3; NEK2; NRK; MMD; GRK7; DGKQ; MAP3K7; NTRK2; PFKP; STK26; MARK1; DGKB; KSR1; MAPK8; RPS6KC1; PIP4K2A; STK10; PIP4K2B; ITPK1; TWF1; TRIO; EPHB1; VRK1; TAOK1; TENT5C; IP6K3; TENT5D; MTOR; EPHA10; REV1; MTPAP; STK17B; PAPOLA; ROR1; PANK4; PCYT1A; CSNK1A1L; SIK3; SOSTDC1; POLR3G; AK3; CHE…	882	881
0.000279648396384	0.00548003299837	GO:0060485	b	4	mesenchyme development	59; 70; 90; 1909; 2255; 2475; 2487; 2668; 3082; 3182; 3516; 4040; 6386; 6495; 6591; 6949; 7080; 7478; 7490; 9231; 10016; 10371; 80031; 54796; 25937; 152007; 10501; 64839	ACTA2; ACVR1; ACTC1; SDCBP; HGF; EDNRA; SEMA6D; NKX2-1; SEMA6B; DLG5; RBPJ; SIX1; WNT8A; FBXL17; HNRNPAB; FGF10; GLIPR2; WT1; TCOF1; FRZB; PDCD6; MTOR; SNAI2; SEMA3A; LRP6; BNC2; WWTR1; GDNF	278	278
0.000280517642811	0.00743058068055	GO:0006351	b	5	transcription, DNA-templated	59; 90; 207; 65986; 607; 639; 646; 676; 687; 860; 863; 864; 865; 905; 1012; 1479; 1491; 1545; 1609; 1663; 1871; 1993; 2044; 2078; 2100; 2149; 2255; 2475; 2494; 2649; 2668; 2729; 2737; 2804; 2908; 3082; 3096; 166968; 3149; 3182; 3198; 3201; 3212; 3329; 3516; 3638; 3662; 3899; 4040; 4306; 4613; 4659; 4734; 4772; 4775; 4783; 4919; 4929; 5071; 5074; 5326; 5450; 5481; 5530; 5534; 5599; 5629; 5771; 592…	RNF14; BCOR; PPP3R1; WWP1; TFAP2D; HIPK3; AKT1; POLR3E; ZXDC; CCNT2; ZNF518A; DLL1; SOX30; NCBP2; GLI3; LHX8; ZNF148; RBPJ; THRB; SIX1; RORA; RNF20; HDAC9; TAF4B; CBFB; SETD7; RNF111; BRDT; IRX4; HMG20A; CUL2; NABP1; WT1; TCOF1; JMJD1C; SP4; POLR3G; AHRR; SNAI2; SETD5; ROR1; PCGF3; PCGF5; POU2AF1; PARP14; RFX7; TENM1; RFX3; RUNX2; F2R; L3MBTL4; RNF8; PLAGL2; ZBTB21; RFX6; CCNK; ACTA2; NFATC1; NFA…	3727	3724
0.000286088954402	0.00743058068055	GO:0032774	b	5	RNA biosynthetic process	59; 90; 207; 65986; 607; 639; 646; 676; 687; 860; 863; 864; 865; 905; 1012; 1479; 1491; 1545; 1609; 1663; 1871; 1993; 2044; 2078; 2100; 2149; 2255; 2475; 2494; 2649; 2668; 2729; 2737; 2804; 2908; 3082; 3096; 166968; 3149; 3182; 3198; 3201; 3212; 3329; 3516; 3638; 3662; 3899; 4040; 4306; 4613; 4659; 4734; 4772; 4775; 4783; 4919; 4929; 5071; 5074; 5326; 5450; 5481; 5530; 5534; 5558; 5599; 5629; 577…	RNF14; BCOR; PPP3R1; WWP1; TFAP2D; HIPK3; AKT1; POLR3E; ZXDC; CCNT2; ZNF518A; DLL1; SOX30; NCBP2; GLI3; LHX8; ZNF148; RBPJ; THRB; SIX1; RORA; RNF20; HDAC9; TAF4B; CBFB; SETD7; PRIM2; BRDT; IRX4; HMG20A; CUL2; NABP1; WT1; TCOF1; JMJD1C; SP4; POLR3G; AHRR; SNAI2; SETD5; ROR1; PCGF3; PCGF5; POU2AF1; PARP14; RFX7; TENM1; RFX3; RUNX2; F2R; L3MBTL4; RNF8; PLAGL2; ZBTB21; RFX6; CCNK; ACTA2; NFATC1; NFAT…	3747	3744
0.000301721836038	0.0039450130062	GO:0050808	b	3	synapse organization	102; 627; 783; 998; 1399; 2047; 2149; 2258; 2554; 2562; 2668; 3371; 4734; 4915; 6495; 6547; 6585; 7162; 7336; 9231; 9378; 1607; 139065; 51201; 55209; 22871; 22891; 23613; 23767; 23768; 26280; 55607; 158038; 27253; 158866; 388336; 392617	ZDHHC15; CRKL; IL1RAPL2; ADAM10; TPBG; BDNF; GABRA1; DLG5; LINGO2; CACNB2; PPP1R9A; NEDD4; SIX1; NTRK2; SLIT1; DGKB; SLC8A3; PCDH17; SLITRK4; EPHB1; ZMYND8; NLGN1; ZNF365; FGF13; FLRT3; FLRT2; TNC; UBE2V2; GABRB3; SETD5; ELFN1; ZDHHC2; NRXN1; F2R; SHISA6; GDNF; CDC42	410	410
0.000334392569211	0.00426554423652	GO:0033554	b	3	cellular response to stress	27327; 207; 318; 5516; 388; 488; 665; 821; 835; 998; 1069; 1396; 1399; 1491; 1545; 1663; 2047; 2054; 2255; 2332; 2475; 2882; 3082; 3329; 3371; 3516; 3625; 3638; 4683; 4734; 4929; 5071; 5074; 5599; 5771; 5911; 5924; 6095; 22881; 6326; 6386; 6421; 6489; 6547; 6591; 6715; 6745; 6769; 6885; 6996; 7027; 7057; 7071; 7187; 7323; 7334; 7336; 5711; 8208; 8453; 8505; 8550; 8678; 8812; 9025; 9125; 9175; 921…	PARG; ERRFI1; FKBP14; UBE2J1; CRKL; PPARGC1A; HIPK3; AKT1; TNRC6A; PDCD10; UBE2V2; CANX; ARHGEF6; RBPJ; MAP3K7; RORA; TAOK1; INHBB; RNF111; KLHDC10; CUL2; SCN2A; AQP3; SIRPA; ZNF365; EDEM3; SNAI2; SETD7; INPP5F; PPP2CB; RHBDD2; RNF8; DDAH1; CCNK; ATP2A2; UBE2D3; NDNF; PDS5B; GSKIP; STAC; CHL1; MAPKAPK5; TNFRSF19; JMY; CETN2; THBS1; STK26; RNF138; SLC8A3; CHEK2; EPHB1; BECN1; NUDT2; SFPQ; INSIG1; …	2065	2063
0.000349988770654	0.00862408227175	GO:0060839	b	5	endothelial cell fate commitment	90; 3516; 5629; 28514	DLL1; RBPJ; ACVR1; PROX1	8	8
0.000349988770654	0.00862408227175	GO:0060923	b	5	cardiac muscle cell fate commitment	90; 3516; 7478; 7490	WNT8A; RBPJ; ACVR1; WT1	8	8
0.000350649105084	0.00674172524681	GO:0050919	b	4	negative chemotaxis	6585; 6586; 8633; 10371; 10718; 80031; 23767; 23768; 10501	SEMA3A; UNC5C; FLRT3; FLRT2; SLIT3; SLIT1; NRG3; SEMA6B; SEMA6D	46	46
0.000367148861552	0.00866663542764	GO:0016310	b	5	phosphorylation	90; 102; 113; 146; 150; 207; 374; 613; 627; 727; 863; 864; 868; 905; 998; 1119; 1399; 1609; 55704; 2044; 2047; 2078; 2149; 2255; 2258; 2332; 2475; 2668; 3064; 3082; 3625; 3705; 4040; 135228; 4683; 4684; 4697; 4705; 4724; 4751; 4763; 4915; 4919; 5071; 5208; 5214; 5305; 5599; 5618; 5629; 5756; 5771; 5783; 5908; 5911; 5921; 5922; 5924; 6093; 22881; 6386; 6547; 6654; 6793; 6885; 7057; 7162; 7187; 720…	ERRFI1; ZDHHC17; CRKL; STK10; HIPK3; AKT1; RAPGEF2; PDCD10; BDNF; CCNT2; LEMD2; BORA; ROPN1L; ARHGEF6; CCDC88A; MAP3K7; NTRK2; PROX1; INHBB; NDUFA10; PIP4K2A; PIP4K2B; IP6K3; CBLB; RASGRF2; VRK1; SIRPA; STK17B; INPP5F; ROR1; TWF1; ADCY7; SOCS1; ADRA1D; SOCS3; TPBG; PTPN13; PARP14; CCNY; PPIP5K2; F2R; ADTRP; CCNK; PDXK; FRS2; GSKIP; MAPKAPK5; CHKA; TNFRSF19; PANK3; NEK2; PANK4; RUNX3; PRLR; PPARGC…	2393	2392
0.000369752395976	0.00866663542764	GO:0032268	b	5	regulation of cellular protein metabolic process	90; 113; 146; 150; 207; 374; 627; 727; 835; 863; 868; 905; 998; 1399; 1522; 1609; 55704; 1982; 1994; 2047; 2149; 2152; 2255; 2258; 2332; 2475; 3064; 3082; 3329; 3625; 3827; 4040; 4085; 135228; 4659; 4683; 4724; 4763; 4915; 4919; 5071; 5134; 5534; 5599; 5618; 5629; 5725; 5756; 5771; 5783; 5908; 5911; 6093; 22881; 6386; 6547; 6885; 6949; 7035; 7057; 7162; 7187; 7329; 7334; 7336; 7514; 94104; 23171;…	PARG; RNF14; ZDHHC17; UBE2J1; CRKL; ERRFI1; HIPK3; AKT1; TNRC6C; TNRC6B; RAPGEF2; PDCD10; BDNF; CCNT2; LEMD2; BORA; PPP3R1; ROPN1L; BOD1; CCDC88A; TNRC6A; MAP3K7; NTRK2; PROX1; INHBB; SETD7; RNF111; PTBP1; KLHDC10; HMG20A; CBLB; TCOF1; LARP6; CTSZ; F3; DHX29; CHFR; SETD5; INPP5F; ROR1; TWF1; SYNCRIP; ADCY7; SOCS1; ADRA1D; SOCS3; TPBG; PTPN13; EIF4G2; PARP14; CCNY; F2R; CCNK; SH3RF1; ELAVL1; LSM14…	2633	2629
0.000370684702701	0.00461590713125	GO:0032879	b	3	regulation of localization	90; 102; 150; 207; 320; 388; 397; 65985; 488; 490; 627; 665; 727; 783; 998; 1012; 57620; 1399; 1545; 1609; 55704; 1909; 2044; 2149; 2152; 2255; 2258; 2332; 2475; 2668; 2737; 2887; 2893; 3064; 3082; 3625; 3638; 4218; 4659; 4734; 4763; 4843; 4887; 5071; 5208; 5216; 5362; 5481; 5530; 5534; 5599; 5629; 5771; 5797; 5908; 5911; 5924; 5991; 6093; 6236; 6326; 6328; 6331; 6334; 6386; 6495; 6591; 6769; 679…	UBE2J1; CRKL; STK10; AKT1; RAPGEF2; PDCD10; SLC30A4; BDNF; NKX2-1; BORA; SMAP1; DLG5; PPP3R1; NALCN; CCDC88A; ADAMTS9; ADRA2A; RNF20; CAPN7; INHBB; PTP4A1; NEXN; ISCU; ZMYND8; SIRPA; ATP2B1; RAP1B; F3; SNAI2; TPCN1; OSBPL11; ADTRP; INPP5F; HCN1; GRB10; RFX6; RABGAP1L; RFX3; F2R; NETO1; YIPF5; SCN3A; ATP2A2; RRAD; UBE2D3; GRIA4; STAC; EDNRA; CD99L2; CCT8; CHD7; CCSAP; PPARGC1A; THBS1; STK26; NF1; …	2686	2684
0.000384219759354	0.00725036916263	GO:0051338	b	4	regulation of transferase activity	113; 150; 207; 374; 627; 727; 868; 905; 998; 1399; 1609; 55704; 2044; 2047; 2149; 2255; 2258; 2475; 3064; 3082; 4040; 4085; 4683; 4751; 4763; 4915; 4919; 5071; 5208; 5305; 5618; 5629; 5771; 6547; 6885; 7057; 7329; 7334; 23142; 8396; 8550; 8651; 8812; 8844; 9021; 9175; 9448; 9693; 10114; 10178; 10718; 10818; 11235; 51196; 51527; 79866; 203447; 80824; 57551; 51719; 54206; 284656; 219771; 23531; 259…	ERRFI1; MAD2L1; MAP4K4; CRKL; EPHA5; CAB39; PRKN; POT1; MAP3K7; HIPK3; AKT1; TENM1; GSKIP; PLCE1; RAPGEF2; NRG3; BDNF; CCNT2; MAPKAPK5; BORA; AREG; DUSP16; NEK2; NRK; MMD; SOCS1; PRLR; CCDC88A; DGKQ; ADRA2A; NTRK2; THBS1; AIDA; MAP3K13; NBN; NF1; FGF13; KSR1; SLC8A3; FGF10; PIP4K2A; C5; PIP4K2B; LATS2; CBLB; EPHB1; TAOK1; STK39; PPP1R9A; MTOR; SH2B3; PDCD10; EPHA10; HGF; PTPN2; FRS2; PROX1; ROR1;…	1008	1008
0.000400414609213	0.00916186760604	GO:0051347	b	5	positive regulation of transferase activity	113; 150; 207; 374; 627; 727; 905; 998; 1399; 1609; 55704; 2044; 2047; 2149; 2255; 2258; 2475; 3082; 4683; 4751; 4915; 4919; 5208; 5618; 5629; 6885; 7057; 7329; 7334; 23142; 203447; 8550; 8651; 8812; 8844; 9175; 9448; 9693; 10178; 10818; 11235; 51196; 79866; 57551; 51719; 284656; 219771; 23531; 25913; 55607; 27347; 257397; 10451; 10718	MAP4K4; CRKL; EPHA5; CAB39; POT1; MAP3K7; AKT1; TENM1; PLCE1; RAPGEF2; PDCD10; BDNF; CCNT2; MAPKAPK5; BORA; AREG; NEK2; MMD; PRLR; CCDC88A; DGKQ; ADRA2A; NTRK2; THBS1; NBN; FGF13; KSR1; NRG3; FGF10; C5; NRK; EPHB1; TAOK1; STK39; PPP1R9A; MTOR; EPHA10; HGF; FRS2; PROX1; ROR1; UBE2I; ADCY7; SOCS1; UBE2N; TAB3; VAV3; PFKFB2; CCNY; F2R; MAP3K13; DCUN1D4; CCNK; CDC42	681	681
0.000400604909769	0.0204308503982	GO:0016773	m	4	phosphotransferase activity, alcohol group as acceptor	90; 207; 613; 1119; 1609; 2044; 2047; 2475; 3705; 4751; 4915; 4919; 5208; 5214; 5305; 5599; 5756; 6093; 6793; 6885; 7204; 7443; 8396; 8425; 8550; 8566; 8812; 8844; 9175; 9262; 9448; 9475; 10114; 11200; 1607; 131890; 79646; 203447; 375449; 26750; 57551; 51765; 55229; 284656; 55681; 23531; 122011; 25928; 4139; 26524; 27347; 23387; 65220	NADK; PDXK; ACVR1; MAP4K4; EPHA5; SCYL2; HIPK3; AKT1; LTBP4; MAPKAPK5; STK39; CHKA; BCR; PANK3; NEK2; PANK4; MMD; GRK7; DGKQ; MAP3K7; NTRK2; PFKP; STK26; MARK1; DGKB; KSR1; MAPK8; RPS6KC1; PIP4K2A; STK10; PIP4K2B; ITPK1; NRK; TRIO; EPHB1; VRK1; MTOR; EPHA10; STK17B; TAOK1; ROR1; TWF1; CSNK1A1L; SIK3; SOSTDC1; LATS2; CHEK2; PFKFB2; ROCK1; ROCK2; MAP3K13; MAST4; CCNK	666	665
0.00043054465128	0.00523662447952	GO:0030900	b	3	forebrain development	1399; 2044; 2255; 2258; 2737; 3516; 4040; 4763; 4915; 4929; 5629; 6331; 6491; 6547; 6585; 6586; 6658; 6715; 7080; 9693; 9760; 10371; 10718; 10818; 79625; 81565; 431707; 55681; 23314; 57282; 57688; 55636; 10891	SLC4A10; TOX; CRKL; EPHA5; SCYL2; NDNF; FRS2; RAPGEF2; SOX3; NKX2-1; STIL; CHD7; LHX8; RBPJ; PPARGC1A; NTRK2; GLI3; ZSWIM6; SLIT3; SLIT1; FGF13; SRD5A1; SLC8A3; NRG3; NF1; NR4A2; SATB2; NDEL1; PROX1; SEMA3A; FGF10; LRP6; SCN5A	358	358
0.000441644838323	0.0299160892138	GO:0048487	m	5	beta-tubulin binding	2258; 3064; 6683; 9141; 79739; 81565; 57551; 27436	TTLL7; SPAST; EML4; HTT; NDEL1; FGF13; PDCD5; TAOK1	38	38
0.000443650208523	0.00808229666422	GO:0019438	b	4	aromatic compound biosynthetic process	59; 90; 113; 207; 318; 65986; 607; 639; 646; 676; 687; 860; 863; 864; 865; 905; 1012; 1479; 1491; 1545; 1609; 1663; 1871; 1993; 2044; 2078; 2100; 2149; 2255; 60481; 2475; 2494; 2649; 2668; 2729; 2737; 2804; 2908; 2977; 3082; 3096; 166968; 3149; 3182; 3198; 3201; 3212; 3329; 3516; 3638; 3662; 3899; 4040; 4306; 4613; 4659; 4734; 4751; 4772; 4775; 4783; 4843; 4907; 4919; 4929; 5071; 5074; 5150; 5169…	RNF14; BCOR; PPP3R1; WWP1; NT5E; ARID4B; GPAT3; TFAP2D; HIPK3; AKT1; POLR3E; ZXDC; RAPGEF2; CCNT2; ZNF518A; DLL1; SOX30; NCBP2; GLI3; LHX8; ZNF148; RBPJ; THRB; SIX1; RORA; RNF20; PDE7A; HDAC9; MICAL2; CBFB; SETD7; PRIM2; BRDT; IRX4; HMG20A; CUL2; NABP1; WT1; TCOF1; JMJD1C; SP4; ENPP3; POLR3G; AHRR; SNAI2; SETD5; ROR1; PCGF3; ADCY7; PCGF5; POU2AF1; NFXL1; PARP14; RFX7; TENM1; MAML1; RFX3; RUNX2; F…	4383	4378
0.000444169394697	0.00808229666422	GO:0034654	b	4	nucleobase-containing compound biosynthetic process	59; 90; 113; 207; 318; 65986; 607; 639; 646; 676; 687; 860; 863; 864; 865; 905; 1012; 1479; 1491; 1545; 1609; 1663; 1871; 1993; 2044; 2078; 2100; 2149; 2255; 60481; 2475; 2494; 2649; 2668; 2729; 2737; 2804; 2908; 2977; 3082; 3096; 166968; 3149; 3182; 3198; 3201; 3212; 3329; 3516; 3638; 3662; 3899; 4040; 4306; 4613; 4659; 4734; 4751; 4772; 4775; 4783; 4843; 4907; 4919; 4929; 5071; 5074; 5150; 5169…	RNF14; BCOR; PPP3R1; WWP1; NT5E; ARID4B; GPAT3; TFAP2D; HIPK3; AKT1; POLR3E; ZXDC; CCNT2; ZNF518A; DLL1; SOX30; NCBP2; GLI3; LHX8; ZNF148; RBPJ; THRB; SIX1; RORA; RNF20; PDE7A; HDAC9; MICAL2; CBFB; SETD7; PRIM2; BRDT; IRX4; HMG20A; CUL2; NABP1; WT1; TCOF1; JMJD1C; SP4; ENPP3; POLR3G; AHRR; SNAI2; SETD5; ROR1; PCGF3; ADCY7; PCGF5; POU2AF1; NFXL1; PARP14; RFX7; TENM1; MAML1; RFX3; RUNX2; F2R; L3MBT…	4307	4302
0.000459919266619	0.00822206548571	GO:0048752	b	4	semicircular canal morphogenesis	2255; 3198; 55636	FGF10; CHD7; HOXA1	4	4
0.000468860873154	0.0104110610945	GO:0051130	b	5	positive regulation of cellular component organization	627; 998; 1399; 1663; 55704; 1982; 2047; 2332; 2475; 2803; 3064; 3082; 4683; 4751; 4915; 4919; 5071; 5216; 5305; 5362; 5530; 5534; 5599; 5629; 5756; 5908; 6093; 6386; 6421; 7027; 7162; 55832; 7323; 6683; 7334; 7336; 94104; 8396; 8550; 8678; 9141; 9175; 9231; 9378; 9448; 9475; 9587; 9693; 9760; 9908; 10154; 10178; 10241; 10694; 143098; 51196; 79625; 440730; 80856; 81565; 133746; 57451; 51201; 5487…	ZDHHC15; PPP3R1; TPBG; RAPGEF2; BDNF; DLG5; CRKL; CCDC88A; MPP7; NTRK2; PROX1; NAV3; GOLGA4; PIP4K2A; PIP4K2B; ZMYND8; SIRPA; FLRT3; FLRT2; OCSTAMP; ROR1; TWF1; DZIP1; EIF4G2; NRXN1; UBE2D3; NDNF; MAPKAPK5; FNBP1L; CCT8; JMY; NEK2; PPARGC1A; PPP1R9A; EPHB1; BECN1; SFPQ; LINGO2; PLXNC1; ZDHHC2; UBE2N; PFN1; HTT; TFDP1; SCYL2; RAP1B; POT1; SDCBP; TENM3; TENM2; TENM1; PLCE1; PAXBP1; FNIP2; JMJD4; NB…	1270	1270
0.000475135078053	0.00671128297749	GO:0098794	c	2	postsynapse	102; 207; 320; 490; 613; 998; 1129; 1142; 55607; 1399; 1609; 1994; 2060; 2149; 2332; 2475; 2554; 2557; 2562; 2893; 3064; 4218; 4734; 4915; 5530; 6547; 6654; 8825; 9231; 23229; 9890; 10486; 11178; 1607; 81832; 57451; 51201; 53335; 53616; 22839; 22871; 23613; 23767; 56899; 57282; 27253; 158866; 388336; 64506	LIN7A; SLC4A10; ZDHHC15; ELAVL1; CRKL; BCL11A; GRIA4; ADAM10; AKT1; CAP2; FMR1; GABRA4; GABRA1; BCR; EPS15; RAB8A; DLG5; ARHGEF9; CHRNB3; DGKQ; NEDD4; NTRK2; DLGAP4; PPP1R9A; SLC8A3; LZTS1; PLPPR4; ZMYND8; NLGN1; CPEB1; CHRM2; ANKS1B; DGKB; FLRT3; MTOR; ADAM22; ATP2B1; GABRB3; ZDHHC2; APBA1; SOS1; TENM2; F2R; SHISA6; HTT; PCDH17; NETO1; PPP3CA; CDC42	606	606
0.000476677094857	0.0104110610945	GO:0098916	b	5	anterograde trans-synaptic signaling	150; 207; 320; 488; 590; 613; 627; 783; 1129; 1142; 1837; 2054; 2149; 2332; 2475; 2554; 2557; 2562; 2668; 116841; 4040; 4218; 4887; 4915; 5071; 5530; 5908; 5924; 6386; 6506; 6547; 6571; 6844; 7162; 8618; 8825; 9211; 9378; 9693; 11178; 1607; 81832; 51201; 22839; 22871; 23613; 57282; 25769; 55607; 27253; 388336; 152330; 29767; 10718	LIN7A; SLC4A10; CNTN4; ATP2A2; TMOD2; PRKN; SDCBP; AKT1; PCDH17; BCHE; LGI1; RAPGEF2; FMR1; GABRA4; BDNF; GABRA1; BCR; RAB8A; SNAP47; CACNB2; CHRNB3; ADRA2A; NTRK2; DLGAP4; DGKB; SLC8A3; LZTS1; ZMYND8; NLGN1; SLC24A2; CHRM2; RAP1B; PPP1R9A; NPY2R; ZDHHC2; MTOR; DTNA; LRP6; CADPS; GABRB3; NRG3; VAMP2; APBA1; RASGRF2; TPBG; STX2; NRXN1; F2R; SHISA6; GDNF; NETO1; PPP3CA; SLC18A2; SLC1A2	686	686
0.000497685255737	0.00864672007939	GO:0018130	b	4	heterocycle biosynthetic process	59; 90; 113; 207; 318; 65986; 607; 639; 646; 676; 687; 860; 863; 864; 865; 905; 1012; 1479; 1491; 1545; 1609; 1663; 1871; 1993; 2044; 2078; 2100; 2149; 2255; 60481; 2475; 2494; 2649; 2668; 2729; 2737; 2804; 2908; 2977; 3082; 3096; 166968; 3149; 3182; 3198; 3201; 3212; 3329; 3516; 3638; 3662; 3899; 4040; 4306; 4337; 4613; 4659; 4734; 4751; 4772; 4775; 4783; 4843; 4907; 4919; 4929; 5071; 5074; 5150…	RNF14; BCOR; PPP3R1; WWP1; NT5E; ARID4B; GPAT3; TFAP2D; HIPK3; AKT1; MOCS1; POLR3E; ZXDC; CCNT2; ZNF518A; DLL1; SOX30; NCBP2; GLI3; LHX8; ZNF148; RBPJ; THRB; SIX1; RORA; RNF20; PDE7A; HDAC9; MICAL2; CBFB; SETD7; PRIM2; BRDT; IRX4; HMG20A; CUL2; NABP1; WT1; TCOF1; JMJD1C; SP4; ENPP3; POLR3G; AHRR; SNAI2; SETD5; ROR1; PCGF3; ADCY7; PCGF5; POU2AF1; NFXL1; PARP14; RFX7; TENM1; MAML1; RFX3; RUNX2; F2R…	4372	4367
0.000500644244047	0.00864672007939	GO:0099177	b	4	regulation of trans-synaptic signaling	150; 320; 488; 590; 613; 627; 783; 2149; 2332; 2475; 2668; 4218; 4887; 4915; 5071; 5530; 5908; 5924; 6547; 6844; 9211; 9378; 9693; 10718; 11178; 1607; 81832; 51201; 22839; 22871; 23613; 57282; 25769; 55607; 27253; 388336; 152330	SLC4A10; CNTN4; ATP2A2; RAP1B; PCDH17; BCHE; LGI1; RAPGEF2; FMR1; BDNF; BCR; RAB8A; CACNB2; ADRA2A; NTRK2; DLGAP4; DGKB; SLC8A3; LZTS1; ZMYND8; NLGN1; SLC24A2; PRKN; PPP1R9A; NPY2R; ZDHHC2; MTOR; NRG3; VAMP2; APBA1; RASGRF2; NRXN1; F2R; SHISA6; GDNF; NETO1; PPP3CA	421	421
0.000504775716318	0.0107797658529	GO:0014033	b	5	neural crest cell differentiation	90; 1909; 2487; 2668; 4040; 6591; 6949; 7478; 10016; 10371; 80031; 10501; 64839	TCOF1; SEMA3A; LRP6; FRZB; PDCD6; WNT8A; GDNF; FBXL17; SNAI2; EDNRA; ACVR1; SEMA6B; SEMA6D	91	91
0.000531901169002	0.00893227999382	GO:0007162	b	4	negative regulation of cell adhesion	102; 207; 397; 864; 865; 868; 1012; 1545; 2737; 3371; 3827; 5074; 5362; 5771; 5921; 6591; 7057; 8651; 9231; 9448; 10154; 340533; 51441; 80380; 84830; 53616; 10019	CDH13; MAP4K4; ADAM10; AKT1; PDCD1LG2; NEXMIF; CYP1B1; THBS1; GLI3; CBFB; ARHGDIB; CBLB; SH2B3; TNC; ADAM22; SNAI2; PTPN2; PAWR; RASA1; PLXNC1; SOCS1; ADTRP; YTHDF2; PLXNA2; KNG1; RUNX3; DLG5	275	275
0.000534709597275	0.00893227999382	GO:0009892	b	4	negative regulation of metabolic process	102; 27327; 150; 207; 66036; 639; 727; 860; 863; 864; 865; 868; 1399; 54855; 1522; 1609; 1982; 1994; 1996; 2100; 2332; 2334; 2475; 2649; 2668; 2729; 2737; 2908; 3082; 3096; 166968; 3516; 3638; 3827; 4040; 4085; 135228; 4613; 4683; 4734; 4763; 4775; 4783; 4843; 4915; 4929; 5071; 5074; 5305; 5481; 5530; 5629; 5725; 5771; 5783; 5926; 5991; 6093; 169966; 6304; 6386; 6421; 6432; 6495; 6547; 6571; 6586…	ERRFI1; BCOR; CRKL; WWP1; PNRC2; PPARGC1A; HIPK3; AKT1; KAT6B; TNRC6C; TNRC6B; TNRC6A; PDCD10; NKX2-1; LEMD2; UBE2J1; ADAMTS5; SMG7; MTPAP; NCBP2; BOD1; ZNF148; RBPJ; THRB; ADRA2A; NTRK2; RNF20; HDAC9; CBFB; ZC3HAV1; MTMR9; MTMR8; PTBP1; HBS1L; PIP4K2A; HMG20A; YAF2; PIP4K2B; PCDH11X; WT1; ZMYND8; SIRPA; CTSZ; SNAI2; SDCBP; ELFN1; ATCAY; SYNCRIP; SOCS1; INPP5F; SOCS3; PTPN13; EIF4G2; PARP14; RFX3…	3076	3074
0.000547645771356	0.0114410344842	GO:0051172	b	5	negative regulation of nitrogen compound metabolic process	207; 639; 727; 860; 863; 864; 865; 868; 1399; 1522; 1609; 1994; 1996; 2100; 2332; 2475; 2649; 2668; 2729; 2737; 2908; 3082; 3096; 166968; 3516; 3827; 4040; 4085; 135228; 4683; 4734; 4763; 4775; 4783; 4843; 4915; 4929; 5071; 5074; 5481; 5530; 5629; 5725; 5771; 5783; 5926; 5991; 6093; 169966; 6304; 6386; 6421; 6432; 6495; 6547; 6591; 6595; 6658; 6996; 7035; 7057; 7068; 7071; 7080; 7090; 7323; 7329;…	ERRFI1; UBE2J1; CRKL; WWP1; HIPK3; AKT1; TNRC6C; TNRC6B; TNRC6A; NKX2-1; LEMD2; SOX30; BOD1; ZNF148; RBPJ; THRB; SIX1; NTRK2; RNF20; HDAC9; CBFB; PTBP1; HMG20A; YAF2; WT1; ZMYND8; SIRPA; CTSZ; SNAI2; ELFN1; ATCAY; SYNCRIP; SOCS1; INPP5F; SOCS3; PTPN13; PARP14; RFX3; RUNX2; RUNX3; LHX9; L3MBTL4; RNF8; DLL4; ZBTB21; ELAVL4; NFATC3; ELAVL1; RASD1; JDP2; UBE2D3; YTHDF2; GSKIP; BCOR; EED; SPEN; SRSF7;…	2452	2450
0.000558913995762	0.0188912930568	GO:0019787	m	3	ubiquitin-like protein transferase activity	373; 868; 998; 4734; 5071; 7187; 7323; 7329; 7334; 55905; 8453; 9025; 9063; 9604; 9690; 11059; 79018; 55743; 80196; 494470; 83737; 51444; 84937; 51003; 54778; 54880; 54926; 55182; 23072; 23321; 23327; 56254; 89970; 57542; 57630; 152006; 51465; 64219; 27252	RNF14; UBE2J1; ITCH; WWP1; PRKN; UBE2D3; RNF38; RNF34; KLHL20; KLHL42; UBE3C; NEDD4; RNF114; RNF111; RNF138; PJA1; CUL2; GID4; CBLB; RSPRY1; TRAF3; SH3RF1; MED31; UBE2R2; TRIM23; RNF220; BCOR; CHFR; RNF20; UBE2I; ZNRF1; RNF165; UBE2N; PIAS2; NEDD4L; HECW1; RNF8; TRIM2; CDC42	454	454
0.000561819053928	0.0114874066133	GO:0048709	b	5	oligodendrocyte differentiation	443; 2475; 2737; 4763; 4915; 6547; 7080; 9580; 7223; 79152; 9331; 118738; 22891	ZNF488; ASPA; SOX13; ZNF365; FA2H; NTRK2; GLI3; TRPC4; MTOR; NF1; SLC8A3; NKX2-1; B4GALT6	92	92
0.000571312192409	0.00938979232363	GO:1901699	b	4	cellular response to nitrogen compound	113; 207; 490; 528; 1129; 1176; 1278; 1399; 1663; 2332; 2475; 2562; 2887; 3625; 3638; 4218; 4915; 4929; 5071; 5139; 5305; 5618; 5771; 5908; 6093; 6495; 6547; 6654; 6715; 6844; 7071; 7490; 8396; 8462; 8651; 9021; 9475; 9693; 9734; 80339; 81565; 53335; 348980; 54206; 55023; 57724; 64135; 4548; 64397; 64506; 10891	ERRFI1; IFIH1; CRKL; HDAC9; NDEL1; BCL11A; PRKN; PPARGC1A; AKT1; AP3S1; RAPGEF2; FMR1; KLF11; RAB8A; KLF10; DDX11; PRLR; PDE3A; SIX1; NTRK2; PNPLA3; MTR; INHBB; PHIP; SLC8A3; ZNF106; PIP4K2A; PIP4K2B; WT1; NR4A2; CPEB1; CHRM2; RAP1B; VAMP2; MTOR; INSIG1; ATP2B1; PTPN2; GABRB3; SRD5A1; ADCY7; SOCS1; SOCS3; SOS1; HCN1; GRB10; ROCK1; ROCK2; COL1A2; ATP6V1C1; EPG5	643	643
0.000578841756405	0.0223694071333	GO:0042578	m	4	phosphoric ester hydrolase activity	66036; 1909; 3632; 4907; 5137; 5139; 5150; 5169; 5208; 5516; 5530; 5534; 5771; 5783; 5797; 55631; 7803; 9890; 57460; 51196; 138639; 80824; 345557; 85464; 118924; 283871; 23007; 222236; 222584; 93034; 160760; 22876; 55613; 196051	PFKFB2; PPP3R1; PDE3A; NAPEPLD; LRRC40; PLCE1; FAM83B; EDNRA; PLPP4; PDE1C; NT5E; PPM1H; PDE7A; PLCH1; PTP4A1; NT5C1B; MTMR9; MTMR8; PLPPR4; PGP; ENPP3; PTPDC1; SSH2; PTPN2; DUSP16; INPP5A; INPP5F; PTPN13; PPP2CB; PPTC7; FRA10AC1; PPP3CA; PTPRM; PLCXD3	379	379
0.000590449129221	0.0299160892138	GO:0019901	m	5	protein kinase binding	59; 90; 102; 150; 207; 388; 868; 998; 55704; 1994; 2475; 2668; 2908; 4218; 4659; 4772; 5071; 5208; 5771; 6331; 6885; 7187; 7443; 8550; 8618; 8633; 8651; 8678; 8812; 9175; 9734; 9794; 10818; 11200; 11235; 51527; 79866; 80824; 113828; 51444; 84985; 53335; 54206; 54461; 219771; 222584; 140885; 10019; 55607; 27347; 10718; 65065	ACTA2; NFATC1; ACVR1; ELAVL1; ERRFI1; HDAC9; BCL11A; PRKN; FAM83A; ADRA2A; ADAM10; AKT1; GSKIP; RHOB; PDCD10; BECN1; MAPKAPK5; CCNK; FAM83F; BORA; RAB8A; MAML1; CCDC88A; MAP3K7; PPP1R12A; RNF138; NRG3; CHEK2; FBXW5; CBLB; NR3C1; TRAF3; VRK1; SIRPA; UNC5C; PPP1R9A; MTOR; SH2B3; PTPN2; CADPS; FRS2; SOCS1; DUSP16; PFKFB2; CCNY; FAM83B; MAP3K13; GDNF; STK39; SCN5A; NBEAL1; CDC42	660	660
0.000605313472951	0.00963917263105	GO:0099537	b	4	trans-synaptic signaling	150; 207; 320; 488; 590; 613; 627; 783; 1129; 1142; 1837; 2054; 2149; 2332; 2475; 2554; 2557; 2562; 2668; 4040; 4218; 4887; 4915; 5071; 5530; 5908; 5924; 6386; 6506; 6547; 6571; 6844; 7162; 8618; 8825; 9211; 9378; 9693; 10718; 11178; 1607; 81832; 51201; 116841; 22839; 22871; 23613; 57282; 25769; 55607; 27253; 388336; 152330; 29767	LIN7A; SLC4A10; CNTN4; ATP2A2; TMOD2; PRKN; SDCBP; AKT1; PCDH17; BCHE; LGI1; RAPGEF2; FMR1; GABRA4; BDNF; GABRA1; BCR; RAB8A; SNAP47; CACNB2; CHRNB3; ADRA2A; NTRK2; DLGAP4; DGKB; SLC8A3; LZTS1; ZMYND8; NLGN1; SLC24A2; CHRM2; RAP1B; PPP1R9A; NPY2R; ZDHHC2; MTOR; DTNA; LRP6; CADPS; GABRB3; NRG3; VAMP2; APBA1; RASGRF2; TPBG; STX2; NRXN1; F2R; SHISA6; GDNF; NETO1; PPP3CA; SLC18A2; SLC1A2	693	693
0.000605404365444	0.00541677590134	GO:0070341	b	2	fat cell proliferation	1871; 2255; 7027; 222008	VSTM2A; FGF10; E2F3; TFDP1	9	9
0.000605404365444	0.00963917263105	GO:0003344	b	4	pericardium morphogenesis	4040; 6654; 23767; 54567	DLL4; FLRT3; LRP6; SOS1	9	9
0.000605404365444	0.0121206998998	GO:0070344	b	5	regulation of fat cell proliferation	1871; 2255; 7027; 222008	VSTM2A; FGF10; E2F3; TFDP1	9	9
0.000624248929134	0.00978630244289	GO:0042692	b	4	muscle cell differentiation	70; 90; 207; 488; 607; 627; 998; 1491; 2255; 2475; 3516; 4772; 4775; 5530; 5629; 5725; 6443; 6095; 6495; 137868; 7478; 7490; 9444; 9734; 9794; 10818; 348093; 26057; 27101; 28514; 29767	NFATC1; NFATC3; ACVR1; ATP2A2; TMOD2; HDAC9; ACTC1; RBPMS2; SIX1; AKT1; CACYBP; ANKRD17; BDNF; CTH; QKI; MAML1; RBPJ; SGCB; RORA; WNT8A; SGCZ; PTBP1; FGF10; WT1; DLL1; MTOR; FRS2; PROX1; BCL9; PPP3CA; CDC42	336	336
0.000657268719823	0.0101478306894	GO:0051093	b	4	negative regulation of developmental process	397; 627; 864; 865; 2047; 2255; 2258; 2487; 2737; 3149; 3516; 3638; 4168; 55796; 4763; 4772; 4775; 5071; 5530; 5725; 5771; 5797; 6093; 6095; 6585; 6591; 6658; 7057; 7058; 7068; 7080; 7093; 7204; 7490; 7976; 8651; 9475; 9693; 10234; 10363; 10371; 10468; 10493; 10718; 10818; 11235; 340533; 144165; 51621; 123169; 348093; 53335; 80031; 54880; 22871; 22891; 56999; 25928; 122953; 25937; 25871; 26057; 2…	NFATC1; NFATC3; CNTN4; HMGB3; THRB; RBPMS2; PRKN; FRS2; FST; RAPGEF2; ANKRD17; PDCD10; SOX3; BDNF; NKX2-1; SEMA6B; NEXMIF; NEPRO; KLF13; PRICKLE1; TLL2; FZD3; SOSTDC1; GLI3; RBPJ; THBS2; PPARGC1A; RORA; THBS1; MCF2; CBFB; ARHGDIB; NF1; FGF13; PTBP1; FGF10; HMG20A; ADAMTS9; WT1; TRIO; EPHB1; SLIT1; NLGN1; FRZB; BCL11A; ZNF365; LEO1; DLL1; DLL4; BCOR; INSIG1; SNAI2; PTPN2; NRG3; SEMA3A; VAT1; MBNL3…	946	943
0.000657923739214	0.0223694071333	GO:0016301	m	4	kinase activity	90; 207; 613; 1119; 1609; 2044; 2047; 2475; 3705; 4751; 4915; 4919; 5208; 5214; 5305; 5599; 5756; 6093; 6793; 6885; 7204; 7443; 8396; 8425; 8550; 8566; 8812; 8844; 9175; 9262; 9448; 9475; 10114; 11200; 1607; 131890; 79646; 203447; 375449; 117283; 26750; 57551; 50808; 51765; 55229; 284656; 55681; 23262; 23531; 122011; 25928; 4139; 26524; 27347; 23387; 65220	NADK; PDXK; ACVR1; MAP4K4; EPHA5; SCYL2; HIPK3; AKT1; LTBP4; MAPKAPK5; STK39; CHKA; BCR; PANK3; NEK2; PANK4; MMD; GRK7; DGKQ; MAP3K7; NTRK2; PFKP; STK26; MARK1; DGKB; KSR1; MAPK8; RPS6KC1; PIP4K2A; STK10; PIP4K2B; ITPK1; NRK; TRIO; EPHB1; VRK1; IP6K3; MTOR; EPHA10; STK17B; TAOK1; ROR1; TWF1; CSNK1A1L; SIK3; SOSTDC1; LATS2; AK3; CHEK2; PFKFB2; ROCK1; ROCK2; PPIP5K2; MAP3K13; MAST4; CCNK	729	728
0.000681331517709	0.0103623405455	GO:0048762	b	4	mesenchymal cell differentiation	90; 1909; 2255; 2475; 2487; 2668; 3082; 3182; 3516; 4040; 6386; 6591; 6949; 7080; 7478; 9231; 10016; 10371; 80031; 25937; 152007; 10501; 64839	ACVR1; SDCBP; HGF; EDNRA; SEMA6D; NKX2-1; SEMA6B; DLG5; RBPJ; WNT8A; FBXL17; HNRNPAB; FGF10; GLIPR2; TCOF1; FRZB; PDCD6; MTOR; SNAI2; SEMA3A; LRP6; WWTR1; GDNF	223	223
0.000688604640758	0.0121784845595	GO:0036477	c	3	somatodendritic compartment	102; 320; 490; 613; 627; 998; 1129; 1996; 2044; 2047; 2258; 2332; 60481; 2475; 2554; 2557; 2893; 3064; 3632; 4040; 4218; 4734; 4763; 4915; 5137; 5530; 5599; 5816; 6002; 6421; 6547; 6654; 6715; 7162; 7976; 8633; 8678; 9378; 9693; 10371; 10857; 11178; 23001; 79739; 81539; 81565; 57451; 85300; 348980; 22871; 23613; 56899; 57282; 4139; 26058; 55607; 388336; 22876; 64506; 392617; 27252; 10891	ELAVL4; SLC4A10; INPP5F; GIGYF2; EPHA5; SRD5A1; CPEB1; GRIA4; ADAM10; TPBG; ANKS1B; RAPGEF2; FMR1; GABRA4; BDNF; GABRA1; BCR; KLHL20; RAB8A; PDE1C; PPP1R9A; NEDD4; PPARGC1A; NTRK2; ELFN1; HTT; MARK1; NF1; FGF13; RGS12; MAPK8; LZTS1; SLC38A1; TTLL7; EPHB1; BECN1; PGRMC1; NLGN1; UNC5C; CHRM2; ZMYND8; PVALB; SFPQ; FZD3; MTOR; NDEL1; ATP2B1; LRP6; SLC8A3; SEMA3A; INPP5A; APBA1; ATCAY; SOS1; TENM2; HC…	828	828
0.000699348139311	0.0134803147193	GO:0099003	b	5	vesicle-mediated transport in synapse	150; 320; 488; 783; 821; 1176; 1609; 2054; 2060; 2332; 116841; 4218; 5071; 5908; 6093; 6844; 8618; 8674; 8825; 84162; 22871	LIN7A; EPS15; KIAA1109; STX2; APBA1; VAMP4; ATP2A2; NLGN1; CACNB2; DGKQ; ADRA2A; PRKN; SNAP47; AP3S1; RAP1B; FMR1; RAB8A; CADPS; ROCK1; CANX; VAMP2	196	196
0.000701369132119	0.0134803147193	GO:0120034	b	5	positive regulation of plasma membrane bounded cell projection assembly	998; 55704; 2332; 2475; 3064; 5216; 10178; 51196; 81565; 57451; 54874; 22871; 22873; 23613	DZIP1; ZMYND8; TENM2; CCDC88A; NLGN1; PFN1; TENM1; HTT; MTOR; NDEL1; FMR1; PLCE1; FNBP1L; CDC42	106	106
0.000703883542728	0.00717961213583	GO:1901363	m	2	heterocyclic compound binding	18; 59; 70; 90; 113; 27327; 207; 318; 373; 388; 394; 65985; 65986; 488; 490; 613; 639; 646; 687; 821; 860; 864; 865; 905; 998; 1119; 1399; 54855; 1479; 1491; 1545; 1609; 1663; 1871; 54622; 1982; 1993; 1994; 1996; 2044; 2047; 2078; 2100; 2110; 2332; 2334; 2475; 2494; 2649; 2665; 2729; 2737; 2804; 2908; 2977; 3096; 3149; 3182; 3198; 3201; 3212; 3329; 23026; 3419; 3516; 3662; 3705; 3712; 3899; 4218;…	SETBP1; ZCCHC10; BCOR; CRKL; NT5E; STK10; PUS7L; TFAP2D; HIPK3; AKT1; MOCS1; ZNF654; TNRC6C; LHX9; TNRC6A; PNISR; DPH6; CCNT2; LEMD2; CANX; UBE2J1; SMG7; ZC3HAV1; NCBP2; GLI3; LHX8; ZNF148; RBPJ; THRB; SIX1; NTRK2; TAOK1; KIF26A; MICAL2; CBFB; PPIP5K2; PRIM2; IRX4; PTBP1; MBNL3; PIP4K2A; HMG20A; ELAVL2; PIP4K2B; IP6K3; WT1; LARP1B; FAM120A; TCOF1; RASEF; LARP6; ZCCHC8; JMJD1C; SP4; ENPP3; ETFDH; …	5945	5936
0.000705946697616	0.00839113915576	GO:0035295	b	3	tube development	90; 207; 388; 727; 800; 998; 1012; 1399; 1545; 1909; 2047; 2152; 2191; 2255; 2668; 2737; 3082; 3198; 3371; 3516; 3705; 4040; 4763; 4915; 5362; 5629; 5797; 5921; 6093; 6095; 6491; 6495; 6654; 7057; 7058; 7068; 7080; 7490; 7976; 8549; 9231; 9444; 9475; 9645; 9693; 9734; 10016; 10551; 10905; 11082; 11235; 339829; 144165; 51421; 79625; 80781; 116150; 84314; 84830; 348093; 54206; 23576; 56999; 57167; …	LGR5; ERRFI1; CDH13; AMOTL2; ACVR1; CRKL; HDAC9; THRB; RBPMS2; NDNF; AKT1; CCDC39; RORA; RAPGEF2; PDCD10; EDNRA; THBS1; PRICKLE1; STIL; NKX2-1; CYP1B1; SOSTDC1; CHD7; TMEM107; FAP; THBS2; SIX1; NTRK2; RASA1; GLI3; MICAL2; NF1; ADAMTS9; PDCD6; FGF10; C5; NUS1; ITPK1; WT1; EPHB1; COL18A1; QKI; INTU; SALL4; FZD3; DLG5; TNC; HGF; RHOB; CALD1; PROX1; MAN1A2; F3; LRP6; ADTRP; SOS1; DLL1; WWTR1; PLXNA2;…	996	996
0.000716381444674	0.0121784845595	GO:0120025	c	3	plasma membrane bounded cell projection	59; 70; 102; 207; 320; 488; 490; 66036; 613; 627; 998; 1012; 1069; 1129; 1142; 1176; 55704; 1982; 1996; 2044; 2047; 2054; 2191; 2258; 2332; 60481; 2475; 2554; 2557; 2562; 2737; 2893; 3064; 3632; 4218; 4547; 4684; 4734; 4763; 4887; 4915; 4919; 5071; 5530; 5599; 5756; 5783; 5797; 5816; 5921; 6002; 6093; 6326; 6328; 6334; 6421; 6506; 6547; 6571; 6642; 6652; 23136; 6715; 6844; 7162; 6683; 7456; 7976;…	TMOD2; PPARGC1A; AKT1; RAPGEF2; SYNPR; BDNF; DLG5; ARHGEF6; CCDC88A; ARHGEF4; NTRK2; NEXN; MTMR9; ADGRA2; ZMYND8; FLRT3; FLRT2; ATP2B1; APBA1; TMEM107; ELFN1; ROR1; PARVB; TWF1; INPP5A; INPP5F; TPBG; PTPN13; EIF4G2; SAXO2; DZIP1; SLC4A7; HCN1; SCN3A; ACTA2; SNX1; MYO3B; ATP2A2; GRIA4; CNTN4; FAM161A; CCT8; CCSAP; CETN2; NF1; PPP1R9A; KSR1; SLC8A3; LZTS1; ORAI2; EPHB1; BECN1; UNC5C; SFPQ; FZD3; KI…	2176	2174
0.000737830369947	0.00857522852183	GO:0003170	b	3	heart valve development	90; 2475; 3516; 4772; 6093; 6586; 6591; 9475; 56999; 54567	NFATC1; ACVR1; RBPJ; ADAMTS9; ROCK1; ROCK2; MTOR; SNAI2; SLIT3; DLL4	61	61
0.000774755046025	0.022578575627	GO:0004842	m	4	ubiquitin-protein transferase activity	373; 868; 998; 4734; 5071; 7187; 7323; 7334; 55905; 8453; 9025; 9604; 9690; 11059; 79018; 55743; 80196; 494470; 83737; 51444; 84937; 51003; 54778; 54880; 54926; 55182; 23072; 23321; 23327; 56254; 89970; 57542; 57630; 152006; 51465; 64219; 27252	RNF14; UBE2J1; ITCH; WWP1; PRKN; UBE2D3; RNF38; RNF34; KLHL20; KLHL42; UBE3C; NEDD4; RNF114; RNF111; RNF138; PJA1; CUL2; GID4; CBLB; RSPRY1; TRAF3; SH3RF1; MED31; UBE2R2; TRIM23; RNF220; BCOR; CHFR; RNF20; ZNRF1; RNF165; UBE2N; NEDD4L; HECW1; RNF8; TRIM2; CDC42	431	431
0.000786074932104	0.0116047844556	GO:0048514	b	4	blood vessel morphogenesis	90; 207; 388; 727; 800; 998; 1012; 1545; 1909; 2047; 2152; 2191; 2255; 3082; 3198; 3516; 4763; 4915; 5629; 5797; 5921; 6093; 6095; 6495; 6654; 7057; 7058; 7490; 9444; 9475; 9693; 9734; 10016; 11082; 11235; 51421; 79625; 80781; 116150; 84830; 23576; 56999; 25960; 28514; 10451; 55636; 54567	CDH13; AMOTL2; ACVR1; HDAC9; ADAMTS9; NDNF; AKT1; RORA; RAPGEF2; PDCD10; EDNRA; THBS1; QKI; CYP1B1; CHD7; FAP; THBS2; SIX1; NTRK2; PROX1; NF1; PDCD6; FGF10; C5; NUS1; WT1; EPHB1; COL18A1; DLL1; DLL4; HGF; RHOB; CALD1; RASA1; F3; ADTRP; SOS1; VAV3; ROCK1; ROCK2; DDAH1; ADGRA2; HOXA1; PTPRM; RBPJ; ESM1; CDC42	588	588
0.000789230944243	0.0116047844556	GO:0044271	b	4	cellular nitrogen compound biosynthetic process	59; 90; 113; 27327; 207; 318; 65986; 607; 639; 646; 676; 687; 860; 863; 864; 865; 905; 1012; 1479; 1491; 1545; 1609; 1663; 1871; 1982; 1993; 1994; 2044; 2078; 2100; 2149; 2255; 2332; 60481; 2475; 2494; 2649; 2668; 2729; 2737; 2804; 2908; 2977; 3082; 3096; 166968; 3149; 3182; 3198; 3201; 3212; 3329; 3516; 3638; 3662; 3899; 4040; 4306; 4613; 4659; 4734; 4751; 4772; 4775; 4783; 4843; 4907; 4919; 492…	RNF14; SAMD8; EFL1; BCOR; PPP3R1; WWP1; NT5E; ARID4B; GPAT3; TFAP2D; HIPK3; AKT1; POLR3E; TNRC6C; ZXDC; TNRC6A; CCNT2; ZNF518A; DLL1; SOX30; NCBP2; GLI3; LHX8; ZNF148; RBPJ; THRB; SIX1; CBFA2T3; RNF20; PDE7A; HDAC9; MICAL2; CBFB; SETD7; PRIM2; BRDT; IRX4; NRBF2; SIRPA; HMG20A; CUL2; ZNF608; WT1; TCOF1; LARP6; JMJD1C; SP4; ENPP3; POLR3G; AHRR; JMJD4; DHX29; SNAI2; SETD5; ROR1; SYNCRIP; PCGF3; ADCY…	5019	5014
0.000789901475452	0.0148842219198	GO:0051246	b	5	regulation of protein metabolic process	90; 113; 146; 150; 207; 374; 627; 727; 835; 863; 868; 905; 998; 1399; 1522; 1609; 55704; 1982; 1994; 2047; 2149; 2152; 2255; 2258; 2332; 2475; 3064; 3082; 3329; 3625; 3827; 4040; 4085; 135228; 4659; 4683; 4724; 4734; 4763; 4843; 4915; 4919; 5071; 5074; 5134; 5534; 5599; 5618; 5629; 5725; 5756; 5771; 5783; 5908; 5911; 6093; 22881; 6386; 6547; 6642; 6885; 6949; 7035; 7057; 7162; 7187; 7329; 7334; 7…	PARG; RNF14; ZDHHC17; UBE2J1; CRKL; WWP1; HIPK3; AKT1; TNRC6C; TNRC6B; RAPGEF2; PDCD10; BDNF; CCNT2; UBE2V2; BORA; PPP3R1; ROPN1L; BOD1; CCDC88A; TNRC6A; MAP3K7; NTRK2; PROX1; INHBB; SETD7; RNF111; PTBP1; KLHDC10; HMG20A; CBLB; TCOF1; LARP6; CTSZ; F3; DHX29; CHFR; SETD5; INPP5F; ROR1; TWF1; SYNCRIP; ADCY7; SOCS1; ADRA1D; SOCS3; TPBG; PTPN13; EIF4G2; PARP14; CCNY; F2R; CCNK; SNX1; SH3RF1; ELAVL1; …	2861	2857
0.000797188333557	0.0116047844556	GO:0042693	b	4	muscle cell fate commitment	90; 2255; 3516; 7478; 7490	WNT8A; RBPJ; FGF10; ACVR1; WT1	16	16
0.000800745840634	0.00907865332971	GO:0009725	b	3	response to hormone	113; 150; 207; 65985; 490; 528; 590; 687; 865; 1129; 1176; 1399; 2100; 2255; 2475; 2494; 2729; 2887; 2908; 3371; 3625; 3638; 4040; 4218; 4306; 4734; 4843; 4929; 5305; 5618; 5771; 5908; 6093; 6495; 6586; 6652; 6654; 6715; 6844; 7035; 7057; 7068; 7080; 7490; 8396; 8549; 8651; 9021; 9063; 9125; 9475; 9575; 9604; 9734; 11063; 11200; 80339; 81565; 51719; 84830; 54206; 55023; 55818; 26524; 59350; 27101…	LGR5; RNF14; CRKL; WT1; HDAC9; THRB; NDEL1; CPEB1; NOS2; ADRA2A; AKT1; AP3S1; BCHE; PTPN2; AACS; CHEK2; NKX2-1; SOX30; RAB8A; RXFP1; PRLR; CLOCK; NEDD4; GCLC; PPARGC1A; THBS1; PNPLA3; INHBB; CBFB; SLIT3; NR5A2; TFPI; SRD5A1; FGF10; PIP4K2A; KLF9; PIP4K2B; NR3C2; NR3C1; CAB39; ERRFI1; NR4A2; PHIP; CHRM2; RAP1B; SORD; CACYBP; VAMP2; MTOR; TNC; INSIG1; ATP2B1; LRP6; CNOT9; SIX1; ADCY7; ESR2; SOCS3; …	950	950
0.000815863683549	0.00907865332971	GO:0099536	b	3	synaptic signaling	150; 207; 320; 488; 590; 613; 627; 783; 1129; 1142; 1837; 2054; 2149; 2332; 2475; 2554; 2557; 2562; 2668; 4040; 4218; 4887; 4915; 5071; 5530; 5908; 5924; 6386; 6506; 6547; 6571; 6844; 7162; 8618; 8825; 9211; 9378; 9693; 10718; 11178; 1607; 81832; 51201; 116841; 22839; 22871; 23613; 57282; 25769; 55607; 27253; 388336; 152330; 29767	LIN7A; SLC4A10; CNTN4; ATP2A2; TMOD2; PRKN; SDCBP; AKT1; PCDH17; BCHE; LGI1; RAPGEF2; FMR1; GABRA4; BDNF; GABRA1; BCR; RAB8A; SNAP47; CACNB2; CHRNB3; ADRA2A; NTRK2; DLGAP4; DGKB; SLC8A3; LZTS1; ZMYND8; NLGN1; SLC24A2; CHRM2; RAP1B; PPP1R9A; NPY2R; ZDHHC2; MTOR; DTNA; LRP6; CADPS; GABRB3; NRG3; VAMP2; APBA1; RASGRF2; TPBG; STX2; NRXN1; F2R; SHISA6; GDNF; NETO1; PPP3CA; SLC18A2; SLC1A2	702	702
0.000819665856944	0.0151480555485	GO:0098773	b	5	skin epidermis development	2255; 3516; 135228; 6654; 7976; 8549; 10468; 340481; 55504; 25928; 27152; 28514	LGR5; FZD3; SOSTDC1; SOS1; RBPJ; INTU; DLL1; FST; ZDHHC21; FGF10; CD109; TNFRSF19	84	84
0.000841209722133	0.0217011534813	GO:0042802	m	3	identical protein binding	18; 90; 102; 146; 150; 207; 373; 443; 586; 590; 665; 835; 998; 1012; 1119; 1278; 1399; 1491; 55704; 1808; 1994; 2100; 2191; 54994; 2332; 2475; 2562; 2649; 2668; 3064; 3082; 3198; 3625; 3712; 4040; 4085; 4843; 4915; 5071; 5130; 5214; 5305; 201931; 5362; 5797; 5816; 6386; 6421; 6491; 6642; 6652; 6671; 6793; 6885; 6996; 6999; 7057; 7163; 7187; 7299; 23171; 8030; 8396; 8566; 8671; 8678; 8726; 9025; 9…	ZDHHC17; CRKL; STK10; NAPEPLD; AKT1; PDCD10; CPQ; PPM1H; TPD52; CCDC88A; MAP3K7; NTRK2; INHBB; PIP4K2A; HMG20A; PIP4K2B; AQP3; SP4; BCAT1; TRIM23; FLRT3; QTRT2; MTPAP; PCYT1A; ADRA1D; INPP5F; TENM2; HCN1; RNF8; TYR; SNX1; PDXK; ELAVL1; HACL1; RBPMS2; TDO2; BCHE; EED; CHKA; FAM161A; STIL; SOX13; CAP2; THBS1; STK26; RASEF; PPP1R9A; CHEK2; BECN1; MIGA2; GID8; SFPQ; CCDC6; NR6A1; IVD; ZDHHC2; ESR2; T…	1948	1948
0.000880890489106	0.0100052090602	GO:0042995	c	2	cell projection	59; 70; 102; 207; 320; 388; 488; 490; 66036; 613; 627; 998; 1012; 1069; 1129; 1142; 1176; 55607; 55704; 1982; 1996; 2044; 2047; 2054; 2191; 2258; 2332; 60481; 2475; 2554; 2557; 2562; 2737; 2893; 3064; 3632; 4218; 4547; 4684; 4734; 4763; 4887; 4915; 4919; 5071; 5530; 5599; 5756; 5783; 5797; 5816; 5921; 6002; 6093; 6326; 6328; 6334; 6421; 6506; 6547; 6571; 6642; 6652; 23136; 6715; 6844; 7162; 7204;…	ZDHHC17; TMOD2; PPARGC1A; AKT1; RAPGEF2; SYNPR; BDNF; DLG5; ARHGEF6; CCDC88A; ARHGEF4; NTRK2; ROR1; MTMR9; ADGRA2; ZMYND8; FLRT3; FLRT2; ATP2B1; APBA1; TMEM107; ELFN1; CEP350; PARVB; TWF1; INPP5A; INPP5F; TPBG; PTPN13; EIF4G2; SAXO2; DZIP1; SLC4A7; NRXN1; HCN1; SCN3A; ACTA2; SNX1; MYO3B; ATP2A2; GRIA4; CNTN4; FAM161A; CCT8; CCSAP; CETN2; NF1; PPP1R9A; KSR1; SLC8A3; LZTS1; ORAI2; EPHB1; BECN1; UNC…	2278	2276
0.00088541673099	0.0100052090602	GO:0043227	c	2	membrane-bounded organelle	18; 59; 70; 102; 27327; 207; 318; 320; 5516; 373; 374; 388; 394; 397; 421; 443; 65986; 488; 490; 66036; 528; 586; 590; 607; 613; 627; 639; 646; 665; 676; 687; 726; 727; 821; 829; 835; 860; 863; 864; 865; 868; 905; 998; 1012; 1069; 1129; 1176; 1278; 1310; 57620; 1399; 54855; 1479; 1491; 1522; 1545; 1609; 1663; 55704; 1808; 1837; 84280; 1871; 54622; 1993; 1994; 2044; 2047; 2054; 2060; 2078; 2100; 2…	RNF14; ERRFI1; ZDHHC17; CRKL; STK10; AP1M1; GPAT3; HIPK3; MOCS1; UBAC1; PDCD10; CPQ; FKBP9; SMG7; PPP3R1; STK26; LHX8; LHX9; RNF114; PRIM2; IRX4; HBS1L; YAF2; WDR7; CBLB; FAM222B; TCOF1; LARP6; SP4; PHTF2; BCAT1; NUP50; NAPEPLD; POU2AF1; PARP14; AK3; RHBDD2; ACTA2; SH3RF1; ELAVL1; ELAVL2; HACL1; ANO5; UBE2D3; PDS5B; DENND4A; SYNPR; CHL1; BAZ2B; SPTSSA; XPO1; CCT8; WDR44; PANK4; LEO1; SOX13; CETN2…	12801	12782
0.000898864345379	0.0217011534813	GO:0098531	m	3	transcription factor activity, direct ligand regulated sequence-specific DNA binding	2100; 2494; 2649; 2908; 4306; 4929; 6095; 7068; 57491	NR3C2; NR3C1; ESR2; NR6A1; NR4A2; THRB; RORA; AHRR; NR5A2	52	52
0.000898864345379	0.0229210408072	GO:0004879	m	4	nuclear receptor activity	2100; 2494; 2649; 2908; 4306; 4929; 6095; 7068; 57491	NR3C2; NR3C1; ESR2; NR6A1; NR4A2; THRB; RORA; AHRR; NR5A2	52	52
0.00090134193436	0.0129361610016	GO:0051094	b	4	positive regulation of developmental process	90; 207; 388; 443; 490; 627; 646; 727; 860; 864; 865; 868; 998; 1399; 1491; 1545; 1982; 2047; 2152; 2255; 2332; 2475; 2487; 2668; 2737; 2803; 3082; 3516; 168455; 4915; 4919; 5071; 5074; 5134; 5139; 5362; 5629; 5756; 5991; 6386; 6495; 7057; 7071; 7162; 7336; 7490; 7976; 23186; 8651; 9021; 9175; 9231; 9378; 9693; 9734; 9760; 9794; 10016; 10154; 10371; 10468; 10551; 10818; 79625; 440730; 23013; 8156…	ZDHHC15; CRKL; AKT1; RAPGEF2; BDNF; PAWR; SMAP1; DLG5; LINGO2; RBPJ; SIX1; NTRK2; CBFB; GOLGA4; WT1; ZMYND8; ZNF365; FLRT3; FLRT2; ATP2B1; OCSTAMP; ROR1; TWF1; SOCS1; SOCS3; TPBG; EIF4G2; NRXN1; RFX3; SPEN; RUNX3; DDAH1; NDNF; FRS2; RUNX2; CHD7; MAML1; SOX13; PPARGC1A; THBS1; PPP1R9A; EPHB1; FRZB; RHOB; PLXNC1; HDAC9; VSTM2A; NAPEPLD; SDCBP; TENM3; RCOR1; FST; CTH; FZD3; CYP1B1; ASPA; PDE3A; PDCD…	1349	1349
0.000915952868382	0.00778559938124	GO:0097159	m	2	organic cyclic compound binding	18; 59; 70; 90; 113; 27327; 150; 207; 318; 373; 388; 394; 65985; 65986; 488; 490; 613; 639; 646; 687; 821; 860; 864; 865; 905; 998; 1119; 1399; 54855; 1479; 1491; 1545; 1609; 1663; 1871; 54622; 1982; 1993; 1994; 1996; 2044; 2047; 2078; 2100; 2110; 2332; 2334; 2475; 2494; 2649; 2665; 2729; 2737; 2804; 2908; 2977; 3096; 3149; 3182; 3198; 3201; 3212; 3329; 23026; 3419; 3516; 3638; 3662; 3705; 3712; …	SETBP1; ZCCHC10; BCOR; CRKL; NT5E; STK10; PUS7L; TFAP2D; HIPK3; AKT1; MOCS1; ZNF654; TNRC6C; LHX9; TNRC6A; PNISR; DPH6; CCNT2; MAP3K7; CANX; UBE2J1; SMG7; ZC3HAV1; NCBP2; GLI3; LHX8; ZNF148; RBPJ; THRB; ADRA2A; NTRK2; TAOK1; KIF26A; MICAL2; CBFB; PPIP5K2; PRIM2; IRX4; PTBP1; MBNL3; PIP4K2A; HMG20A; ELAVL2; PIP4K2B; IP6K3; WT1; LARP1B; FAM120A; TCOF1; RASEF; LARP6; OSBPL11; ZCCHC8; JMJD1C; SP4; EN…	6025	6016
0.000935446984538	0.0101924744357	GO:0060996	b	3	dendritic spine development	102; 998; 1982; 2047; 2332; 2475; 9231; 22871; 22891; 23613; 100132074; 55607; 158866	ZDHHC15; EPHB1; DLG5; NLGN1; EIF4G2; ZNF365; ADAM10; PPP1R9A; MTOR; FOXO6; FMR1; ZMYND8; CDC42	97	97
0.000957212631014	0.0363740799785	GO:0005154	m	5	epidermal growth factor receptor binding	374; 55704; 6642; 9125; 10551; 222584; 10451	AREG; SNX1; CCDC88A; VAV3; AGR2; CNOT9; FAM83B	33	33
0.000958686715512	0.0135680800432	GO:0051240	b	4	positive regulation of multicellular organismal process	90; 146; 150; 207; 388; 443; 488; 490; 627; 646; 727; 860; 864; 865; 868; 998; 1399; 1491; 1545; 1982; 2047; 2149; 2152; 2255; 2332; 2475; 2628; 2668; 2737; 2803; 2887; 3082; 3329; 3516; 3625; 3662; 4887; 4915; 4919; 5071; 5134; 5139; 5216; 5362; 5450; 5530; 5618; 5629; 5756; 5991; 6093; 6095; 6386; 6495; 6885; 7057; 7071; 7162; 7336; 7490; 7976; 23186; 8651; 8678; 9175; 9231; 9378; 9448; 9475; 9…	ZDHHC15; CRKL; AKT1; POLR3E; RAPGEF2; BDNF; SMAP1; DLG5; LINGO2; GLI3; RBPJ; MAP3K7; RORA; CAPN7; INHBB; CBFB; GOLGA4; WT1; ZMYND8; ZNF365; POLR3G; FLRT3; FLRT2; ATP2B1; OCSTAMP; ROR1; TWF1; SOCS1; ADRA1D; TPBG; EIF4G2; POU2AF1; NRXN1; RFX3; RUNX2; F2R; GRB10; NETO1; DDAH1; ATP2A2; NDNF; FRS2; SPEN; CHD7; RUNX3; PRLR; SOX13; PPARGC1A; THBS1; GATM; PPP1R9A; EPHB1; BECN1; RHOB; PLXNC1; IRF4; PFN1; …	1722	1722
0.000975109176493	0.010407797945	GO:0006139	b	3	nucleobase-containing compound metabolic process	59; 90; 113; 27327; 207; 318; 65986; 607; 639; 646; 676; 687; 860; 863; 864; 865; 905; 998; 1012; 1069; 54855; 1479; 1491; 1545; 1609; 1663; 55704; 1808; 1871; 1993; 1994; 1996; 2044; 2078; 2100; 2149; 2255; 2332; 2334; 60481; 2475; 2494; 2649; 2668; 2729; 2737; 2804; 2820; 2908; 2977; 3082; 3096; 166968; 3149; 3182; 3198; 3201; 3212; 3329; 3516; 3638; 3662; 3899; 4040; 4306; 4337; 55796; 4613; 4…	PARG; RNF14; EFL1; BCOR; PPP3R1; WWP1; NT5E; ARID4B; PUS7L; CETN2; HIPK3; AKT1; MOCS1; POLR3E; TNRC6C; ZXDC; TNRC6A; CCNT2; UBE2V2; DLL1; PNRC2; SMG7; NCBP2; GLI3; LHX8; CCDC88A; RBPJ; THRB; SIX1; CBFA2T3; TAOK1; PDE7A; HDAC9; MICAL2; CBFB; NDUFA10; ZC3HAV1; PRIM2; BRDT; IRX4; PTBP1; MBNL3; HMG20A; CUL2; NABP1; ISCU; WT1; TCOF1; LARP6; GPAT3; JMJD1C; SP4; ENPP3; POLR3G; AHRR; QTRT2; SLC25A25; SNA…	5952	5943
0.00100956779382	0.0180098611612	GO:0010498	b	5	proteasomal protein catabolic process	207; 863; 54994; 2332; 4085; 4734; 5071; 5516; 6386; 7323; 7336; 7514; 5711; 8453; 9575; 9604; 10393; 11059; 144165; 79018; 51465; 79718; 80176; 80196; 80267; 83737; 51667; 84937; 54461; 55432; 55743; 23072; 23321; 23327; 57414; 57542; 25937; 201595; 64839; 27252	RNF14; MAD2L1; UBE2J1; ITCH; WWP1; PSMD5; PRKN; SDCBP; AKT1; STT3B; FMR1; SPSB1; RNF34; KLHL20; XPO1; PRICKLE1; KLHL42; CLOCK; NEDD4; ANAPC10; CBFA2T3; FBXL17; FBXW5; CUL2; GID4; NUB1; GID8; UBE2D3; EDEM3; CHFR; UBE2V2; ZNRF1; TBL1XR1; WWTR1; PPP2CB; YOD1; NEDD4L; RHBDD2; HECW1; TRIM2	485	484
0.00101200052311	0.0180098611612	GO:0009967	b	5	positive regulation of signal transduction	90; 146; 150; 207; 374; 627; 727; 835; 998; 1012; 1399; 1491; 1545; 55704; 2149; 2152; 2255; 54994; 2475; 2887; 2977; 3064; 3082; 3516; 3625; 4128; 4306; 4734; 4915; 4919; 5071; 5326; 5534; 5599; 5618; 5725; 5771; 5908; 6093; 22881; 6386; 6421; 6654; 6885; 7027; 7057; 7162; 7187; 7334; 5711; 8036; 8549; 8550; 8651; 8678; 8844; 9021; 9125; 9141; 9175; 9210; 9231; 23387; 9378; 9448; 9450; 9475; 969…	ZDHHC17; CRKL; TMOD2; CHSY1; AKT1; RAPGEF2; PDCD10; BDNF; DLG5; PPP3R1; CCDC88A; RBPJ; MAP3K7; NTRK2; INHBB; RNF111; PTBP1; KLHDC10; TMEM9B; F3; ROR1; SOCS1; ADRA1D; SOCS3; TPBG; GRB10; PARP14; RSPO4; NRXN1; F2R; NETO1; LGR5; FRS2; GSKIP; MAPKAPK5; LY86; MAML1; PRLR; THBS1; GUCY1A2; RNF220; KSR1; BECN1; GID8; PLAGL2; SFPQ; PTPN2; ARHGEF3; UBE2N; MAOA; HTT; STK39; TFDP1; IL20RA; RAP1B; SDCBP; TENM…	1619	1618
0.00101379031987	0.0104211204953	GO:0060021	b	3	roof of mouth development	2562; 2737; 3638; 4040; 6654; 7478; 84314; 54796; 54880; 23314; 27152; 55636	LRP6; CHD7; SOS1; GLI3; BNC2; INTU; WNT8A; SATB2; BCOR; INSIG1; GABRB3; TMEM107	86	86
0.00103259562529	0.0180422617436	GO:0043583	b	5	ear development	102; 2255; 2487; 2737; 3198; 3516; 3638; 4919; 5629; 5816; 6495; 7976; 8549; 8825; 9890; 10083; 54360; 9497; 140469; 28514; 55636	LGR5; LIN7A; FZD3; CHD7; DLL1; FRZB; RBPJ; SIX1; ADAM10; GLI3; SLC4A7; MYO3B; CYTL1; HOXA1; INSIG1; PVALB; USH1C; FGF10; PLPPR4; PROX1; ROR1	202	202
0.00103613435135	0.0104211204953	GO:0003179	b	3	heart valve morphogenesis	90; 2475; 4772; 6093; 6586; 6591; 9475; 56999; 54567	NFATC1; ACVR1; ADAMTS9; ROCK1; ROCK2; MTOR; SNAI2; SLIT3; DLL4	53	53
0.00103613435135	0.0104211204953	GO:0097120	b	3	receptor localization to synapse	102; 4218; 201134; 9211; 81832; 53616; 22871; 56899; 388336	RAB8A; NLGN1; ADAM10; ANKS1B; SHISA6; LGI1; CEP112; ADAM22; NETO1	53	53
0.00103767052363	0.00882019945087	GO:0090130	b	2	tissue migration	59; 70; 207; 388; 1012; 1545; 2191; 2255; 2475; 4763; 5216; 5629; 5797; 6093; 7057; 9448; 9475; 9734; 10016; 10371; 11235; 23473; 116150; 84830; 56999; 25960; 152007; 54567	ACTA2; CDH13; MAP4K4; HDAC9; ACTC1; AKT1; PDCD10; CYP1B1; FAP; ADAMTS9; THBS1; CAPN7; NF1; PDCD6; FGF10; NUS1; GLIPR2; MTOR; RHOB; PROX1; SEMA3A; ADTRP; ROCK1; ROCK2; PFN1; ADGRA2; DLL4; PTPRM	302	302
0.0010663934303	0.0148856836367	GO:0042552	b	4	myelination	207; 443; 2475; 3082; 4763; 4915; 6326; 6334; 6547; 23136; 8455; 9444; 79152; 9331; 53616	EPB41L3; ASPA; SCN8A; QKI; NTRK2; ATRN; AKT1; SCN2A; MTOR; NF1; ADAM22; HGF; SLC8A3; B4GALT6; FA2H	123	123
0.00110752729516	0.0187347305048	GO:1905203	b	5	regulation of connective tissue replacement	5530; 6093; 9475	PPP3CA; ROCK1; ROCK2	5	5
0.00111121710591	0.0187347305048	GO:0051962	b	5	positive regulation of nervous system development	443; 627; 1399; 1982; 2047; 2332; 2475; 2737; 2803; 3082; 4915; 4919; 5071; 5362; 5629; 5756; 7162; 7336; 7976; 9175; 9231; 9378; 9693; 9760; 10154; 10371; 79625; 440730; 23013; 81565; 22871; 22891; 55714; 23327; 23531; 23613; 23767; 23768; 100132074; 55607; 158038; 158866	ZDHHC15; SEMA3A; TOX; CRKL; PRKN; NDNF; TENM3; TPBG; FOXO6; RAPGEF2; FMR1; BDNF; FZD3; DLG5; ASPA; NTRK2; GLI3; GOLGA4; PPP1R9A; LINGO2; PLXNC1; EPHB1; ZMYND8; NLGN1; ZNF365; FLRT3; FLRT2; MTOR; NDEL1; HGF; UBE2V2; PROX1; ROR1; TRIM67; TWF1; EIF4G2; NRXN1; SPEN; NEDD4L; MAP3K13; PLXNA2; MMD	518	518
0.00113408971581	0.0187906933948	GO:0071407	b	5	cellular response to organic cyclic compound	207; 65985; 490; 687; 865; 1545; 2100; 2562; 2908; 3371; 3638; 4040; 4306; 4734; 5071; 5139; 5908; 6095; 6495; 6547; 6591; 6715; 7035; 7490; 9063; 9125; 9475; 9575; 9604; 9693; 11200; 80339; 84830; 348980; 54206; 55818; 23209; 64135; 57724; 10891	RNF14; ERRFI1; IFIH1; WT1; PDE3A; PRKN; PPARGC1A; ATP2B1; RAPGEF2; AACS; CYP1B1; CLOCK; NEDD4; SIX1; RORA; PNPLA3; CNOT9; CBFB; TFPI; SRD5A1; CHEK2; KLF9; NR3C2; NR3C1; RAP1B; TNC; INSIG1; SNAI2; ESR2; GABRB3; SLC8A3; LRP6; ADTRP; AKT1; HCN1; ROCK2; PIAS2; MLC1; KDM3A; EPG5	487	487
0.00120243963834	0.0183973264666	GO:0043197	c	3	dendritic spine	102; 320; 490; 613; 998; 2332; 2893; 4218; 4734; 4915; 5530; 6547; 11178; 57451; 22871; 23613; 56899; 55607; 388336	ZMYND8; RAB8A; APBA1; TENM2; NLGN1; NEDD4; GRIA4; PPP1R9A; ADAM10; FMR1; SHISA6; ANKS1B; NTRK2; ATP2B1; PPP3CA; SLC8A3; LZTS1; BCR; CDC42	177	177
0.00121415679395	0.0119812076082	GO:0006725	b	3	cellular aromatic compound metabolic process	59; 90; 113; 27327; 207; 318; 65986; 590; 607; 639; 646; 676; 687; 860; 863; 864; 865; 905; 998; 1012; 1069; 54855; 1479; 1491; 1545; 1609; 1663; 55704; 1808; 1871; 1993; 1994; 1996; 2044; 2078; 2100; 2149; 2255; 2332; 2334; 60481; 2475; 2494; 2649; 2668; 2729; 2737; 2804; 2820; 2908; 2977; 3082; 3096; 166968; 3149; 3182; 3198; 3201; 3212; 3329; 3516; 3638; 3662; 3899; 4040; 4128; 4306; 4337; 557…	RNF14; PPP3R1; GPAT3; HIPK3; MOCS1; CPQ; LEMD2; SMG7; NCBP2; LHX8; LHX9; PRIM2; IRX4; HBS1L; YAF2; TCOF1; LARP6; SP4; POU2AF1; PARP14; AK3; ACTA2; ELAVL1; ELAVL2; UBE2D3; PDS5B; DENND4A; BAZ2B; XPO1; CCT8; PANK4; SOX13; CETN2; NFIL3; PUS7L; HOXB2; LIN28B; SENP1; INSIG1; PRDM4; PRDM1; GFPT2; GIGYF2; TLE3; TOPAZ1; SLC4A4; RORA; POLN; CTH; HIC2; NEDD4; HMGB3; ELL2; RIF1; TCFL5; RNF111; CHRDL1; BARX1…	6166	6157
0.0012258894803	0.00972553700206	GO:0051641	b	2	cellular localization	102; 150; 207; 320; 373; 374; 388; 488; 627; 665; 783; 821; 829; 868; 998; 1012; 1069; 1176; 55607; 1399; 1522; 1609; 55704; 1871; 1994; 2044; 2054; 2060; 2149; 2255; 2258; 2332; 2475; 2668; 2737; 2803; 2804; 3064; 3329; 3638; 3840; 4040; 4085; 4218; 201134; 4659; 4734; 4751; 4843; 5071; 5305; 5362; 5530; 5534; 5599; 23102; 5756; 5908; 5911; 6093; 6386; 6421; 6432; 6491; 6495; 6547; 6571; 6585; 6…	LIN7A; ZDHHC15; UBE2J1; CRKL; AP1M1; HAUS3; AKT1; RAPGEF2; PDCD10; BDNF; LEMD2; CANX; SMG7; PPP3R1; GLI3; BOD1; CCDC88A; ADRA2A; EML4; DENND3; GOLGA4; PITRM1; PIP4K2A; CBLB; ZMYND8; BICDL1; COG1; TRIM23; CTSZ; NUP50; CEP112; APBA1; SDCBP; TMEM107; CEP350; TPCN1; TWF1; TBC1D15; INPP5F; TPBG; RFX6; DZIP1; NRXN1; F2R; KPNA4; NETO1; SERAC1; YIPF5; SNX1; ELAVL1; ATP2A2; HACL1; CCDC39; UBE2D3; ATL2; ST…	2998	2996
0.00124717272108	0.020314118389	GO:0016070	b	5	RNA metabolic process	59; 90; 207; 65986; 607; 639; 646; 676; 687; 860; 863; 864; 865; 905; 1012; 1479; 1491; 1545; 1609; 1663; 1871; 1993; 1994; 1996; 2044; 2078; 2100; 2149; 2255; 2332; 2334; 2475; 2494; 2649; 2668; 2729; 2737; 2804; 2908; 3082; 3096; 166968; 3149; 3182; 3198; 3201; 3212; 3329; 3516; 3638; 3662; 3899; 4040; 4306; 55796; 4613; 4659; 4734; 54715; 4772; 4775; 4783; 4919; 4929; 5071; 5074; 5326; 5450; 5…	RNF14; BCOR; PPP3R1; WWP1; PUS7L; TFAP2D; HIPK3; AKT1; POLR3E; TNRC6C; ZXDC; TNRC6A; CCNT2; ZNF518A; DLL1; PNRC2; SMG7; NCBP2; GLI3; LHX8; ZNF148; RBPJ; THRB; SIX1; RORA; RNF20; HDAC9; TAF4B; CBFB; ZC3HAV1; PRIM2; BRDT; IRX4; PTBP1; MBNL3; HMG20A; CUL2; NABP1; WT1; TCOF1; LARP6; JMJD1C; SP4; POLR3G; AHRR; QTRT2; SNAI2; MTPAP; SETD5; ROR1; RBM26; SYNCRIP; PCGF3; PCGF5; POU2AF1; PARP14; RFX7; SETD7…	4727	4722
0.00125859890615	0.00972553700206	GO:0007272	b	2	ensheathment of neurons	207; 443; 2475; 3082; 4763; 4915; 6326; 6334; 6547; 23136; 8455; 9444; 79152; 9331; 53616	EPB41L3; ASPA; SCN8A; QKI; NTRK2; ATRN; AKT1; SCN2A; MTOR; NF1; ADAM22; HGF; SLC8A3; B4GALT6; FA2H	125	125
0.00125859890615	0.0121897634799	GO:0008366	b	3	axon ensheathment	207; 443; 2475; 3082; 4763; 4915; 6326; 6334; 6547; 23136; 8455; 9444; 79152; 9331; 53616	EPB41L3; ASPA; SCN8A; QKI; NTRK2; ATRN; AKT1; SCN2A; MTOR; NF1; ADAM22; HGF; SLC8A3; B4GALT6; FA2H	125	125
0.0012680680464	0.01746163972	GO:0090304	b	4	nucleic acid metabolic process	59; 90; 27327; 207; 65986; 607; 639; 646; 676; 687; 860; 863; 864; 865; 905; 998; 1012; 1069; 54855; 1479; 1491; 1545; 1609; 1663; 55704; 1871; 1993; 1994; 1996; 2044; 2078; 2100; 2149; 2255; 2332; 2334; 2475; 2494; 2649; 2668; 2729; 2737; 2804; 2908; 3082; 3096; 166968; 3149; 3182; 3198; 3201; 3212; 3329; 3516; 3638; 3662; 3899; 4040; 4306; 55796; 4613; 4659; 4683; 4734; 4751; 54715; 4772; 4775;…	PARG; RNF14; ZNF365; BCOR; PPP3R1; WWP1; NT5E; ARID4B; PUS7L; CETN2; HIPK3; AKT1; POLR3E; TNRC6C; ZXDC; TNRC6A; CCNT2; UBE2V2; DLL1; PNRC2; SMG7; NCBP2; GLI3; LHX8; CCDC88A; RBPJ; THRB; SIX1; CBFA2T3; TAOK1; HDAC9; MICAL2; CBFB; ZC3HAV1; PRIM2; BRDT; IRX4; PTBP1; MBNL3; HMG20A; CUL2; NABP1; WT1; TCOF1; LARP6; JMJD1C; SP4; ENPP3; POLR3G; AHRR; QTRT2; SNAI2; MTPAP; SETD5; ROR1; RBM26; SYNCRIP; PCGF…	5270	5264
0.00128555235695	0.0308532565667	GO:0044309	c	4	neuron spine	102; 320; 490; 613; 998; 2332; 2893; 4218; 4734; 4915; 5530; 6547; 11178; 57451; 22871; 23613; 56899; 55607; 388336	ZMYND8; RAB8A; APBA1; TENM2; NLGN1; NEDD4; GRIA4; PPP1R9A; ADAM10; FMR1; SHISA6; ANKS1B; NTRK2; ATP2B1; PPP3CA; SLC8A3; LZTS1; BCR; CDC42	178	178
0.00132099543456	0.0131449024376	GO:0098793	c	2	presynapse	102; 320; 490; 627; 783; 821; 1609; 2054; 2332; 3064; 4218; 4915; 4919; 5071; 6326; 6506; 6547; 6571; 6844; 7162; 7976; 8618; 8674; 8745; 8825; 9378; 81565; 116841; 84162; 84937; 85300; 55530; 22871; 23335; 23390; 23767; 57282; 25957; 132204; 27253	LIN7A; SLC4A10; ZDHHC17; PNISR; PRKN; ADAM10; TPBG; SVOP; FMR1; SYNPR; BDNF; CANX; FZD3; CACNB2; DGKQ; NTRK2; SCN2A; SLC8A3; WDR7; NLGN1; FLRT3; RAB8A; ADAM23; NDEL1; ATP2B1; ZNRF1; CADPS; KIAA1109; ROR1; ATCAY; VAMP2; APBA1; VAMP4; STX2; NRXN1; SNAP47; HTT; PCDH17; SLC18A2; SLC1A2	491	491
0.00132967107111	0.0277570625831	GO:0030695	m	4	GTPase regulator activity	394; 397; 613; 55704; 2665; 4763; 23102; 5921; 5922; 6002; 6004; 6654; 9135; 9459; 9693; 9815; 9824; 9910; 10484; 54206; 55635; 23637; 25771; 140885; 255520; 60682; 10451; 64786	ERRFI1; RABGAP1; RAPGEF2; ARHGAP5; BCR; SMAP1; SEC23A; ARHGEF6; CCDC88A; ARHGDIB; NF1; RABEP1; TBC1D2B; SIRPA; ELMOD2; GDI2; RASA1; RASA2; RGS16; RGS12; SOS1; VAV3; TBC1D22A; RABGAP1L; DEPDC1; ARHGAP11A; GIT2; TBC1D15	308	307
0.0013333108589	0.00985490634843	GO:0048589	b	2	developmental growth	207; 320; 607; 627; 1808; 1982; 2255; 2258; 2475; 2620; 2737; 2803; 3371; 3516; 4040; 4683; 5071; 5530; 5629; 6491; 6495; 6585; 6586; 6654; 7093; 7490; 8455; 9175; 9215; 10371; 10404; 10501; 10551; 81565; 114789; 53335; 80031; 54796; 23327; 23767; 55636; 57167; 57282; 25937; 26524; 28514	SLC4A10; SLC25A25; BCL11A; PRKN; AKT1; CPQ; BDNF; SEMA6B; SEMA6D; DLL1; STIL; CHD7; RBPJ; SIX1; GLI3; GOLGA4; NBN; SLIT1; FGF13; SLIT3; FGF10; LATS2; WT1; DPYSL2; LARGE1; TLL2; ATRN; SALL4; FLRT3; MTOR; TNC; NDEL1; LRP6; PROX1; SEMA3A; APBA1; SOS1; BNC2; WWTR1; EIF4G2; AGR2; NEDD4L; MAP3K13; BCL9; PPP3CA; GAS2	587	587
0.0013606403227	0.0277570625831	GO:0005096	m	4	GTPase activator activity	394; 397; 613; 2665; 4763; 23102; 5921; 5922; 6002; 6004; 6654; 9135; 9459; 9693; 9815; 9824; 9910; 10484; 54206; 55635; 23637; 25771; 255520; 60682; 10451; 64786	ERRFI1; RABGAP1; RAPGEF2; ARHGAP5; BCR; SMAP1; SEC23A; ARHGEF6; ARHGDIB; NF1; RABEP1; TBC1D2B; ELMOD2; GDI2; RASA1; RASA2; RGS16; RGS12; SOS1; VAV3; TBC1D22A; RABGAP1L; DEPDC1; ARHGAP11A; GIT2; TBC1D15	279	278
0.00136660895467	0.0127664219276	GO:0006996	b	3	organelle organization	70; 150; 207; 5516; 374; 388; 397; 488; 528; 665; 676; 800; 829; 998; 1069; 1522; 1663; 55704; 1808; 2044; 2054; 2060; 2149; 2255; 2258; 2332; 2334; 2475; 2620; 2804; 2908; 3064; 3082; 166968; 3149; 3329; 3638; 3662; 3852; 4085; 4218; 4659; 4683; 4705; 4724; 4751; 4763; 4843; 5071; 5074; 5139; 5216; 5305; 5481; 5534; 5558; 5599; 5629; 23102; 5756; 5911; 5921; 5926; 5991; 6093; 6304; 6386; 6421; 6…	PARG; WASHC3; BCOR; PPP3R1; TMOD2; AP1M1; AFF2; AKT1; KAT6B; PDCD10; SUPT3H; LEMD2; BORA; BOD1; CCDC88A; TMEM135; MAP3K7; EML4; TAOK1; SETD5; MICAL2; NDUFA10; NEXN; PRIM2; BRDT; PIP4K2A; HMG20A; PIP4K2B; WDR70; VRK1; COG1; ZNF365; VAT1; CTSZ; SSH2; DHX29; USH1C; CHFR; SDCBP; TMEM107; CEP350; ATCAY; TWF1; PCGF3; TBC1D15; PCGF5; DZIP1; SAXO2; PPP2CB; SETD7; TENM1; NRXN1; RFX3; EFL1; F2R; NLGN1; L3M…	4064	4059
0.00136740169734	0.021397593081	GO:0008285	b	5	negative regulation of cell proliferation	590; 687; 863; 864; 868; 1012; 1545; 1871; 2047; 2149; 2191; 2255; 2487; 2737; 23026; 3516; 135228; 4763; 4969; 5074; 5169; 5612; 5629; 5771; 5797; 6586; 6591; 6595; 7027; 7057; 7071; 7162; 7490; 8462; 8678; 9141; 9231; 9693; 10178; 11235; 80380; 80781; 51621; 51003; 23047; 23576; 10019; 27152; 28514; 54567; 10891	CDH13; WT1; PDS5B; TPBG; TENM1; BCHE; COL18A1; RAPGEF2; PDCD1LG2; THAP12; SMARCA2; KLF13; KLF11; KLF10; CYP1B1; RUNX3; FAP; PPARGC1A; CBFA2T3; THBS1; GLI3; SLIT3; NF1; FGF10; KLF9; CBLB; EPHB1; BECN1; FRZB; MED31; ENPP3; INTU; DLL1; DLL4; SH2B3; PDCD10; SNAI2; PTPN2; PAWR; PROX1; PDCD5; E2F3; CD109; DDAH1; F2R; OGN; MYO16; PTPRM; RBPJ; TFDP1; DLG5	669	669
0.00137782096043	0.0127664219276	GO:0046483	b	3	heterocycle metabolic process	59; 90; 113; 27327; 207; 318; 65986; 590; 607; 639; 646; 676; 687; 860; 863; 864; 865; 905; 998; 1012; 1069; 54855; 1479; 1491; 1545; 1609; 1663; 55704; 1808; 1871; 1993; 1994; 1996; 2044; 2078; 2100; 2149; 2255; 2332; 2334; 60481; 2475; 2494; 2649; 2668; 2729; 2737; 2804; 2820; 2908; 2977; 3082; 3096; 166968; 3149; 3182; 3198; 3201; 3212; 3329; 3516; 3638; 3662; 3899; 4040; 4306; 4337; 55796; 46…	RNF14; PPP3R1; GPAT3; HIPK3; MOCS1; LEMD2; SMG7; NCBP2; LHX8; LHX9; PRIM2; IRX4; HBS1L; YAF2; TCOF1; LARP6; SP4; POU2AF1; PARP14; AK3; ACTA2; ELAVL1; ELAVL2; UBE2D3; PDS5B; DENND4A; BAZ2B; XPO1; CCT8; PANK4; SOX13; CETN2; NFIL3; MTOR; PUS7L; HOXB2; LIN28B; SENP1; INSIG1; PRDM4; PRDM1; GFPT2; GIGYF2; TLE3; TOPAZ1; SLC4A4; RORA; POLN; CTH; HIC2; NEDD4; HMGB3; ELL2; RIF1; TCFL5; RNF111; CHRDL1; BARX…	6118	6109
0.00138285294769	0.021397593081	GO:0043276	b	5	anoikis	207; 2475; 4915; 6591; 6885; 7027; 11200	MAP3K7; NTRK2; AKT1; MTOR; SNAI2; CHEK2; TFDP1	35	35
0.00138933210843	0.0188763922465	GO:0097066	b	4	response to thyroid hormone	687; 6495; 7068; 80339; 51719; 10891	CAB39; THRB; SIX1; PPARGC1A; PNPLA3; KLF9	26	26
0.00139591884294	0.0131449024376	GO:0098978	c	2	glutamatergic synapse	102; 320; 490; 613; 55607; 1609; 1994; 2060; 2475; 4218; 5530; 6326; 8618; 8745; 9211; 9890; 57460; 10718; 1607; 139065; 81832; 53616; 22839; 22871; 23767; 26280; 27253; 388336	ELAVL1; IL1RAPL2; ADAM10; LGI1; BCR; EPS15; RAB8A; DGKQ; PPM1H; SCN2A; DLGAP4; PPP1R9A; NRG3; PLPPR4; SLITRK4; NLGN1; DGKB; FLRT3; MTOR; ADAM23; ADAM22; ATP2B1; CADPS; APBA1; SHISA6; PCDH17; NETO1; PPP3CA	308	308
0.00139710402518	0.021397593081	GO:0009896	b	5	positive regulation of catabolic process	150; 207; 665; 863; 868; 2332; 3064; 4734; 5071; 5208; 5305; 6093; 6642; 6885; 7336; 8396; 8671; 8678; 399664; 9475; 9604; 10241; 11059; 144165; 51441; 440730; 83737; 51667; 53373; 55743; 23072; 23112; 23327; 56829; 57690; 26058; 27327; 389421	RNF14; SNX1; ITCH; WWP1; PRKN; ADRA2A; SLC4A4; TNRC6C; TNRC6B; TNRC6A; FMR1; BECN1; UBE2V2; PRICKLE1; GIGYF2; CALCOCO2; NEDD4; MAP3K7; CBFA2T3; ZC3HAV1; PIP4K2A; PIP4K2B; CBLB; BNIP3L; NUB1; LIN28B; CHFR; MEX3D; TRIM67; TPCN1; AKT1; YTHDF2; PFKFB2; ROCK1; ROCK2; NEDD4L; HTT; HECW1	462	461
0.00144024430052	0.021397593081	GO:0097067	b	5	cellular response to thyroid hormone stimulus	687; 6495; 7068; 80339; 10891	PNPLA3; THRB; SIX1; KLF9; PPARGC1A	18	18
0.00145930510863	0.021397593081	GO:0009890	b	5	negative regulation of biosynthetic process	639; 860; 863; 864; 865; 2100; 2332; 2649; 2729; 2737; 2908; 3096; 166968; 3516; 3638; 4734; 4775; 4783; 4929; 5071; 5074; 5481; 5629; 5771; 5926; 5991; 6093; 6304; 6421; 6495; 6571; 6591; 6595; 6658; 6996; 7068; 7071; 7080; 7090; 7323; 7329; 7490; 7707; 23186; 8462; 8726; 9025; 9125; 399664; 9475; 9575; 9580; 9693; 9734; 10138; 10363; 54625; 10468; 10472; 10492; 10732; 11059; 11063; 11200; 11278…	ERRFI1; SATB1; WWP1; TNRC6C; TNRC6B; RAPGEF2; NKX2-1; SOX30; ZNF148; RBPJ; THRB; SIX1; CBFA2T3; HDAC9; CBFB; HMG20A; YAF2; WT1; ZMYND8; SIRPA; SNAI2; SYNCRIP; PARP14; RFX3; RUNX2; RUNX3; L3MBTL4; RNF8; ZBTB21; NFATC3; TNRC6A; RASD1; JDP2; UBE2D3; YTHDF2; ARID4A; SPEN; ASXL3; SOX13; PPARGC1A; NFIL3; CHEK2; MIER2; MIER3; SFPQ; INSIG1; PTPN2; UBE2I; ESR2; HIC2; DEPDC1; PRDM1; LHX9; SLC18A2; GIGYF2; …	1618	1618
0.00146459907392	0.0127664219276	GO:0097709	b	3	connective tissue replacement	2149; 5530; 6093; 9475	F2R; ROCK1; ROCK2; PPP3CA	11	11
0.00146459907392	0.0127664219276	GO:0060788	b	3	ectodermal placode formation	5629; 6495; 10718; 10818	NRG3; FRS2; PROX1; SIX1	11	11
0.00146459907392	0.0127664219276	GO:0071696	b	3	ectodermal placode development	5629; 6495; 10718; 10818	NRG3; FRS2; PROX1; SIX1	11	11
0.00146459907392	0.0127664219276	GO:0071697	b	3	ectodermal placode morphogenesis	5629; 6495; 10718; 10818	NRG3; FRS2; PROX1; SIX1	11	11
0.00146459907392	0.021397593081	GO:0046929	b	5	negative regulation of neurotransmitter secretion	2332; 5071; 5908; 55607	FMR1; PPP1R9A; PRKN; RAP1B	11	11
0.00146955373917	0.021397593081	GO:0071375	b	5	cellular response to peptide hormone stimulus	113; 207; 490; 528; 1176; 2887; 3625; 3638; 4218; 4929; 5305; 5618; 5771; 5908; 6093; 6654; 6715; 6844; 8396; 8651; 9021; 9475; 9734; 80339; 81565; 54206; 55023; 64397; 64506	ERRFI1; HDAC9; NDEL1; CPEB1; RAP1B; AKT1; AP3S1; RAB8A; PRLR; PNPLA3; INHBB; PHIP; SRD5A1; ZNF106; PIP4K2A; PIP4K2B; NR4A2; VAMP2; INSIG1; ATP2B1; PTPN2; ADCY7; SOCS1; SOS1; SOCS3; GRB10; ROCK1; ROCK2; ATP6V1C1	324	324
0.00148071048903	0.0198532103726	GO:1901362	b	4	organic cyclic compound biosynthetic process	59; 90; 113; 207; 318; 65986; 607; 639; 646; 676; 687; 860; 863; 864; 865; 905; 1012; 1479; 1491; 1545; 1609; 1663; 1871; 1993; 2044; 2078; 2100; 2149; 2255; 60481; 2475; 2494; 2649; 2668; 2729; 2737; 2804; 2908; 2977; 3082; 3096; 166968; 3149; 3182; 3198; 3201; 3212; 3329; 3516; 3638; 3662; 3899; 4040; 4306; 4337; 4613; 4659; 4734; 4751; 4772; 4775; 4783; 4843; 4907; 4919; 4929; 5071; 5074; 5150…	RNF14; BCOR; PPP3R1; WWP1; NT5E; ARID4B; GPAT3; TFAP2D; HIPK3; AKT1; MOCS1; POLR3E; ZXDC; RAPGEF2; CCNT2; ZNF518A; DLL1; SOX30; NCBP2; GLI3; LHX8; ZNF148; RBPJ; THRB; SIX1; RORA; RNF20; PDE7A; HDAC9; MICAL2; CBFB; SETD7; PRIM2; BRDT; IRX4; HMG20A; CUL2; NABP1; WT1; TOPAZ1; TCOF1; JMJD1C; SP4; ENPP3; POLR3G; AHRR; SNAI2; SETD5; ROR1; PCGF3; ADCY7; PCGF5; POU2AF1; NFXL1; PARP14; RFX7; TENM1; MAML1;…	4529	4524
0.00155259731298	0.0222693435488	GO:0051145	b	5	smooth muscle cell differentiation	90; 1491; 2255; 4772; 4775; 6443; 6495; 348093; 26057	NFATC1; NFATC3; ACVR1; RBPMS2; SGCB; SIX1; ANKRD17; FGF10; CTH	56	56
0.00158917975073	0.0210308333247	GO:0071417	b	4	cellular response to organonitrogen compound	113; 207; 490; 528; 1176; 1278; 1663; 2475; 2562; 2887; 3625; 3638; 4218; 4915; 4929; 5071; 5139; 5305; 5618; 5771; 5908; 6093; 6495; 6547; 6654; 6715; 6844; 7071; 7490; 8396; 8462; 8651; 9021; 9475; 9693; 9734; 80339; 81565; 53335; 348980; 54206; 55023; 64397; 64506; 10891	ERRFI1; HDAC9; NDEL1; BCL11A; PRKN; PPARGC1A; AKT1; AP3S1; RAPGEF2; KLF11; RAB8A; KLF10; DDX11; PRLR; PDE3A; SIX1; NTRK2; PNPLA3; INHBB; PHIP; SLC8A3; ZNF106; PIP4K2A; PIP4K2B; WT1; NR4A2; CPEB1; RAP1B; VAMP2; MTOR; INSIG1; ATP2B1; PTPN2; GABRB3; SRD5A1; ADCY7; SOCS1; SOCS3; SOS1; HCN1; GRB10; ROCK1; ROCK2; COL1A2; ATP6V1C1	576	576
0.00164465903574	0.0232429019609	GO:0003176	b	5	aortic valve development	3516; 4772; 6093; 6586; 6591; 9475; 54567	NFATC1; RBPJ; ROCK1; ROCK2; SLIT3; SNAI2; DLL4	36	36
0.00166351480014	0.0142625941062	GO:0043616	b	3	keratinocyte proliferation	374; 687; 1012; 2255; 135228; 6591; 10468; 27152	AREG; CDH13; CD109; INTU; FST; SNAI2; FGF10; KLF9	46	46
0.00166351480014	0.021732327966	GO:0048483	b	4	autonomic nervous system development	1909; 2668; 3212; 4763; 6495; 7976; 10371; 26153	SEMA3A; FZD3; HOXB2; SIX1; KIF26A; GDNF; NF1; EDNRA	46	46
0.0016852789457	0.011937392532	GO:0042221	b	2	response to chemical	18; 70; 90; 102; 113; 150; 207; 318; 5516; 388; 65985; 488; 490; 528; 590; 607; 627; 665; 687; 727; 821; 829; 860; 864; 865; 998; 1012; 1119; 1129; 1142; 1176; 55607; 1278; 1396; 1399; 1491; 1545; 1609; 1663; 1808; 2044; 2047; 2054; 2100; 2149; 2152; 2255; 2332; 2475; 2494; 2562; 2668; 2729; 2737; 2882; 2887; 2908; 3082; 3096; 3329; 3371; 3516; 3625; 3638; 3662; 3899; 4040; 4128; 135228; 4218; 43…	RNF14; ERRFI1; FKBP14; UBE2J1; CRKL; ZDHHC17; PPARGC1A; AKT1; NDEL1; RAPGEF2; SLC25A17; SLC30A4; BDNF; NKX2-1; LEMD2; CANX; SOX30; NCBP2; FUNDC1; GLI3; RXFP1; LHX9; RBPJ; TMEM135; THRB; ADRA2A; NTRK2; INHBB; CBFB; NEXN; RNF111; PTBP1; PIP4K2A; CUL2; PIP4K2B; WT1; AQP3; SIRPA; IFIH1; AHRR; RNF138; FLRT3; STK26; SLC25A26; EDEM3; SLC25A25; ATP2B1; OCSTAMP; SETD7; SYNCRIP; ADCY7; SOCS1; ADTRP; SOCS3;…	4693	4688
0.00169559869923	0.014303195479	GO:0006935	b	3	chemotaxis	102; 627; 727; 1012; 1399; 1808; 2044; 2047; 2152; 2255; 2668; 2737; 2887; 3082; 4684; 5362; 5771; 5797; 6585; 6586; 6654; 6729; 7057; 7080; 7162; 7204; 7976; 8577; 8633; 9211; 9378; 10154; 10371; 10718; 10752; 10818; 284656; 56956; 494470; 80031; 23767; 23768; 57688; 25960; 91624; 27347; 152330; 10451; 10501	SEMA6D; CDH13; CRKL; EPHA5; TMEFF1; FRS2; ADAM10; TPBG; LGI1; CNTN4; CHL1; BDNF; NKX2-1; SEMA6B; NCAM1; SRP54; LHX9; THBS1; GLI3; ZSWIM6; ADGRA2; SLIT3; NEXN; SLIT1; NRG3; FGF10; C5; SEMA3A; TRIO; EPHB1; DPYSL2; UNC5C; FLRT3; FZD3; EPHA10; HGF; PTPN2; PLXNC1; F3; RNF165; SOS1; GRB10; VAV3; NRXN1; FLRT2; GDNF; PLXNA2; STK39; PTPRM	643	643
0.00171268343992	0.0317624928858	GO:0045499	m	4	chemorepellent activity	10371; 10718; 80031; 23767; 23768; 10501	SEMA3A; FLRT3; FLRT2; NRG3; SEMA6B; SEMA6D	27	27
0.00180079783738	0.0370652283871	GO:0044451	c	4	nucleoplasm part	627; 665; 905; 1609; 2332; 2334; 2475; 2737; 2908; 3096; 3201; 3899; 4683; 4772; 4929; 5071; 6304; 6421; 6432; 6651; 6729; 6885; 7068; 7329; 7490; 23186; 8462; 8464; 8487; 8726; 8812; 9063; 9734; 9794; 140890; 10114; 10178; 10238; 10241; 10472; 10622; 11052; 11108; 11200; 23001; 29915; 79718; 55743; 80196; 6875; 57451; 123169; 84312; 51602; 51003; 58508; 54778; 55183; 55209; 55596; 55660; 22936; …	SETBP1; NFATC1; ZBTB18; KLHL20; HDAC9; THRB; WWTR1; DENND1B; PRKN; MAP3K7; HIPK3; POLR3G; RCOR1; KAT6B; BRMS1L; CPSF6; FMR1; EED; BDNF; CCNT2; RNF34; XPO1; PRDM4; SRSF7; SRP54; HCFC2; MAML1; NUFIP2; CALCOCO2; DGKQ; AFF3; AFF2; PRPF40A; SON; GLI3; TAF4B; ZCCHC8; NBN; RNF111; WDFY3; PPARGC1A; UBXN7; CHEK2; KMT2C; WT1; NR3C1; BNIP3L; JMJD1C; NR4A2; PNISR; MED31; KLF11; SFPQ; MTOR; SATB2; SATB1; ELL2…	1171	1170
0.00180702639769	0.0122877795043	GO:0042330	b	2	taxis	102; 627; 727; 1012; 1399; 1808; 2044; 2047; 2152; 2255; 2668; 2737; 2887; 3082; 4684; 5362; 5771; 5797; 6585; 6586; 6654; 6729; 7057; 7080; 7162; 7204; 7976; 8577; 8633; 9211; 9378; 10154; 10371; 10501; 10718; 10752; 10818; 284656; 56956; 494470; 80031; 23767; 23768; 57688; 25960; 91624; 27347; 152330; 10451	SEMA6D; CDH13; CRKL; EPHA5; TMEFF1; FRS2; ADAM10; TPBG; LGI1; CNTN4; CHL1; BDNF; NKX2-1; SEMA6B; NCAM1; SRP54; LHX9; THBS1; GLI3; ZSWIM6; ADGRA2; SLIT3; NEXN; SLIT1; NRG3; FGF10; C5; SEMA3A; TRIO; EPHB1; DPYSL2; UNC5C; FLRT3; FZD3; EPHA10; HGF; PTPN2; PLXNC1; F3; RNF165; SOS1; GRB10; VAV3; NRXN1; FLRT2; GDNF; PLXNA2; STK39; PTPRM	645	645
0.001807287548	0.124702840812	GO:0016604	c	5	nuclear body	627; 665; 1609; 2332; 2334; 2475; 2737; 2908; 3096; 3201; 3899; 4683; 4772; 4929; 5071; 6304; 6421; 6432; 6651; 6729; 7068; 7329; 7490; 7514; 8462; 8487; 9063; 9794; 140890; 10114; 10178; 10238; 10241; 10472; 10622; 11052; 11200; 29915; 80196; 57451; 51602; 54778; 55183; 55596; 55660; 55743; 23001; 56899; 57532; 25833; 25937; 25957; 26040; 26043; 163486; 64318; 64397; 27252; 10891	NFATC1; ZBTB18; KLHL20; AFF3; PRKN; PPARGC1A; HIPK3; POLR3G; TENM1; SETBP1; DENND1B; FMR1; CPSF6; BDNF; RNF34; XPO1; SRSF7; SRP54; HCFC2; MAML1; CALCOCO2; DGKQ; THRB; AFF2; PRPF40A; SON; GLI3; ZCCHC8; NBN; RNF111; WDFY3; UBXN7; CHEK2; WT1; NR3C1; BNIP3L; NR4A2; PNISR; KLF11; SFPQ; MTOR; SATB1; ANKS1B; CHFR; NUFIP2; NOP58; UBE2I; SREK1; ZNF106; TENM2; GEMIN2; NOC3L; POU2F3; PIAS2; WWTR1; HOXA4; DC…	812	811
0.00183033275165	0.0234344586178	GO:0001942	b	4	hair follicle development	2255; 3516; 135228; 6654; 7976; 8549; 10468; 340481; 55504; 25928; 27152	LGR5; FZD3; SOSTDC1; SOS1; RBPJ; INTU; FST; ZDHHC21; FGF10; CD109; TNFRSF19	80	80
0.00183649854097	0.0255778999691	GO:0022604	b	5	regulation of cell morphogenesis	102; 388; 627; 998; 1399; 1808; 1982; 2258; 2620; 2803; 4168; 4734; 4915; 5071; 5362; 5530; 5911; 5921; 23136; 9175; 9693; 10154; 10371; 11178; 113251; 81565; 53335; 80031; 55023; 22871; 55660; 55785; 23072; 23327; 57688; 55607; 158866; 29780; 10501	ZDHHC15; CRKL; MCF2; BCL11A; PRKN; ADAM10; FGD6; PRPF40A; RAPGEF2; LARP4; BDNF; SEMA6B; SEMA6D; NEDD4; NTRK2; ZSWIM6; GOLGA4; PHIP; FGF13; LZTS1; SEMA3A; EPB41L3; RAP2A; DPYSL2; NLGN1; PPP1R9A; NDEL1; RHOB; RASA1; PARVB; PLXNC1; EIF4G2; NEDD4L; MAP3K13; HECW1; PLXNA2; PPP3CA; GAS2; CDC42	484	484
0.0018398004803	0.0152732643047	GO:0023014	b	3	signal transduction by protein phosphorylation	146; 150; 207; 374; 727; 998; 1399; 2047; 2149; 2255; 2258; 2668; 3082; 4684; 4763; 4915; 4919; 5071; 5599; 5771; 5908; 5911; 5921; 5922; 5924; 6093; 22881; 6386; 6654; 6885; 7057; 7162; 7187; 7334; 5711; 8550; 8844; 9175; 9448; 9459; 9475; 9693; 10114; 10178; 10371; 10550; 10818; 11235; 51196; 203447; 80824; 57551; 83737; 54206; 55504; 23008; 23390; 57630; 221496; 140885; 10019; 152007; 27347; 2…	ERRFI1; ZDHHC17; MAP4K4; CRKL; MAP3K7; PSMD5; AIDA; PRKN; SDCBP; HIPK3; AKT1; TENM1; RAP2A; PLCE1; RAPGEF2; PDCD10; MAPKAPK5; NCAM1; TRAF3; TNFRSF19; SOS1; AREG; ANKRD6; DUSP16; ITCH; ARHGEF6; ADRA2A; NTRK2; THBS1; RASA2; NF1; FGF13; KSR1; MAPK8; FGF10; KLHDC10; SIRPA; C5; NRK; EPHB1; GLIPR2; TAOK1; SH3RF1; ARL6IP5; RAP1B; SH2B3; HGF; PTPN2; FRS2; RASA1; ROR1; SEMA3A; ADRA1D; RASGRF2; TPBG; TAB3;…	913	913
0.0018398004803	0.0234344586178	GO:0000165	b	4	MAPK cascade	146; 150; 207; 374; 727; 998; 1399; 2047; 2149; 2255; 2258; 2668; 3082; 4684; 4763; 4915; 4919; 5071; 5599; 5771; 5908; 5911; 5921; 5922; 5924; 6093; 22881; 6386; 6654; 6885; 7057; 7162; 7187; 7334; 5711; 8550; 8844; 9175; 9448; 9459; 9475; 9693; 10114; 10178; 10371; 10550; 10818; 11235; 51196; 203447; 80824; 57551; 83737; 54206; 55504; 23008; 23390; 57630; 221496; 140885; 10019; 152007; 27347; 2…	ERRFI1; ZDHHC17; MAP4K4; CRKL; MAP3K7; PSMD5; AIDA; PRKN; SDCBP; HIPK3; AKT1; TENM1; RAP2A; PLCE1; RAPGEF2; PDCD10; MAPKAPK5; NCAM1; TRAF3; TNFRSF19; SOS1; AREG; ANKRD6; DUSP16; ITCH; ARHGEF6; ADRA2A; NTRK2; THBS1; RASA2; NF1; FGF13; KSR1; MAPK8; FGF10; KLHDC10; SIRPA; C5; NRK; EPHB1; GLIPR2; TAOK1; SH3RF1; ARL6IP5; RAP1B; SH2B3; HGF; PTPN2; FRS2; RASA1; ROR1; SEMA3A; ADRA1D; RASGRF2; TPBG; TAB3;…	913	913
0.00189397005014	0.0122972912528	GO:0001763	b	2	morphogenesis of a branching structure	90; 1909; 2255; 2668; 2737; 3082; 3371; 4040; 5629; 6495; 7080; 7490; 9021; 9175; 9231; 10371; 10818; 53335; 54567	SEMA3A; WT1; NKX2-1; ACVR1; SOCS3; LRP6; BCL11A; SIX1; FRS2; GLI3; MAP3K13; DLL4; GDNF; TNC; HGF; EDNRA; FGF10; PROX1; DLG5	184	184
0.00190921505271	0.0240183967742	GO:0002009	b	4	morphogenesis of an epithelium	90; 388; 998; 1909; 2255; 2475; 2487; 2668; 2737; 3082; 3212; 3371; 3516; 4040; 4919; 5216; 5629; 5911; 22881; 6491; 6495; 6654; 7080; 7490; 5711; 7976; 8549; 9021; 9231; 9645; 10371; 10468; 10818; 11235; 339829; 144165; 23767; 57167; 25928; 27152; 28514; 54567	LGR5; ACVR1; PSMD5; FRS2; CCDC39; FST; PDCD10; EDNRA; NKX2-1; PRICKLE1; ANKRD6; FZD3; DLG5; SOSTDC1; RBPJ; SIX1; GLI3; MICAL2; FGF10; HOXB2; WT1; RAP2A; FRZB; STIL; INTU; SALL4; FLRT3; MTOR; TNC; HGF; RHOB; PROX1; ROR1; SEMA3A; LRP6; SOCS3; SOS1; DLL1; PFN1; GDNF; DLL4; CDC42	533	533
0.00192822610909	0.0157149366317	GO:0061061	b	3	muscle structure development	70; 90; 207; 488; 607; 627; 905; 998; 1310; 1491; 2047; 2255; 2475; 3516; 55796; 4772; 4775; 5530; 5629; 5725; 6443; 6095; 6444; 6495; 137868; 7093; 7478; 7490; 94104; 9215; 9444; 9734; 9794; 10472; 10818; 144165; 494470; 348093; 25928; 221496; 26057; 27101; 28514; 29767; 55636; 54567	NFATC1; NFATC3; ACVR1; ATP2A2; TMOD2; HDAC9; ACTC1; RBPMS2; SIX1; AKT1; CACYBP; ANKRD17; BDNF; CCNT2; CTH; LEMD2; PRICKLE1; TLL2; SOSTDC1; MAML1; PAXBP1; RBPJ; SGCD; SGCB; RORA; WNT8A; SGCZ; PTBP1; MBNL3; WT1; EPHB1; LARGE1; COL19A1; QKI; DLL1; MTOR; FRS2; PROX1; FGF10; CHD7; RNF165; ZBTB18; BCL9; DLL4; PPP3CA; CDC42	598	598
0.00194342598328	0.0241506228897	GO:0001941	b	4	postsynaptic membrane organization	1399; 2668; 9378; 51201; 22871; 23613; 388336	ZDHHC2; ZMYND8; CRKL; NLGN1; NRXN1; SHISA6; GDNF	37	37
0.00195309919897	0.0122972912528	GO:0042303	b	2	molting cycle	2255; 3516; 135228; 6654; 7976; 8549; 9575; 10468; 340481; 79152; 55504; 25928; 27152	LGR5; FZD3; SOSTDC1; SOS1; CLOCK; RBPJ; FA2H; INTU; FST; ZDHHC21; FGF10; CD109; TNFRSF19	106	105
0.00195309919897	0.0157149366317	GO:0042633	b	3	hair cycle	2255; 3516; 135228; 6654; 7976; 8549; 9575; 10468; 340481; 79152; 55504; 25928; 27152	LGR5; FZD3; SOSTDC1; SOS1; CLOCK; RBPJ; FA2H; INTU; FST; ZDHHC21; FGF10; CD109; TNFRSF19	106	105
0.00195327302304	0.0268156482162	GO:0016570	b	5	histone modification	2332; 166968; 3662; 5599; 5926; 6421; 6885; 7334; 7443; 94104; 23186; 8464; 8505; 8726; 9025; 9575; 9734; 10336; 11108; 79718; 123169; 84312; 84333; 54880; 55100; 55183; 55209; 55818; 56254; 23522; 221037; 122953; 58508; 26122; 80854; 54531; 10891	PARG; CLOCK; HDAC9; EPC2; PPARGC1A; RCOR1; ARID4A; FMR1; EED; PAXBP1; MAP3K7; SUPT3H; JMJD1C; MAPK8; KMT2C; VRK1; RIF1; MIER2; MIER3; SFPQ; BCOR; KAT6B; BRMS1L; SETD5; RNF20; SETD7; PCGF3; PCGF5; TBL1XR1; IRF4; UBE2N; JDP2; PRDM4; LEO1; RNF8; WDR70; KDM3A	454	454
0.00197682509282	0.0242506334143	GO:0007423	b	4	sensory organ development	102; 490; 835; 1545; 2255; 2487; 2737; 3198; 3516; 3638; 4040; 4763; 4915; 4919; 5629; 5797; 5816; 6495; 6654; 6658; 7068; 7490; 7976; 8549; 8825; 9890; 10083; 10818; 343035; 114789; 348980; 54360; 54796; 55714; 9497; 140469; 57835; 27152; 28514; 91851; 55636; 54567	LGR5; LIN7A; MYO3B; SLC25A25; FRS2; ADAM10; SLC4A7; SOX3; FZD3; CYP1B1; RD3; RBPJ; THRB; SIX1; NTRK2; GLI3; NF1; PVALB; USH1C; FGF10; PLPPR4; WT1; FRZB; CHRDL1; INTU; DLL1; CYTL1; INSIG1; ATP2B1; LRP6; PROX1; ROR1; TENM3; CASP2; CHD7; SOS1; BNC2; HCN1; SLC4A5; HOXA1; DLL4; PTPRM	534	534
0.00199907086045	0.0242506334143	GO:0021885	b	4	forebrain cell migration	2258; 2737; 6585; 6586; 7080; 10371; 10718; 79625; 81565	SEMA3A; NDNF; GLI3; SLIT3; SLIT1; NDEL1; FGF13; NRG3; NKX2-1	58	58
0.0021116475645	0.0167332072156	GO:0014029	b	3	neural crest formation	4040; 6949; 7478; 10016	PDCD6; TCOF1; LRP6; WNT8A	12	12
0.0021116475645	0.0253149278615	GO:0060911	b	4	cardiac cell fate commitment	90; 3516; 7478; 7490	WNT8A; RBPJ; ACVR1; WT1	12	12
0.00213382765574	0.0370652283871	GO:0016012	c	4	sarcoglycan complex	6443; 6444; 137868	SGCD; SGCB; SGCZ	6	6
0.00213805336679	0.0253334462878	GO:0001764	b	4	neuron migration	1399; 2258; 4915; 4929; 7080; 7976; 9693; 10371; 10718; 340533; 79625; 81565; 23314; 23768; 4139; 57630	SEMA3A; FZD3; MARK1; CRKL; SH3RF1; NR4A2; NTRK2; FLRT2; NDNF; RAPGEF2; NDEL1; FGF13; NRG3; NKX2-1; NEXMIF; SATB2	145	145
0.00214618744107	0.0167530750997	GO:0045165	b	3	cell fate commitment	90; 639; 998; 2255; 2258; 2475; 2737; 3516; 3662; 5629; 6495; 7080; 7478; 7490; 9760; 123169; 23314; 25925; 25928; 9580; 28514; 64641; 54567	TOX; ACVR1; NKX2-1; SOSTDC1; GLI3; RBPJ; SOX13; SIX1; WNT8A; FGF13; FGF10; WT1; DLL1; MTOR; SATB2; PROX1; ZNF521; IRF4; LEO1; PRDM1; DLL4; CDC42; EBF2	243	243
0.00218402937235	0.0460862941697	GO:0008092	m	3	cytoskeletal protein binding	70; 5516; 783; 800; 829; 1069; 55704; 1808; 2258; 2332; 2620; 3064; 23026; 4218; 5071; 5074; 5216; 5756; 6093; 6331; 6386; 23136; 6683; 7456; 8633; 9141; 9231; 9371; 9448; 9475; 9501; 9645; 9749; 9857; 10083; 10486; 11123; 11127; 11178; 79739; 81565; 133746; 57551; 83544; 84140; 85300; 26153; 85464; 283431; 283726; 55064; 55323; 140469; 23637; 89795; 221035; 4139; 26064; 91624; 55607; 92558; 2710…	MYO3B; KIF3B; MAP4K4; TMOD2; ACTC1; RCAN3; PRKN; SDCBP; TTLL7; CACYBP; SPATA6L; RAI14; FMR1; PARVB; KLHL20; FAM161A; RAB8A; DLG5; GAS2L3; CCSAP; NAV3; CCDC88A; CETN2; CAP2; NEXN; MICAL2; MARK1; RABGAP1; FGF13; USH1C; REEP3; PDCD5; LZTS1; EPB41L3; DPYSL2; BICDL1; LARP6; PHACTR2; RPH3AL; UNC5C; EML4; KIF26A; PPP1R9A; JMY; SSH2; NDEL1; PAWR; PPARGC1A; CALD1; TAOK1; CEP350; KIF3A; TWF1; CAPZA1; GAS2;…	989	988
0.00222293763025	0.0370652283871	GO:0005634	c	4	nucleus	102; 27327; 207; 320; 373; 388; 421; 443; 65986; 490; 590; 607; 627; 639; 646; 665; 676; 687; 835; 860; 863; 864; 865; 868; 905; 1069; 1399; 54855; 1479; 1609; 1663; 1837; 1871; 1993; 1994; 2078; 2100; 2255; 2258; 54994; 2332; 2334; 2475; 2494; 2649; 2737; 2803; 2908; 3064; 3096; 166968; 3149; 3182; 3198; 3201; 3212; 23026; 3419; 3516; 3662; 3840; 3852; 3899; 4085; 4306; 4337; 55796; 4613; 4659; …	RNF14; ERRFI1; CRKL; FAM222B; HIPK3; MOCS1; LEMD2; SMG7; PPP3R1; LHX8; LHX9; RNF114; PRIM2; IRX4; YAF2; CBLB; TCOF1; LARP6; SP4; POU2AF1; PARP14; RHBDD2; LGR5; ELAVL1; ELAVL2; HACL1; PNISR; UBE2D3; PDS5B; DENND4A; BAZ2B; XPO1; CCT8; PANK4; LEO1; SOX13; CETN2; GRAP2; NF1; NFIL3; FAM169A; PUS7L; HOXB2; SENP6; LIN28B; SENP1; NUFIP2; PRDM4; TMEM192; WDFY3; PRDM1; GIT2; KLHL20; TLE3; MPP7; RCAN3; IFIH…	7626	7615
0.00225777280407	0.0264444883604	GO:0048663	b	4	neuron fate commitment	998; 2737; 3516; 6495; 7080; 23314; 25925; 28514; 54567	ZNF521; DLL1; RBPJ; SIX1; GLI3; DLL4; SATB2; NKX2-1; CDC42	59	59
0.00228963765802	0.0309907294275	GO:0034220	b	5	ion transmembrane transport	150; 207; 488; 490; 528; 783; 1142; 2149; 2258; 2332; 2475; 2554; 2557; 2562; 2893; 3064; 4697; 4734; 5924; 6236; 6326; 6328; 6331; 6334; 6506; 6547; 6769; 6844; 7057; 203859; 7355; 23171; 7782; 8671; 9194; 9213; 9725; 10060; 10478; 10550; 7223; 11059; 56479; 51312; 374291; 343450; 81539; 81832; 114789; 148811; 51719; 56301; 53373; 348980; 55002; 55144; 80228; 22871; 9497; 23072; 121601; 23327; 2…	ISCU; ZDHHC17; ATP2A2; RRAD; ANO4; ANO5; CAB39; STIM2; GRIA4; PPARGC1A; SLC4A5; AKT1; SLC25A37; STAC; TRPC4; SLC30A4; FMR1; GABRA4; STK39; GABRA1; MICU2; SLC4A10; SLC25A17; NEDD4L; CHD7; CACNB2; CHRNB3; WWP1; NEDD4; ADRA2A; THBS1; SCN2A; KCNT2; SLC35A2; PIEZO2; FGF13; TRPM5; SLC8A3; XPR1; MID1IP1; HECW1; ORAI2; LRRC8D; NDUFA4; TMCO3; SLC38A1; NLGN1; SLC24A2; ARL6IP5; KCNQ5; SCN8A; SLC24A3; MTOR; …	1163	1163
0.00239025643709	0.0274777873672	GO:0060341	b	4	regulation of cellular localization	102; 150; 207; 320; 488; 627; 665; 783; 998; 1399; 1609; 55704; 2044; 2149; 2332; 2668; 2737; 3064; 3638; 4659; 4734; 5071; 5534; 5599; 5908; 6093; 6769; 6844; 7027; 7323; 23171; 8674; 8678; 9141; 9475; 10178; 10551; 10694; 11052; 11235; 440730; 81555; 81565; 116150; 51201; 51715; 55432; 22871; 22916; 23209; 23317; 23327; 23613; 222546; 25937; 26524; 55607; 27253; 51465; 388336; 125170; 55636; 22…	NADK; UBE2J1; CRKL; EPHA5; UBE2D3; PRKN; YOD1; ADAM10; AKT1; TENM1; PCDH17; STAC; CPSF6; FMR1; BECN1; BDNF; CCT8; ATP2A2; SHISA6; NEDD4L; CHD7; CACNB2; DGKQ; NEDD4; ADRA2A; RAB23; GLI3; MLC1; PPP1R12A; NDEL1; PPP1R9A; PPP3R1; PDCD5; NUS1; BNIP3L; NLGN1; RAP1B; ZMYND8; ZDHHC2; PDCD10; INSIG1; MAPK8; TRIM67; DNAJC13; VAMP2; APBA1; VAMP4; INPP5F; LATS2; WWTR1; RFX6; AGR2; ROCK1; ROCK2; F2R; NCBP2; H…	907	906
0.00240090746815	0.0319485102153	GO:0060039	b	5	pericardium development	4040; 6654; 7490; 23767; 54567	DLL4; WT1; FLRT3; LRP6; SOS1	20	20
0.00242688995392	0.0176761432928	GO:0060661	b	3	submandibular salivary gland formation	998; 2255	FGF10; CDC42	2	2
0.00242688995392	0.0176761432928	GO:0070343	b	3	white fat cell proliferation	2255; 222008	VSTM2A; FGF10	2	2
0.00242688995392	0.0176761432928	GO:0021679	b	3	cerebellar molecular layer development	22891; 28514	DLL1; ZNF365	2	2
0.00242688995392	0.0176761432928	GO:0021687	b	3	cerebellar molecular layer morphogenesis	22891; 28514	DLL1; ZNF365	2	2
0.00242688995392	0.0274777873672	GO:0060876	b	4	semicircular canal formation	2255; 3198	FGF10; HOXA1	2	2
0.00242688995392	0.0274777873672	GO:0001743	b	4	optic placode formation	5629; 10818	PROX1; FRS2	2	2
0.00242688995392	0.0370652283871	GO:0031372	c	4	UBC13-MMS2 complex	7334; 7336	UBE2V2; UBE2N	2	2
0.00242688995392	0.0319485102153	GO:0046619	b	5	optic placode formation involved in camera-type eye formation	5629; 10818	PROX1; FRS2	2	2
0.00242688995392	0.0589297043941	GO:0072518	m	5	Rho-dependent protein serine/threonine kinase activity	6093; 9475	ROCK1; ROCK2	2	2
0.00244898433009	0.0176761432928	GO:0030522	b	3	intracellular receptor signaling pathway	865; 1399; 2100; 2494; 2649; 2908; 4306; 4734; 4929; 6095; 6591; 6885; 7068; 7334; 9063; 9125; 9575; 9604; 80196; 83737; 55818; 57491; 64135; 26057; 257397	RNF14; IFIH1; CRKL; CLOCK; NEDD4; ANKRD17; RNF34; ITCH; NR6A1; THRB; MAP3K7; RORA; CNOT9; CBFB; NR5A2; NR3C2; NR3C1; NR4A2; AHRR; SNAI2; ESR2; UBE2N; TAB3; PIAS2; KDM3A	275	275
0.00246722458963	0.0146804267899	GO:0022404	b	2	molting cycle process	2255; 3516; 135228; 6654; 7976; 8549; 10468; 340481; 55504; 25928; 27152	LGR5; FZD3; SOSTDC1; SOS1; RBPJ; INTU; FST; ZDHHC21; FGF10; CD109; TNFRSF19	83	83
0.00246722458963	0.0176761432928	GO:0022405	b	3	hair cycle process	2255; 3516; 135228; 6654; 7976; 8549; 10468; 340481; 55504; 25928; 27152	LGR5; FZD3; SOSTDC1; SOS1; RBPJ; INTU; FST; ZDHHC21; FGF10; CD109; TNFRSF19	83	83
0.00250430809945	0.0146804267899	GO:0007389	b	2	pattern specification process	90; 1399; 2255; 2668; 2737; 3201; 3212; 3516; 4040; 5362; 5991; 6491; 6495; 7080; 7478; 7490; 9371; 9645; 10371; 10468; 10718; 10818; 56033; 339829; 50805; 84314; 54778; 54880; 22856; 23314; 25928; 27152; 28514; 64853; 54567	ACVR1; CRKL; AIDA; FRS2; FST; NKX2-1; STIL; SOSTDC1; GLI3; TMEM107; RBPJ; SIX1; WNT8A; MICAL2; RNF111; IRX4; NRG3; FGF10; WT1; CCDC39; HOXB2; INTU; DLL1; BARX1; DLL4; SATB2; BCOR; CHSY1; KIF3B; SEMA3A; LRP6; PLXNA2; RFX3; HOXA4; GDNF	429	429
0.0025711212426	0.0437090611243	GO:0061659	m	4	ubiquitin-like protein ligase activity	868; 998; 4734; 5071; 7323; 55905; 9025; 9063; 9604; 9690; 11059; 79018; 55743; 80196; 494470; 83737; 51444; 84937; 51003; 54778; 55182; 23072; 23321; 23327; 57630; 152006; 64219	RNF14; ITCH; WWP1; UBE2D3; RNF38; RNF34; UBE3C; NEDD4; RNF114; RNF111; RNF220; PJA1; GID4; CBLB; SH3RF1; MED31; PRKN; RNF138; CHFR; ZNRF1; RNF165; PIAS2; NEDD4L; HECW1; RNF8; TRIM2; CDC42	306	306
0.00259882637141	0.0460862941697	GO:0060589	m	3	nucleoside-triphosphatase regulator activity	394; 397; 613; 55704; 2665; 4763; 5216; 23102; 5921; 5922; 6002; 6004; 6654; 9135; 9459; 9693; 9815; 9824; 9910; 10484; 54206; 55635; 23637; 57600; 25771; 140885; 255520; 60682; 10451; 64786	ERRFI1; RABGAP1; RAPGEF2; ARHGAP5; BCR; SMAP1; FNIP2; SEC23A; ARHGEF6; CCDC88A; ARHGDIB; NF1; RABEP1; TBC1D2B; SIRPA; ELMOD2; GDI2; RASA1; RASA2; RGS16; RGS12; SOS1; VAV3; TBC1D22A; RABGAP1L; PFN1; DEPDC1; ARHGAP11A; GIT2; TBC1D15	353	352
0.00259882637141	0.0291011436534	GO:0060537	b	4	muscle tissue development	70; 90; 607; 905; 998; 1310; 2047; 2475; 3516; 4763; 5530; 5629; 6443; 6444; 6495; 137868; 7093; 7478; 7490; 9734; 9794; 10472; 10818; 56999; 221496; 27101; 28514; 55636; 54567; 10891	ZBTB18; ACVR1; HDAC9; ACTC1; SIX1; CACYBP; CCNT2; LEMD2; TLL2; CHD7; MAML1; RBPJ; SGCD; ADAMTS9; SGCB; WNT8A; SGCZ; NF1; WT1; EPHB1; COL19A1; DLL1; MTOR; FRS2; PROX1; PPARGC1A; BCL9; DLL4; PPP3CA; CDC42	352	352
0.00260340102684	0.0334447708973	GO:0010605	b	5	negative regulation of macromolecule metabolic process	102; 207; 639; 727; 860; 863; 864; 865; 868; 1399; 1522; 1609; 1994; 1996; 2100; 2332; 2334; 2475; 2649; 2668; 2729; 2737; 2908; 3082; 3096; 166968; 3516; 3827; 4040; 4085; 135228; 4613; 4683; 4734; 4763; 4775; 4783; 4843; 4915; 4929; 5071; 5074; 5481; 5530; 5629; 5725; 5771; 5783; 5926; 5991; 6093; 169966; 6304; 6386; 6421; 6432; 6495; 6547; 6586; 6591; 6595; 6658; 6741; 6996; 7035; 7057; 7068; …	ERRFI1; UBE2J1; CRKL; WWP1; PPARGC1A; HIPK3; AKT1; TNRC6C; TNRC6B; TNRC6A; PDCD10; NKX2-1; LEMD2; PNRC2; SMG7; NCBP2; BOD1; ZNF148; RBPJ; THRB; SIX1; NTRK2; RNF20; HDAC9; CBFB; ZC3HAV1; PTBP1; HBS1L; HMG20A; YAF2; WT1; ZMYND8; SIRPA; CTSZ; SNAI2; MTPAP; ELFN1; SYNCRIP; SOCS1; INPP5F; SOCS3; PTPN13; PARP14; RFX3; RUNX2; RUNX3; LHX9; L3MBTL4; RNF8; DLL4; ZBTB21; ELAVL4; NFATC3; ELAVL1; RASD1; JDP2;…	2824	2822
0.00263148574325	0.0334447708973	GO:0045596	b	5	negative regulation of cell differentiation	627; 864; 865; 2047; 2255; 2258; 2487; 2737; 3149; 3516; 3638; 4168; 55796; 4763; 4772; 4775; 5530; 5725; 5771; 6095; 6591; 6658; 7068; 7080; 7204; 8651; 9693; 10234; 10363; 10371; 10468; 10818; 340533; 144165; 51621; 123169; 348093; 53335; 80031; 22871; 22891; 25928; 122953; 25871; 25937; 26057; 28514; 152330; 10501; 22852; 10718; 22876	NFATC1; NFATC3; CNTN4; HMGB3; RBPMS2; FRS2; FST; RAPGEF2; ANKRD17; SOX3; BDNF; NKX2-1; SEMA6B; NEXMIF; KLF13; PRICKLE1; SOSTDC1; GLI3; RBPJ; THRB; RORA; MCF2; CBFB; NF1; FGF13; PTBP1; FGF10; HMG20A; TRIO; EPHB1; NEPRO; NLGN1; FRZB; BCL11A; ZNF365; LEO1; DLL1; INSIG1; SNAI2; PTPN2; NRG3; SEMA3A; MBNL3; SOCS1; INPP5F; ANKRD26; WWTR1; LRRC17; JDP2; SEMA6D; RUNX3; PPP3CA	710	707
0.00263519231754	0.0186243997578	GO:0051668	b	3	localization within membrane	102; 1012; 1399; 2060; 3638; 4218; 201134; 9211; 9378; 10484; 81832; 51201; 53616; 22871; 56899; 388336	EPS15; CDH13; RAB8A; SEC23A; CRKL; NLGN1; ADAM22; NRXN1; ADAM10; ANKS1B; SHISA6; ZDHHC2; LGI1; CEP112; INSIG1; NETO1	148	148
0.00264495586701	0.0334447708973	GO:0006939	b	5	smooth muscle contraction	59; 150; 490; 1129; 1909; 2149; 2668; 4887; 6093; 9475; 51196; 340481	ACTA2; ROCK1; ADRA2A; ROCK2; CHRM2; F2R; NPY2R; PLCE1; GDNF; ZDHHC21; ATP2B1; EDNRA	96	96
0.00268301197051	0.0334853831645	GO:0010942	b	5	positive regulation of cell death	102; 207; 388; 665; 835; 998; 1545; 1871; 2149; 2152; 2191; 2475; 2487; 3064; 3329; 3625; 3827; 4168; 4763; 5074; 5134; 5326; 5481; 5534; 5599; 5771; 5924; 6421; 6654; 7027; 7057; 7204; 23229; 8462; 8633; 8678; 9141; 9262; 9459; 9693; 10016; 10550; 11200; 133746; 50649; 50650; 26524; 53832; 29843; 10451; 10891	IL20RA; PPP3R1; MCF2; PPARGC1A; ADAM10; AKT1; RAPGEF2; PTPN2; BECN1; KLF11; JMY; CYP1B1; ARHGEF9; ARHGEF6; FAP; ARHGEF3; THBS1; HSPD1; INHBB; NF1; PDCD6; MAPK8; PDCD5; PDCD2; TRIO; BNIP3L; FRZB; UNC5C; ARL6IP5; SENP1; SFPQ; MTOR; RHOB; PAWR; STK17B; F3; E2F3; SOS1; RASGRF2; LATS2; CHEK2; VAV3; KNG1; CASP2; F2R; HTT; PLAGL2; PPID; ARHGEF4; TFDP1; CDC42	691	691
0.00271777147943	0.0297897641542	GO:0019932	b	4	second-messenger-mediated signaling	113; 146; 150; 488; 1012; 1609; 2044; 2475; 2494; 2977; 3064; 3632; 4724; 4772; 4775; 4843; 4887; 5139; 5150; 5530; 5534; 5725; 7057; 8549; 8844; 9693; 10486; 11123; 51196; 79625; 51655; 283383; 23576; 59350; 55607; 29850	LGR5; NFATC1; CDH13; NFATC3; ATP2A2; EPHA5; NDNF; PLCE1; RAPGEF2; PPP3R1; RXFP1; DGKQ; PDE3A; ADRA2A; CAP2; THBS1; PDE7A; GUCY1A2; NR5A2; PPP1R9A; KSR1; PTBP1; RCAN3; NOS2; ADGRD1; NPY2R; MTOR; TRPM5; RASD1; INPP5A; ADCY7; ADRA1D; HTT; NDUFS4; PPP3CA; DDAH1	448	447
0.00272947744214	0.0336285618192	GO:0043087	b	5	regulation of GTPase activity	394; 397; 613; 868; 1399; 2044; 2149; 2475; 2665; 4763; 4915; 5362; 23102; 5921; 5922; 6002; 6004; 6654; 9135; 9448; 9459; 9693; 9815; 9824; 9910; 10154; 10484; 81565; 54206; 55635; 55785; 23637; 25771; 255520; 60682; 10451; 163486; 64786	ERRFI1; MAP4K4; CRKL; TBC1D2B; RABGAP1; EPHA5; PLXNC1; RAPGEF2; ARHGAP5; BCR; SMAP1; SEC23A; ARHGEF6; NTRK2; ARHGDIB; NF1; RABEP1; CBLB; FGD6; ELMOD2; MTOR; NDEL1; GDI2; DENND1B; RASA1; RASA2; RGS16; RGS12; SOS1; PLXNA2; VAV3; TBC1D22A; RABGAP1L; F2R; DEPDC1; ARHGAP11A; GIT2; TBC1D15	480	479
0.00274195640938	0.0297897641542	GO:0044265	b	4	cellular macromolecule catabolic process	27327; 207; 665; 863; 54855; 1522; 1994; 1996; 2191; 54994; 2332; 2475; 2668; 4085; 4734; 5071; 5516; 6093; 169966; 6386; 6741; 7323; 7329; 7334; 7336; 5711; 55905; 8453; 9025; 9125; 399664; 9475; 9575; 9604; 9690; 9887; 10492; 11059; 11200; 144165; 79018; 51441; 79718; 55743; 80176; 80196; 80267; 440730; 51667; 55149; 83737; 84937; 54461; 54778; 54926; 55432; 55596; 22898; 22916; 23072; 23112; 2…	ELAVL4; RNF14; GIGYF2; MAD2L1; ELAVL1; ITCH; CLOCK; PSMD5; ADAMTS9; PRKN; SDCBP; AKT1; UBE2R2; TNRC6C; TNRC6B; TNRC6A; STT3B; FMR1; SPSB1; MEX3D; UBE2J1; XPO1; PRICKLE1; SMG7; NCBP2; KLHL42; UBE3C; FAP; WWP1; NEDD4; CNOT9; CBFA2T3; DENND3; RNF114; ZCCHC8; ZC3HAV1; FBXL17; RNF111; HBS1L; CHEK2; FBXW5; CUL2; HECW1; GID4; BNIP3L; NUB1; TENT5C; RSPRY1; GID8; LIN28B; TENT5D; UBE2D3; KLHL20; CTSZ; MTOR…	1207	1206
0.00274802534887	0.0297897641542	GO:0035270	b	4	endocrine system development	207; 1399; 2255; 3516; 4763; 5991; 6495; 6658; 6715; 7080; 7490; 9575; 222546; 28514	WT1; NKX2-1; CRKL; CLOCK; RBPJ; SIX1; RFX3; AKT1; NF1; SOX3; SRD5A1; FGF10; RFX6; DLL1	122	122
0.00293200748133	0.0589297043941	GO:0005452	m	5	inorganic anion exchanger activity	8671; 9497; 57282; 57835	SLC4A5; SLC4A4; SLC4A7; SLC4A10	13	13
0.00296273177186	0.0353588393291	GO:0010631	b	5	epithelial cell migration	207; 388; 1012; 1545; 2191; 2255; 2475; 4763; 5216; 5629; 5797; 6093; 7057; 9448; 9475; 9734; 10016; 10371; 11235; 23473; 116150; 84830; 56999; 25960; 152007; 54567	CDH13; MAP4K4; HDAC9; AKT1; PDCD10; CYP1B1; FAP; ADAMTS9; THBS1; CAPN7; NF1; PDCD6; FGF10; NUS1; GLIPR2; MTOR; RHOB; PROX1; SEMA3A; ADTRP; ROCK1; ROCK2; PFN1; ADGRA2; DLL4; PTPRM	294	294
0.00297000687664	0.0207108479531	GO:0034641	b	3	cellular nitrogen compound metabolic process	59; 90; 102; 113; 27327; 207; 318; 65986; 607; 639; 646; 676; 687; 860; 863; 864; 865; 905; 998; 1012; 1069; 1119; 54855; 1479; 1491; 1522; 1545; 1609; 1663; 55704; 1808; 1871; 1982; 1993; 1994; 1996; 2044; 2078; 2100; 2149; 2255; 2332; 2334; 60481; 2475; 2494; 2649; 2668; 2729; 2737; 2804; 2820; 2908; 2977; 3082; 3096; 166968; 3149; 3182; 3198; 3201; 3212; 3329; 3516; 3638; 3662; 3899; 4040; 412…	RNF14; PPP3R1; GPAT3; HIPK3; MOCS1; CPQ; LEMD2; SMG7; NCBP2; LHX8; LHX9; PRIM2; IRX4; HBS1L; YAF2; TCOF1; SIRPA; SP4; DHX29; POU2AF1; PARP14; AK3; ACTA2; ELAVL1; ELAVL2; LSM14B; UBE2D3; PDS5B; DENND4A; BAZ2B; SPTSSA; CHKA; XPO1; CCT8; PANK4; SOX13; CETN2; NFIL3; PUS7L; HOXB2; LIN28B; SENP1; INSIG1; PRDM4; PRDM1; GFPT2; GIGYF2; TLE3; TOPAZ1; NAPEPLD; SLC4A4; RORA; POLN; CTH; HIC2; NEDD4; HMGB3; EL…	6679	6670
0.00298859995024	0.0320566668347	GO:0031016	b	4	pancreas development	207; 2255; 2494; 5629; 5991; 6729; 9575; 339829; 222546; 28514	SRP54; CLOCK; RFX6; RFX3; AKT1; CCDC39; NR5A2; FGF10; PROX1; DLL1	73	73
0.00301714942957	0.0353588393291	GO:0030856	b	5	regulation of epithelial cell differentiation	865; 2487; 2668; 135228; 4659; 5991; 6093; 9475; 9575; 340481; 29841; 84162; 360; 54206; 25937; 28514	ERRFI1; GRHL1; CLOCK; FRZB; CD109; ROCK1; ROCK2; RFX3; WWTR1; CBFB; GDNF; ZDHHC21; DLL1; KIAA1109; AQP3; PPP1R12A	150	150
0.00302481587835	0.0353588393291	GO:0036315	b	5	cellular response to sterol	65985; 3638; 4040; 6095; 23209	AACS; MLC1; LRP6; RORA; INSIG1	21	21
0.00302894000764	0.0353588393291	GO:0032528	b	5	microvillus organization	5908; 5911; 9448; 9693; 10083; 51765	RAP2A; MAP4K4; RAP1B; STK26; RAPGEF2; USH1C	30	30
0.00305388518659	0.045602387507	GO:0051020	m	4	GTPase binding	397; 613; 55704; 2803; 4168; 4218; 5921; 5924; 6654; 7204; 8678; 9371; 9459; 23229; 9693; 9910; 10260; 11127; 51196; 50649; 54206; 153020; 54874; 22898; 55785; 23637; 57572; 55607; 92558; 160518; 10451; 163486	ERRFI1; MCF2; RABGAP1; DOCK6; PLCE1; DENND4A; RAPGEF2; BCR; FNBP1L; RAB8A; ARHGEF9; ARHGEF6; CCDC88A; ARHGEF4; DENND3; ARHGDIB; PPP1R9A; GOLGA4; RASGEF1B; TRIO; FGD6; BECN1; BICDL1; DENND5B; DENND1B; KIF3B; RASA1; KIF3A; RASGRF2; SOS1; VAV3; RABGAP1L	388	387
0.00305388518659	0.0353588393291	GO:1901653	b	5	cellular response to peptide	113; 207; 490; 528; 1176; 1663; 2887; 3625; 3638; 4218; 4929; 5305; 5618; 5771; 5908; 6093; 6654; 6715; 6844; 7071; 8396; 8462; 8651; 9021; 9475; 9734; 80339; 81565; 54206; 55023; 64397; 64506	ERRFI1; VAMP2; NDEL1; CPEB1; RAP1B; AKT1; AP3S1; KLF11; KLF10; DDX11; PRLR; PNPLA3; HDAC9; INHBB; PHIP; SRD5A1; ZNF106; PIP4K2A; PIP4K2B; NR4A2; RAB8A; INSIG1; ATP2B1; PTPN2; ADCY7; SOCS1; SOCS3; SOS1; GRB10; ROCK1; ROCK2; ATP6V1C1	387	387
0.00309588367083	0.0328615152143	GO:0071526	b	4	semaphorin-plexin signaling pathway	2668; 4684; 5362; 10154; 10371; 80031; 10501	PLXNC1; SEMA3A; PLXNA2; GDNF; SEMA6D; SEMA6B; NCAM1	40	40
0.00309588367083	0.0589297043941	GO:0043014	m	5	alpha-tubulin binding	6683; 79739; 81565; 57551; 83544; 27436; 10891	TTLL7; SPAST; PPARGC1A; EML4; NDEL1; TAOK1; DNAL1	40	40
0.0031005558574	0.0460862941697	GO:0000166	m	3	nucleotide binding	59; 70; 90; 113; 207; 318; 373; 388; 394; 65985; 488; 490; 613; 860; 864; 998; 1119; 1609; 1663; 54622; 2044; 2047; 2110; 2475; 2729; 2977; 3329; 23026; 3419; 3705; 3712; 4218; 4337; 4751; 4843; 4907; 4915; 4919; 5208; 5214; 5216; 5305; 5599; 5756; 5908; 5911; 6016; 6093; 6236; 6334; 6595; 6652; 6715; 6729; 6793; 6885; 6996; 7204; 7323; 7329; 6683; 7334; 7443; 23171; 8396; 8528; 8550; 8566; 8801;…	UBE2J1; STK10; HIPK3; AKT1; MOCS1; RAPGEF2; PPIP5K2; GRK7; MAP3K7; NTRK2; TAOK1; MICAL2; ZC3HAV1; HBS1L; PIP4K2A; PIP4K2B; IP6K3; VRK1; ETFDH; TRIM23; DHX29; ATP2B1; CHFR; MTPAP; STK17B; ROR1; TWF1; ADCY7; HCN1; RUNX2; RUNX3; ZBTB21; ACTA2; PDXK; ATP2A2; RRAD; HACL1; UBE2D3; RIT1; ARHGAP5; MAPKAPK5; CHKA; EFL1; CCT8; NEK2; PANK4; CHD7; NT5E; PNPLA3; STK26; GUCY1A2; RASEF; KSR1; CHEK2; ITPK1; EPHB…	2150	2148
0.00310156338916	0.0589297043941	GO:0061630	m	5	ubiquitin protein ligase activity	868; 998; 4734; 5071; 7323; 55905; 9025; 9604; 9690; 11059; 79018; 80196; 494470; 83737; 51444; 84937; 51003; 152006; 54778; 55182; 55743; 23072; 23321; 23327; 57630; 64219	RNF14; ITCH; WWP1; UBE2D3; RNF38; RNF34; UBE3C; NEDD4; RNF114; RNF111; RNF220; PJA1; GID4; CBLB; SH3RF1; MED31; PRKN; RNF138; CHFR; ZNRF1; RNF165; NEDD4L; HECW1; RNF8; TRIM2; CDC42	295	295
0.00312957561322	0.045602387507	GO:0015631	m	4	tubulin binding	1069; 55704; 1808; 2258; 2332; 2620; 3064; 5071; 6683; 8633; 9141; 9371; 9448; 9857; 11127; 11178; 79739; 81565; 57551; 83544; 84140; 26153; 283431; 283726; 23637; 89795; 221035; 27101; 27436; 126731; 10891	MAP4K4; RABGAP1; PRKN; PPARGC1A; CACYBP; FMR1; FAM161A; GAS2L3; CCSAP; CCDC88A; CETN2; EML4; NAV3; FGF13; REEP3; PDCD5; LZTS1; TTLL7; DPYSL2; UNC5C; KIF26A; NDEL1; KIF3B; TAOK1; CEP350; KIF3A; SPAST; SAXO2; HTT; GAS2; DNAL1	372	372
0.00314765379844	0.0330665899032	GO:0016569	b	4	covalent chromatin modification	2332; 166968; 3662; 5599; 5926; 6421; 6885; 7334; 7443; 94104; 23186; 8464; 8505; 8726; 9025; 9575; 9734; 10336; 11108; 79718; 123169; 84312; 84333; 58508; 54880; 55100; 55183; 55209; 55818; 56254; 23522; 221037; 122953; 26122; 80854; 54531; 10891	PARG; CLOCK; HDAC9; EPC2; PPARGC1A; RCOR1; ARID4A; FMR1; EED; PAXBP1; MAP3K7; SUPT3H; JMJD1C; MAPK8; KMT2C; VRK1; RIF1; MIER2; MIER3; SFPQ; BCOR; KAT6B; BRMS1L; SETD5; RNF20; SETD7; PCGF3; PCGF5; TBL1XR1; IRF4; UBE2N; JDP2; PRDM4; LEO1; RNF8; WDR70; KDM3A	467	467
0.00315191969741	0.0460862941697	GO:1901265	m	3	nucleoside phosphate binding	59; 70; 90; 113; 207; 318; 373; 388; 394; 65985; 488; 490; 613; 860; 864; 998; 1119; 1609; 1663; 54622; 2044; 2047; 2110; 2475; 2729; 2977; 3329; 23026; 3419; 3705; 3712; 4218; 4337; 4751; 4843; 4907; 4915; 4919; 5208; 5214; 5216; 5305; 5599; 5756; 5908; 5911; 6016; 6093; 6236; 6334; 6595; 6652; 6715; 6729; 6793; 6885; 6996; 7204; 7323; 7329; 6683; 7334; 7443; 23171; 8396; 8528; 8550; 8566; 8801;…	UBE2J1; STK10; HIPK3; AKT1; MOCS1; RAPGEF2; PPIP5K2; GRK7; MAP3K7; NTRK2; TAOK1; MICAL2; ZC3HAV1; HBS1L; PIP4K2A; PIP4K2B; IP6K3; VRK1; ETFDH; TRIM23; DHX29; ATP2B1; CHFR; MTPAP; STK17B; ROR1; TWF1; ADCY7; HCN1; RUNX2; RUNX3; ZBTB21; ACTA2; PDXK; ATP2A2; RRAD; HACL1; UBE2D3; RIT1; ARHGAP5; MAPKAPK5; CHKA; EFL1; CCT8; NEK2; PANK4; CHD7; NT5E; PNPLA3; STK26; GUCY1A2; RASEF; KSR1; CHEK2; ITPK1; EPHB…	2151	2149
0.00326889154252	0.0373976758615	GO:0035904	b	5	aorta development	3516; 5629; 6495; 11174; 144165; 56999; 55636; 54567	PRICKLE1; ADAMTS6; CHD7; RBPJ; ADAMTS9; SIX1; DLL4; PROX1	51	51
0.00327239958601	0.0460862941697	GO:0008013	m	3	beta-catenin binding	607; 2737; 4929; 5071; 6095; 9231; 7223; 11063; 79718; 51527; 219287	SOX30; DLG5; TBL1XR1; NR4A2; AMER2; PRKN; RORA; GLI3; GSKIP; BCL9; TRPC4	86	86
0.00327239958601	0.034026277328	GO:0060840	b	4	artery development	2737; 3198; 3516; 4763; 5629; 6495; 11174; 144165; 56999; 55636; 54567	PRICKLE1; ADAMTS6; HOXA1; CHD7; RBPJ; ADAMTS9; SIX1; GLI3; DLL4; NF1; PROX1	86	86
0.00332691221671	0.0376136781206	GO:1902531	b	5	regulation of intracellular signal transduction	146; 150; 207; 374; 388; 394; 397; 613; 727; 998; 1012; 1399; 1491; 1545; 1609; 2047; 2149; 2152; 2255; 2475; 2665; 2977; 3064; 3082; 4168; 4306; 4683; 4734; 4763; 4887; 4915; 4919; 5071; 5139; 5305; 5326; 5516; 5618; 5725; 5771; 5783; 5908; 5911; 5921; 5922; 5924; 6093; 6095; 22881; 6386; 6421; 6591; 6654; 6875; 6885; 7057; 7162; 7187; 7204; 7334; 23171; 8036; 23229; 8396; 8550; 8651; 8678; 8844…	ERRFI1; ZDHHC17; CRKL; MCF2; GPAT3; HIPK3; AKT1; RAPGEF2; PDCD10; LEMD2; DLG5; ARHGEF9; ARHGEF6; ARHGEF4; MAP3K7; RORA; DENND3; TAF4B; PTBP1; PIP4K2A; PIP4K2B; RASGRF2; SIRPA; SNAI2; INPP5F; ROR1; SOCS1; ADRA1D; SOCS3; TPBG; PTPN13; PARP14; PPP2CB; F2R; PLAGL2; IL20RA; SH3RF1; FRS2; DENND4A; ARHGAP5; MAPKAPK5; TNFRSF19; JMY; PRLR; THBS1; GUCY1A2; NF1; TMEM9B; KSR1; CHEK2; EPHB1; BECN1; SFPQ; GDI2…	1880	1878
0.00336042045299	0.0345885701171	GO:0006915	b	4	apoptotic process	90; 102; 207; 318; 388; 627; 665; 835; 998; 1396; 1399; 1491; 1545; 1871; 2149; 2152; 2191; 2255; 2475; 2487; 2620; 2668; 2729; 2737; 2908; 3064; 3082; 3329; 3625; 3827; 4040; 4085; 4168; 4683; 4763; 4915; 4929; 5071; 5074; 5134; 5139; 5326; 5481; 5516; 5534; 5599; 5618; 5771; 5921; 5924; 6093; 6326; 6421; 6491; 6495; 6586; 6591; 6651; 6654; 23136; 6885; 7027; 7057; 7068; 7187; 7204; 7323; 7336; …	CRKL; MCF2; TFAP2D; HIPK3; AKT1; RAPGEF2; PDCD10; BDNF; TXNDC5; UBE2V2; DLG5; PPP3R1; GLI3; ARHGEF6; ARHGEF4; THRB; SIX1; NTRK2; INHBB; CUL2; WT1; XKR6; SNAI2; STK17B; RASGRF2; SOCS3; PPP2CB; F2R; PLAGL2; IL20RA; UBE2D3; NDNF; FRS2; GSKIP; TNFRSF19; STIL; JMY; PRLR; PPARGC1A; THBS1; STK26; NF1; CHEK2; BECN1; FRZB; UNC5C; NUDT2; SENP1; SFPQ; RHOB; ARHGEF3; VAV3; ARHGEF9; HTT; GAS2; CRIP1; TFDP1; S…	1915	1915
0.00339580150143	0.0233684761217	GO:0090132	b	3	epithelium migration	207; 388; 1012; 1545; 2191; 2255; 2475; 4763; 5216; 5629; 5797; 6093; 7057; 9448; 9475; 9734; 10016; 10371; 11235; 23473; 116150; 84830; 56999; 25960; 152007; 54567	CDH13; MAP4K4; HDAC9; AKT1; PDCD10; CYP1B1; FAP; ADAMTS9; THBS1; CAPN7; NF1; PDCD6; FGF10; NUS1; GLIPR2; MTOR; RHOB; PROX1; SEMA3A; ADTRP; ROCK1; ROCK2; PFN1; ADGRA2; DLL4; PTPRM	297	297
0.00344314838853	0.0233865793143	GO:0003013	b	3	circulatory system process	59; 70; 146; 150; 207; 488; 490; 783; 998; 1129; 1278; 1522; 1909; 2149; 2475; 2729; 3212; 3827; 4843; 5139; 6093; 6331; 6444; 6547; 137868; 7068; 23171; 9475; 10060; 10371; 340481; 23327; 23576; 57835; 25937; 157378; 27347; 28514; 55636; 54567	ACTA2; ATP2A2; ACTC1; ADRA2A; SLC4A5; AKT1; EDNRA; CHD7; NEDD4L; CACNB2; SGCD; PDE3A; GCLC; SGCZ; SLC8A3; NOS2; HOXB2; CHRM2; THRB; DLL1; CTSZ; MTOR; STK39; ATP2B1; ZDHHC21; SEMA3A; TMEM65; ADRA1D; WWTR1; KNG1; ROCK1; ROCK2; F2R; COL1A2; ABCC9; DLL4; GPD1L; SCN5A; DDAH1; CDC42	518	518
0.00350410737186	0.0357068541192	GO:1901701	b	4	cellular response to oxygen-containing compound	113; 150; 207; 388; 65985; 490; 528; 687; 1129; 1176; 1278; 1399; 1545; 1663; 2044; 2100; 2475; 2887; 2908; 3082; 3371; 3625; 3638; 4040; 4218; 4843; 4915; 4929; 5071; 5074; 5139; 5305; 5530; 5599; 5618; 5771; 5908; 6093; 6095; 6495; 6547; 6591; 6654; 6715; 6844; 7035; 7071; 7490; 8396; 8462; 8651; 8678; 9021; 9450; 9475; 9693; 9734; 11200; 11235; 80339; 80380; 81565; 51765; 53335; 348980; 54206;…	NADK; ERRFI1; SNAI2; CRKL; HDAC9; EPHA5; SRD5A1; BCL11A; NOS2; SIX1; MTR; HGF; PDCD1LG2; AP3S1; RORA; RAPGEF2; PTPN2; AACS; LY86; KLF11; RAB8A; CYP1B1; KLF10; DDX11; PRLR; LRP6; PDE3A; ADRA2A; NTRK2; PNPLA3; STK26; INHBB; CHEK2; NDEL1; TFPI; MAPK8; ZNF106; PIP4K2A; KLF9; PIP4K2B; WT1; NR3C1; BECN1; SIRPA; RAP1B; NR4A2; CPEB1; PHIP; CHRM2; PRKN; VAMP2; MTOR; TNC; INSIG1; ATP2B1; RHOB; PAWR; PPARGC…	1112	1112
0.00357740186033	0.0358257818304	GO:1905314	b	4	semi-lunar valve development	3516; 4772; 6093; 6586; 6591; 9475; 54567	NFATC1; RBPJ; ROCK1; ROCK2; SLIT3; SNAI2; DLL4	41	41
0.00358330491331	0.0400413490894	GO:0097581	b	5	lamellipodium organization	998; 1012; 55704; 2475; 5756; 6642; 9459; 51196; 50649; 29780; 10451	TWF1; CDH13; ARHGEF6; CCDC88A; ARHGEF4; SNX1; MTOR; PARVB; PLCE1; VAV3; CDC42	87	87
0.00359761537021	0.0238171245395	GO:0060592	b	3	mammary gland formation	2255; 2737; 10718	GLI3; NRG3; FGF10	7	7
0.00359761537021	0.0238171245395	GO:0060638	b	3	mesenchymal-epithelial cell signaling	2255; 3082; 3371	HGF; FGF10; TNC	7	7
0.00359761537021	0.0503666151829	GO:0016011	c	4	dystroglycan complex	6443; 6444; 137868	SGCD; SGCB; SGCZ	7	7
0.00360179000268	0.0358257818304	GO:0003180	b	4	aortic valve morphogenesis	4772; 6093; 6586; 6591; 9475; 54567	NFATC1; ROCK1; ROCK2; SLIT3; SNAI2; DLL4	31	31
0.00362125174537	0.0358257818304	GO:0030163	b	4	protein catabolic process	150; 207; 665; 863; 868; 1522; 2191; 54994; 2332; 2475; 4085; 4734; 4843; 5071; 5516; 6093; 6386; 6642; 7323; 7329; 7334; 7336; 5711; 55905; 8453; 9025; 9575; 9604; 9690; 11059; 11200; 144165; 79018; 79718; 55743; 80176; 80196; 80267; 440730; 51667; 494470; 83737; 51201; 51582; 84937; 54461; 54778; 54926; 55432; 22898; 23072; 23321; 23327; 56254; 56999; 89970; 57414; 57542; 25937; 51465; 7514; 10…	RNF14; SNX1; MAD2L1; UBE2J1; ITCH; CLOCK; PSMD5; ADAMTS9; PRKN; SDCBP; AKT1; STT3B; FMR1; SPSB1; RNF34; KLHL20; XPO1; PRICKLE1; KLHL42; UBE3C; FAP; WWP1; NEDD4; ADRA2A; CBFA2T3; DENND3; RNF114; FBXL17; RNF111; PJA1; CHEK2; FBXW5; CUL2; GID4; CBLB; NOS2; BNIP3L; NUB1; RSPRY1; GID8; UBE2R2; UBE2D3; CTSZ; MTOR; EDEM3; CHFR; UBE2V2; YOD1; RNF20; TRIM67; UBE2I; ZDHHC2; ZNRF1; TBL1XR1; RNF165; UBE2N; W…	958	957
0.00366569790603	0.0479106285002	GO:0035639	m	4	purine ribonucleoside triphosphate binding	59; 70; 90; 113; 207; 318; 373; 388; 394; 65985; 488; 490; 613; 860; 864; 998; 1119; 1609; 1663; 54622; 2044; 2047; 2475; 2729; 2977; 3329; 23026; 3705; 4218; 4337; 4751; 4915; 4919; 5208; 5214; 5305; 5599; 5756; 5908; 5911; 6016; 6093; 6236; 6334; 6595; 6729; 6793; 6885; 6996; 7204; 7323; 7329; 6683; 7334; 7443; 8396; 8550; 8566; 8801; 8844; 9175; 9262; 9371; 9448; 9475; 10060; 10114; 10694; 109…	UBE2J1; STK10; HIPK3; AKT1; MOCS1; PPIP5K2; STK17B; MAP3K7; NTRK2; NAV3; HBS1L; PIP4K2A; PIP4K2B; VRK1; UBE2R2; TRIM23; DHX29; ATP2B1; MTPAP; IP6K3; ROR1; TWF1; ADCY7; EFL1; RUNX3; ACTA2; PDXK; ATP2A2; RRAD; HACL1; UBE2D3; RIT1; ARHGAP5; MAPKAPK5; CHKA; RUNX2; CCT8; NEK2; PANK4; CHD7; STK26; GUCY1A2; RASEF; KSR1; CHEK2; ITPK1; EPHB1; FIGN; NUDT2; RHOB; KIF3B; KIF3A; UBE2I; ABCG5; UBE2N; GRK7; STK…	1830	1829
0.00375769635296	0.0479106285002	GO:0050321	m	4	tau-protein kinase activity	6093; 9475; 57551; 4139; 23387	MARK1; SIK3; ROCK1; ROCK2; TAOK1	22	22
0.00376569792427	0.0415958127038	GO:0120032	b	5	regulation of plasma membrane bounded cell projection assembly	998; 55704; 2332; 2475; 3064; 5216; 23102; 5756; 10178; 51196; 81565; 57451; 54874; 22871; 22873; 23613; 23637; 25771; 55607; 64786	TWF1; TBC1D2B; PPP1R9A; DZIP1; ZMYND8; TENM2; CCDC88A; NLGN1; TBC1D22A; RABGAP1; PFN1; TENM1; HTT; MTOR; TBC1D15; NDEL1; FMR1; PLCE1; FNBP1L; CDC42	211	210
0.00389488364341	0.0254628018188	GO:0042391	b	3	regulation of membrane potential	207; 488; 665; 783; 1142; 2258; 2332; 2554; 2557; 2562; 4734; 4887; 4915; 5071; 5530; 6326; 6328; 6331; 6334; 6547; 23171; 8671; 9378; 10550; 81832; 348980; 22871; 55669; 23327; 23613; 154881; 55607; 259232; 63895	KCTD7; ATP2A2; PRKN; SLC4A4; FMR1; GABRA4; GABRA1; NALCN; CACNB2; CHRNB3; NEDD4; NTRK2; SCN2A; FGF13; SLC8A3; BNIP3L; NLGN1; PIEZO2; ARL6IP5; SCN8A; PPP1R9A; NPY2R; PPP3CA; GABRB3; ZMYND8; AKT1; HCN1; NRXN1; NEDD4L; MFN1; NETO1; GPD1L; SCN5A; SCN3A	425	425
0.00391415567727	0.0383511984148	GO:0099504	b	4	synaptic vesicle cycle	150; 320; 488; 783; 821; 1609; 2054; 2332; 5908; 6093; 6571; 6844; 8618; 8674; 116841; 84162; 22871; 27253	KIAA1109; STX2; APBA1; VAMP4; ATP2A2; NLGN1; CACNB2; DGKQ; ADRA2A; RAP1B; SNAP47; VAMP2; PCDH17; FMR1; SLC18A2; CADPS; ROCK1; CANX	182	182
0.00397164599782	0.0433721795899	GO:0045598	b	5	regulation of fat cell differentiation	207; 2475; 2487; 3638; 168455; 6095; 6495; 7204; 9580; 122953; 222008; 222236; 25937; 22852	WWTR1; TRIO; ANKRD26; FRZB; VSTM2A; SOX13; JDP2; SIX1; RORA; NAPEPLD; CCDC71L; AKT1; MTOR; INSIG1	127	127
0.00399840356049	0.0387073051414	GO:0051648	b	4	vesicle localization	150; 320; 374; 488; 783; 1176; 1522; 2054; 2332; 3064; 5071; 5908; 6844; 8618; 8825; 9371; 10016; 10484; 11127; 81565; 116841; 84984; 54874; 22871; 157769; 92558; 27253	LIN7A; ATP2A2; PRKN; AP3S1; FMR1; FNBP1L; AREG; SEC23A; FAM91A1; CACNB2; ADRA2A; PDCD6; BICDL1; NLGN1; RAP1B; CTSZ; NDEL1; CADPS; KIF3B; KIF3A; VAMP2; APBA1; STX2; SNAP47; HTT; PCDH17; CEP19	316	316
0.00402647138861	0.0387073051414	GO:0001667	b	4	ameboidal-type cell migration	90; 207; 388; 397; 1012; 1545; 2191; 2255; 2475; 2668; 4763; 5216; 5629; 5797; 6093; 7057; 7162; 9448; 9475; 9734; 10016; 10371; 11235; 51421; 23473; 116150; 84830; 80031; 56999; 25960; 152007; 10501; 54567	CDH13; AMOTL2; ACVR1; MAP4K4; HDAC9; TPBG; PDCD10; SEMA6D; SEMA6B; CYP1B1; FAP; ADAMTS9; THBS1; CAPN7; ARHGDIB; NF1; PDCD6; FGF10; NUS1; GLIPR2; MTOR; RHOB; PROX1; SEMA3A; ADTRP; AKT1; ROCK1; ROCK2; PFN1; ADGRA2; GDNF; DLL4; PTPRM	411	410
0.00403646358983	0.0435847360655	GO:0055007	b	5	cardiac muscle cell differentiation	70; 90; 2475; 3516; 5629; 6443; 7478; 7490; 9794; 10818; 27101; 28514	WT1; ACVR1; MAML1; ACTC1; RBPJ; SGCB; FRS2; WNT8A; MTOR; CACYBP; PROX1; DLL1	101	101
0.00417334712984	0.0445620732419	GO:0048016	b	5	inositol phosphate-mediated signaling	2475; 3632; 4772; 4775; 5530; 5534; 5725; 51196	INPP5A; NFATC3; PPP3R1; NFATC1; MTOR; PLCE1; PPP3CA; PTBP1	53	53
0.00419007230882	0.0399035858195	GO:0060491	b	4	regulation of cell projection assembly	998; 55704; 2332; 2475; 3064; 5216; 23102; 5756; 10178; 51196; 81565; 57451; 54874; 22871; 22873; 23613; 23637; 25771; 55607; 64786	TWF1; TBC1D2B; PPP1R9A; DZIP1; ZMYND8; TENM2; CCDC88A; NLGN1; TBC1D22A; RABGAP1; PFN1; TENM1; HTT; MTOR; TBC1D15; NDEL1; FMR1; PLCE1; FNBP1L; CDC42	213	212
0.00419793487039	0.0542502352482	GO:0030424	c	4	axon	102; 613; 627; 1176; 1982; 1996; 2044; 2258; 2332; 3064; 4763; 4915; 4919; 5599; 5816; 6326; 6328; 6334; 6547; 6571; 23136; 7162; 6683; 7976; 8633; 9371; 10371; 11127; 23001; 81565; 57451; 85300; 53616; 348980; 80228; 55714; 23767; 253559; 57282; 91624; 55607; 126731; 152330; 29767; 22876; 27252	ELAVL4; SLC4A10; INPP5F; TMOD2; EPHA5; ADAM22; ADAM10; TPBG; AP3S1; CNTN4; FMR1; BDNF; BCR; KLHL20; FZD3; CCSAP; PPP1R9A; NTRK2; SCN2A; NEXN; NF1; PVALB; SLC8A3; CADM2; ORAI2; EPB41L3; UNC5C; SCN8A; FGF13; FLRT3; NDEL1; KIF3B; MAPK8; ROR1; KIF3A; SEMA3A; TENM3; ATCAY; SPAST; TENM2; HCN1; EIF4G2; HTT; WDFY3; SLC18A2; SCN3A	623	623
0.00423513395718	0.0399592731701	GO:0008015	b	4	blood circulation	59; 70; 146; 150; 207; 488; 490; 783; 998; 1129; 1278; 1522; 1909; 2149; 2475; 2729; 3212; 3827; 4843; 5139; 6093; 6331; 6444; 6547; 137868; 7068; 23171; 9475; 10060; 10371; 340481; 23327; 23576; 57835; 157378; 27347; 28514; 55636; 54567	ACTA2; ATP2A2; ACTC1; ADRA2A; SLC4A5; AKT1; EDNRA; CHD7; NEDD4L; CACNB2; SGCD; PDE3A; GCLC; SGCZ; SLC8A3; NOS2; HOXB2; CHRM2; THRB; DLL1; CTSZ; MTOR; STK39; ATP2B1; ZDHHC21; SEMA3A; TMEM65; ADRA1D; KNG1; ROCK1; ROCK2; F2R; COL1A2; ABCC9; DLL4; GPD1L; SCN5A; DDAH1; CDC42	508	508
0.00428132818917	0.0512619207184	GO:0017076	m	4	purine nucleotide binding	59; 70; 90; 113; 207; 318; 373; 388; 394; 65985; 488; 490; 613; 860; 864; 998; 1119; 1609; 1663; 54622; 2044; 2047; 2475; 2729; 2977; 3329; 23026; 3705; 4218; 4337; 4751; 4915; 4919; 5208; 5214; 5216; 5305; 5599; 5756; 5908; 5911; 6016; 6093; 6236; 6334; 6595; 6729; 6793; 6885; 6996; 7204; 7323; 7329; 6683; 7334; 7443; 8396; 8550; 8566; 8801; 8844; 9175; 9262; 9371; 9448; 9475; 9693; 10060; 10114…	UBE2J1; STK10; HIPK3; AKT1; MOCS1; RAPGEF2; PPIP5K2; STK17B; MAP3K7; NTRK2; NAV3; HBS1L; PIP4K2A; PIP4K2B; VRK1; UBE2R2; TRIM23; DHX29; ATP2B1; MTPAP; IP6K3; ROR1; TWF1; ADCY7; HCN1; EFL1; RUNX3; ACTA2; PDXK; ATP2A2; RRAD; HACL1; UBE2D3; RIT1; ARHGAP5; MAPKAPK5; CHKA; RUNX2; CCT8; NEK2; PANK4; CHD7; PNPLA3; STK26; GUCY1A2; RASEF; KSR1; CHEK2; ITPK1; EPHB1; FIGN; NUDT2; RHOB; KIF3B; KIF3A; UBE2I; …	1913	1911
0.00435370540076	0.0565981702099	GO:0032553	m	3	ribonucleotide binding	59; 70; 90; 113; 207; 318; 373; 388; 394; 65985; 488; 490; 613; 860; 864; 998; 1119; 1609; 1663; 54622; 2044; 2047; 2475; 2729; 2977; 3329; 23026; 3705; 4218; 4337; 4751; 4843; 4915; 4919; 5208; 5214; 5305; 5599; 5756; 5908; 5911; 6016; 6093; 6236; 6334; 6595; 6729; 6793; 6885; 6996; 7204; 7323; 7329; 6683; 7334; 7443; 8396; 8550; 8566; 8801; 8844; 9175; 9262; 9371; 9448; 9475; 9693; 10060; 10114…	UBE2J1; STK10; HIPK3; AKT1; MOCS1; RAPGEF2; PPIP5K2; GRK7; MAP3K7; NTRK2; NAV3; HBS1L; PIP4K2A; PIP4K2B; IP6K3; VRK1; UBE2R2; TRIM23; DHX29; ATP2B1; MTPAP; STK17B; ROR1; TWF1; ADCY7; HCN1; EFL1; RUNX3; ACTA2; PDXK; ATP2A2; RRAD; HACL1; UBE2D3; RIT1; NOS2; ARHGAP5; MAPKAPK5; CHKA; RUNX2; CCT8; NEK2; PANK4; CHD7; PNPLA3; STK26; GUCY1A2; RASEF; KSR1; CHEK2; ITPK1; EPHB1; FIGN; NUDT2; RHOB; KIF3B; KI…	1914	1912
0.00442363401095	0.0411897264342	GO:0051650	b	4	establishment of vesicle localization	150; 320; 374; 488; 783; 1176; 1522; 2054; 2332; 3064; 5071; 5908; 6844; 8618; 8825; 9371; 10016; 10484; 11127; 81565; 116841; 84984; 54874; 22871; 157769; 92558	LIN7A; ATP2A2; PRKN; AP3S1; FMR1; FNBP1L; AREG; SEC23A; FAM91A1; CACNB2; ADRA2A; PDCD6; BICDL1; NLGN1; RAP1B; CTSZ; NDEL1; CADPS; KIF3B; KIF3A; VAMP2; APBA1; STX2; SNAP47; HTT; CEP19	303	303
0.00444638852578	0.0411897264342	GO:0007269	b	4	neurotransmitter secretion	150; 320; 488; 783; 2054; 2332; 5071; 5908; 6571; 6844; 8618; 8825; 9378; 116841; 22871; 55607	LIN7A; VAMP2; APBA1; ATP2A2; NLGN1; CACNB2; STX2; ADRA2A; NRXN1; PRKN; PPP1R9A; SNAP47; RAP1B; FMR1; SLC18A2; CADPS	156	156
0.00444731908978	0.0469656444536	GO:0014706	b	5	striated muscle tissue development	70; 90; 607; 905; 998; 1310; 2047; 2475; 3516; 5530; 5629; 6443; 6444; 6495; 137868; 7093; 7478; 7490; 9734; 9794; 10472; 10818; 56999; 221496; 27101; 28514; 55636; 54567	ZBTB18; ACVR1; HDAC9; ACTC1; FRS2; CACYBP; CCNT2; LEMD2; TLL2; CHD7; MAML1; RBPJ; SGCD; ADAMTS9; SGCB; PROX1; WNT8A; SGCZ; WT1; EPHB1; COL19A1; DLL1; MTOR; SIX1; BCL9; DLL4; PPP3CA; CDC42	334	334
0.00451853965953	0.0414810082258	GO:0090287	b	4	regulation of cellular response to growth factor stimulus	607; 2255; 2887; 3516; 135228; 4734; 6386; 7057; 7080; 8425; 9719; 10016; 10468; 494470; 348093; 54778; 23390; 25928; 221496; 25960; 26524; 387914; 28514; 91851	ZDHHC17; RBPMS2; SDCBP; LATS2; FST; NKX2-1; LEMD2; ADAMTSL2; SOSTDC1; RBPJ; NEDD4; THBS1; RNF111; PDCD6; FGF10; LTBP4; CHRDL1; DLL1; RNF165; GRB10; CD109; ADGRA2; BCL9; SHISA2	273	273
0.00452311065163	0.0512619207184	GO:0032555	m	4	purine ribonucleotide binding	59; 70; 90; 113; 207; 318; 373; 388; 394; 65985; 488; 490; 613; 860; 864; 998; 1119; 1609; 1663; 54622; 2044; 2047; 2475; 2729; 2977; 3329; 23026; 3705; 4218; 4337; 4751; 4915; 4919; 5208; 5214; 5305; 5599; 5756; 5908; 5911; 6016; 6093; 6236; 6334; 6595; 6729; 6793; 6885; 6996; 7204; 7323; 7329; 6683; 7334; 7443; 8396; 8550; 8566; 8801; 8844; 9175; 9262; 9371; 9448; 9475; 9693; 10060; 10114; 1069…	UBE2J1; STK10; HIPK3; AKT1; MOCS1; RAPGEF2; PPIP5K2; STK17B; MAP3K7; NTRK2; NAV3; HBS1L; PIP4K2A; PIP4K2B; VRK1; UBE2R2; TRIM23; DHX29; ATP2B1; MTPAP; IP6K3; ROR1; TWF1; ADCY7; HCN1; EFL1; RUNX3; ACTA2; PDXK; ATP2A2; RRAD; HACL1; UBE2D3; RIT1; ARHGAP5; MAPKAPK5; CHKA; RUNX2; CCT8; NEK2; PANK4; CHD7; PNPLA3; STK26; GUCY1A2; RASEF; KSR1; CHEK2; ITPK1; EPHB1; FIGN; NUDT2; RHOB; KIF3B; KIF3A; UBE2I; …	1898	1896
0.00467459402002	0.0422897590476	GO:0051241	b	4	negative regulation of multicellular organismal process	113; 397; 488; 490; 864; 865; 2047; 2149; 2191; 2258; 2475; 2487; 2737; 3082; 3149; 3516; 3625; 3827; 4168; 4763; 4772; 4775; 4887; 5530; 5771; 5797; 6093; 6585; 6591; 6658; 7035; 7057; 7058; 7068; 7080; 7090; 7093; 7490; 7976; 8651; 9475; 9693; 9734; 10234; 10363; 10371; 10718; 10818; 11096; 11235; 340533; 144165; 80380; 51621; 123169; 83737; 84830; 53335; 80031; 54206; 54880; 22856; 22871; 2289…	NFATC1; IFIH1; NFATC3; CNTN4; ATP2A2; ERRFI1; HMGB3; THRB; BCL11A; FRS2; ATP2B1; RAPGEF2; PDCD1LG2; PDCD10; SOX3; SEMA6D; NKX2-1; SEMA6B; NEXMIF; NEPRO; ADAMTS5; PRICKLE1; TLL2; FZD3; ITCH; SOSTDC1; RUNX3; SNAI2; FAP; NLGN1; THBS2; NAV3; THBS1; GLI3; INHBB; CBFB; ARHGDIB; NF1; TFPI; FGF13; NRG3; HMG20A; TLE3; ADAMTS9; WT1; EPHB1; SLIT1; SIRPA; MCF2; FRZB; ZNF365; HDAC9; LEO1; DLL1; NPY2R; MTOR; S…	1181	1178
0.00468894430447	0.03005953233	GO:0042133	b	3	neurotransmitter metabolic process	18; 207; 590; 1119; 1545; 2475; 4128; 4843; 6095; 6715; 9475; 23446; 23576; 140885; 157739	SLC44A1; NOS2; TDH; CYP1B1; SIRPA; RORA; DDAH1; AKT1; MAOA; MTOR; ROCK2; ABAT; BCHE; SRD5A1; CHKA	143	143
0.00471296682803	0.03005953233	GO:0061138	b	3	morphogenesis of a branching epithelium	90; 1909; 2255; 2668; 2737; 3082; 3371; 4040; 5629; 6495; 7080; 7490; 9021; 9231; 10371; 10818; 54567	SEMA3A; WT1; NKX2-1; ACVR1; SOCS3; LRP6; SIX1; FRS2; GLI3; DLL4; GDNF; TNC; HGF; EDNRA; FGF10; PROX1; DLG5	171	171
0.00472015976268	0.0422897590476	GO:0010632	b	4	regulation of epithelial cell migration	207; 388; 2255; 2475; 4763; 5216; 5629; 5797; 7057; 9448; 9475; 9734; 10016; 10371; 11235; 23473; 116150; 56999; 25960; 152007; 54567	SEMA3A; DLL4; GLIPR2; MAP4K4; AKT1; HDAC9; ADAMTS9; ROCK2; THBS1; CAPN7; PFN1; ADGRA2; MTOR; NF1; PDCD10; PDCD6; RHOB; PTPRM; FGF10; PROX1; NUS1	229	229
0.00473114085518	0.0422897590476	GO:0099643	b	4	signal release from synapse	150; 320; 488; 783; 2054; 2332; 5071; 5908; 6571; 6844; 8618; 8825; 9378; 116841; 22871; 55607	LIN7A; VAMP2; APBA1; ATP2A2; NLGN1; CACNB2; STX2; ADRA2A; NRXN1; PRKN; PPP1R9A; SNAP47; RAP1B; FMR1; SLC18A2; CADPS	157	157
0.00473578308907	0.161963940313	GO:0030175	c	5	filopodium	59; 70; 998; 2258; 2332; 5756; 7976; 8633; 57451; 22871; 25960; 55607	ACTA2; TWF1; FZD3; TENM2; ACTC1; NLGN1; PPP1R9A; FGF13; ADGRA2; UNC5C; FMR1; CDC42	103	103
0.0047980589657	0.0349572867501	GO:0005085	m	2	guanyl-nucleotide exchange factor activity	613; 55704; 4168; 5924; 6654; 7204; 50649; 9459; 23229; 9693; 10260; 51196; 153020; 22898; 55785; 57572; 160518; 10451; 163486	RASGEF1B; TRIO; FGD6; RASGRF2; SOS1; ARHGEF9; MCF2; CCDC88A; ARHGEF4; DOCK6; DENND3; ARHGEF6; PLCE1; DENND4A; RAPGEF2; DENND1B; VAV3; BCR; DENND5B	200	200
0.00498331446225	0.0441564994525	GO:0010092	b	4	specification of animal organ identity	2255; 2668; 2737; 3516; 6495; 10818	RBPJ; SIX1; FRS2; GLI3; GDNF; FGF10	33	33
0.00498527097605	0.0520744066085	GO:0090092	b	5	regulation of transmembrane receptor protein serine/threonine kinase signaling pathway	90; 607; 2255; 3516; 3625; 135228; 6386; 7057; 7080; 8425; 9210; 9719; 10468; 408050; 494470; 348093; 54778; 25928; 221496; 25937; 26524; 91851	ACVR1; RBPMS2; SDCBP; LATS2; FST; BMP15; NKX2-1; LEMD2; ADAMTSL2; SOSTDC1; RBPJ; THBS1; INHBB; RNF111; FGF10; LTBP4; CHRDL1; NOMO3; RNF165; WWTR1; CD109; BCL9	245	245
0.00499994806669	0.031505696854	GO:0048729	b	3	tissue morphogenesis	59; 70; 90; 388; 998; 1909; 2255; 2475; 2487; 2668; 2737; 3082; 3212; 3371; 3516; 4040; 4919; 5216; 5629; 5911; 22881; 6491; 6495; 6591; 6654; 7080; 7490; 5711; 7976; 8549; 9021; 9231; 9645; 10371; 10468; 10818; 11235; 339829; 144165; 23767; 57167; 25928; 27152; 28514; 55636; 54567	ACTA2; LGR5; ACVR1; PSMD5; ACTC1; FRS2; SNAI2; CCDC39; FST; PDCD10; EDNRA; NKX2-1; PRICKLE1; ANKRD6; FZD3; DLG5; SOSTDC1; RBPJ; SIX1; CHD7; GLI3; MICAL2; FGF10; HOXB2; WT1; RAP2A; FRZB; STIL; INTU; SALL4; FLRT3; MTOR; TNC; HGF; RHOB; PROX1; ROR1; SEMA3A; LRP6; SOCS3; SOS1; DLL1; PFN1; GDNF; DLL4; CDC42	629	629
0.00517335752495	0.0454452699821	GO:0072148	b	4	epithelial cell fate commitment	90; 3516; 5629; 28514	DLL1; RBPJ; ACVR1; PROX1	15	15
0.00517335752495	0.0534580277578	GO:0043584	b	5	nose development	2737; 5629; 6495; 55636	GLI3; PROX1; CHD7; SIX1	15	15
0.00533935110886	0.0464112827155	GO:0097060	c	2	synaptic membrane	102; 320; 490; 1129; 1142; 1399; 2054; 2149; 2332; 2554; 2557; 2562; 2893; 6326; 6506; 6547; 8745; 8825; 9378; 9890; 11178; 1607; 81832; 57451; 53616; 22871; 23390; 23767; 27253; 388336	LIN7A; ZDHHC17; CRKL; GRIA4; ADAM10; TENM2; FMR1; GABRA4; GABRA1; CHRNB3; SCN2A; DGKB; SLC8A3; LZTS1; PLPPR4; NLGN1; CHRM2; FLRT3; ADAM23; ADAM22; ATP2B1; GABRB3; APBA1; STX2; NRXN1; F2R; SHISA6; PCDH17; NETO1; SLC1A2	370	370
0.00535344761767	0.0466253258325	GO:0040013	b	4	negative regulation of locomotion	207; 388; 397; 727; 1545; 4763; 5771; 5797; 5911; 7057; 7080; 9231; 10371; 10718; 11235; 340533; 50859; 51765; 84830; 80031; 56254; 23613; 56999; 89795; 10501; 54567; 10891	AKT1; RHOB; PDCD10; SEMA6D; NKX2-1; SEMA6B; NEXMIF; CYP1B1; ADAMTS9; PPARGC1A; THBS1; STK26; NAV3; ARHGDIB; NF1; NRG3; C5; RAP2A; ZMYND8; DLL4; PTPN2; RNF20; SEMA3A; ADTRP; SPOCK3; PTPRM; DLG5	323	323
0.00536664281326	0.0541306139959	GO:0008631	b	5	intrinsic apoptotic signaling pathway in response to oxidative stress	207; 1545; 5071; 6421; 10550; 11235; 51527	CYP1B1; ARL6IP5; PRKN; AKT1; SFPQ; GSKIP; PDCD10	44	44
0.00537421690598	0.0541306139959	GO:0016311	b	5	dephosphorylation	66036; 2475; 3064; 3632; 4659; 4907; 5208; 5516; 5530; 5534; 5725; 5771; 5783; 5797; 6093; 55631; 138639; 7803; 8036; 9475; 9749; 9887; 9890; 57460; 11123; 80824; 85464; 118924; 91272; 283871; 64062; 27328; 93034; 160760; 22876; 55613; 392617; 196051	PCDH11X; PFKFB2; PPP3R1; RCAN3; LRRC40; PLPP4; RBM26; SMG7; BOD1; NT5E; PPM1H; PTP4A1; PPP1R12A; MTMR9; MTMR8; PTBP1; NT5C1B; PLPPR4; PGP; PHACTR2; PTPDC1; MTOR; PTPN2; DUSP16; ELFN1; INPP5A; INPP5F; PTPN13; PPP2CB; ROCK1; ROCK2; PPTC7; SSH2; SHOC2; HTT; FRA10AC1; PPP3CA; PTPRM	499	499
0.0054074286614	0.0541306139959	GO:0032868	b	5	response to insulin	207; 490; 528; 1176; 2475; 2887; 3625; 3638; 4218; 5305; 5771; 6654; 6715; 6844; 8396; 8651; 9021; 9734; 80339; 81565; 54206; 55023; 64397; 64506	ERRFI1; HDAC9; INSIG1; CPEB1; AKT1; AP3S1; RAB8A; PNPLA3; INHBB; PHIP; SRD5A1; ZNF106; PIP4K2A; PIP4K2B; MTOR; NDEL1; ATP2B1; PTPN2; VAMP2; SOCS1; SOS1; SOCS3; GRB10; ATP6V1C1	277	277
0.00546852455655	0.0541778566892	GO:0051271	b	5	negative regulation of cellular component movement	207; 388; 397; 727; 1545; 4763; 5797; 5911; 7057; 7080; 9231; 10371; 11235; 340533; 50859; 51765; 84830; 80031; 56254; 23613; 56999; 89795; 10501; 10718; 54567; 10891	AKT1; PDCD10; SEMA6D; NKX2-1; SEMA6B; NEXMIF; CYP1B1; ADAMTS9; PPARGC1A; THBS1; STK26; NAV3; ARHGDIB; NF1; NRG3; C5; RAP2A; ZMYND8; DLL4; RHOB; RNF20; SEMA3A; ADTRP; SPOCK3; PTPRM; DLG5	308	308
0.00554619132994	0.0543866313069	GO:0048733	b	5	sebaceous gland development	3516; 340481; 79152	ZDHHC21; RBPJ; FA2H	8	8
0.00566084956986	0.0545961914764	GO:0043632	b	5	modification-dependent macromolecule catabolic process	207; 863; 54994; 4085; 4734; 5071; 5516; 6386; 7323; 7329; 7334; 7336; 7514; 5711; 55905; 8453; 9025; 9575; 9604; 9690; 10393; 11059; 144165; 79018; 51465; 79718; 80176; 80196; 80267; 440730; 83737; 51667; 84937; 54461; 54778; 54926; 55432; 55743; 23072; 23321; 23327; 56254; 57414; 57542; 25937; 201595; 64839; 27252	RNF14; MAD2L1; UBE2J1; ITCH; WWP1; PSMD5; PRKN; SDCBP; AKT1; STT3B; SPSB1; RNF34; KLHL20; XPO1; PRICKLE1; KLHL42; UBE3C; CLOCK; NEDD4; ANAPC10; CBFA2T3; RNF114; FBXL17; RNF111; FBXW5; CUL2; GID4; NUB1; GID8; UBE2R2; UBE2D3; EDEM3; CHFR; UBE2V2; RNF20; TRIM67; UBE2I; ZNRF1; TBL1XR1; UBE2N; WWTR1; PPP2CB; YOD1; NEDD4L; RHBDD2; HECW1; RNF8; TRIM2	668	667
0.00568118537735	0.0545961914764	GO:0001837	b	5	epithelial to mesenchymal transition	90; 2475; 3082; 3182; 3516; 4040; 6386; 6591; 6949; 7080; 7478; 9231; 10016; 25937; 152007	TCOF1; WWTR1; ACVR1; WNT8A; SNAI2; RBPJ; SDCBP; HNRNPAB; PDCD6; MTOR; HGF; LRP6; NKX2-1; GLIPR2; DLG5	146	146
0.00573990093747	0.0365918684764	GO:0097367	m	2	carbohydrate derivative binding	59; 70; 90; 113; 207; 318; 373; 388; 394; 65985; 488; 490; 613; 860; 864; 998; 1119; 1609; 1663; 54622; 2044; 2047; 2255; 2475; 2729; 2977; 3329; 3371; 23026; 3705; 3827; 4218; 4337; 4751; 4843; 4915; 4919; 5208; 5214; 5305; 5599; 5756; 5908; 5911; 6016; 6093; 6236; 6334; 6386; 6585; 6586; 6595; 6729; 6793; 6885; 6996; 7057; 7058; 7204; 7323; 7329; 6683; 7334; 7443; 8396; 8425; 8550; 8566; 8801; …	UBE2J1; STK10; HIPK3; AKT1; MOCS1; RAPGEF2; PPIP5K2; ADAMTS5; GRK7; MAP3K7; NTRK2; NAV3; HBS1L; PIP4K2A; PIP4K2B; IP6K3; VRK1; UBE2R2; TRIM23; DHX29; ATP2B1; MTPAP; STK17B; ROR1; TWF1; ADCY7; RSPO4; HCN1; RUNX2; RUNX3; ACTA2; PDXK; ATP2A2; RRAD; HACL1; UBE2D3; RIT1; ARHGAP5; MAPKAPK5; CHKA; EFL1; CCT8; NEK2; PANK4; CHD7; THBS2; THBS1; PNPLA3; STK26; GUCY1A2; RASEF; KSR1; CHEK2; ITPK1; EPHB1; FIGN…	2263	2261
0.00578222322333	0.0499329276658	GO:0001558	b	4	regulation of cell growth	102; 207; 627; 998; 1399; 1808; 1982; 2100; 2258; 2475; 2487; 2803; 5071; 6386; 6586; 6595; 23136; 7490; 8425; 9175; 9211; 10371; 10718; 51196; 81565; 83737; 84162; 26153; 53335; 80031; 23327; 10501	CRKL; BCL11A; PRKN; SDCBP; ADAM10; AKT1; PLCE1; LGI1; BDNF; SEMA6B; SMARCA2; ITCH; SLIT3; FGF13; GOLGA4; NRG3; WT1; EPB41L3; LTBP4; DPYSL2; FRZB; KIF26A; MTOR; NDEL1; KIAA1109; SEMA3A; ESR2; EIF4G2; SEMA6D; NEDD4L; MAP3K13; CDC42	404	404
0.0058037218177	0.0552215511565	GO:0060428	b	5	lung epithelium development	998; 2255; 3516; 7068; 7080; 54206	ERRFI1; FGF10; RBPJ; THRB; NKX2-1; CDC42	34	34
0.00590357012014	0.0505524197682	GO:0051270	b	4	regulation of cellular component movement	90; 102; 150; 207; 388; 397; 488; 727; 1012; 1399; 1545; 2149; 2152; 2255; 2258; 2475; 3082; 4763; 5216; 5362; 5530; 5629; 5797; 5911; 6093; 6331; 6386; 6591; 6793; 7057; 7080; 7803; 8633; 9231; 9448; 9475; 9693; 9734; 10016; 10154; 10371; 10718; 11235; 339829; 340533; 51421; 23473; 116150; 50859; 83692; 51765; 84830; 80031; 56254; 23613; 23768; 56999; 89795; 57688; 25960; 91624; 152007; 27347; 1…	CDH13; AMOTL2; ACVR1; MAP4K4; CRKL; HDAC9; STK10; SDCBP; ADAM10; AKT1; CCDC39; RAPGEF2; PDCD10; GLIPR2; SEMA6D; NKX2-1; SEMA6B; NEXMIF; CD99L2; CYP1B1; ATP2A2; PFN1; SNAI2; ADAMTS9; ADRA2A; PPARGC1A; THBS1; CAPN7; STK26; NAV3; ARHGDIB; NEXN; NF1; FGF13; PTP4A1; NRG3; FGF10; C5; NUS1; SEMA3A; RAP2A; ZMYND8; UNC5C; PDCD6; FLRT2; MTOR; STK39; HGF; RHOB; PROX1; PLXNC1; F3; INPP5F; ADTRP; ZSWIM6; PLXN…	1013	1013
0.00594885821529	0.0370387243642	GO:1901698	b	3	response to nitrogen compound	18; 113; 207; 65985; 490; 528; 590; 1012; 1129; 1176; 1278; 1399; 1609; 1663; 2332; 2475; 2562; 2887; 3625; 3638; 4040; 4218; 4724; 4915; 4929; 5071; 5139; 5305; 5530; 5618; 5771; 5908; 6093; 6495; 6547; 6571; 6654; 6715; 6844; 6999; 7071; 7299; 7490; 8396; 8462; 8651; 9021; 9475; 9693; 9734; 10060; 80267; 80339; 81565; 139341; 84830; 53335; 348980; 54206; 55023; 55432; 57414; 57724; 64135; 27101…	PPARGC1A; ERRFI1; CDH13; RAPGEF2; CRKL; HDAC9; NDEL1; BCL11A; PRKN; YOD1; AKT1; AP3S1; BCHE; ABAT; STT3B; FMR1; ADTRP; UBE2J1; RHBDD2; KLF11; RAB8A; KLF10; FUNDC1; DDX11; PRLR; DGKQ; PDE3A; SIX1; NTRK2; PNPLA3; MTR; INHBB; PHIP; NDUFS4; SLC8A3; ZNF106; PIP4K2A; PIP4K2B; WT1; AACS; TDO2; NR4A2; CPEB1; CHRM2; IFIH1; RAP1B; CACYBP; VAMP2; MTOR; EDEM3; INSIG1; ATP2B1; PTPN2; GABRB3; SRD5A1; ADCY7; LR…	1067	1066
0.00600365624503	0.0695906444311	GO:0048471	c	4	perinuclear region of cytoplasm	102; 320; 488; 66036; 627; 905; 1012; 2044; 2332; 2589; 2590; 3064; 23026; 3625; 4085; 4734; 4843; 4915; 5071; 5169; 201931; 5756; 5797; 5922; 6331; 6547; 6715; 6844; 7163; 7299; 6683; 399664; 9693; 10178; 10241; 10484; 51655; 343035; 57551; 116841; 51765; 85300; 54521; 23209; 25843; 57414; 57572; 57630; 57724; 158158; 27252	CDH13; MAD2L1; KLHL20; ATP2A2; EPHA5; SRD5A1; DOCK6; PRKN; ADAM10; TENM1; MOB4; RAPGEF2; FMR1; BDNF; CCNT2; WDR44; SEC23A; RD3; TPD52; CALCOCO2; NEDD4; NTRK2; TAOK1; STK26; INHBB; MLC1; RASA2; MTMR9; SLC8A3; NOS2; RASEF; SH3RF1; ENPP3; MEX3D; GALNT1; GALNT2; TWF1; VAMP2; APBA1; ATCAY; SPAST; RASD1; SNAP47; TMEM192; HTT; RHBDD2; MYO16; PTPRM; SCN5A; TYR; EPG5	720	720
0.00620947960911	0.0709963505013	GO:0043168	m	3	anion binding	18; 59; 70; 90; 113; 207; 318; 373; 388; 394; 65985; 488; 490; 613; 860; 864; 998; 1119; 1491; 1609; 1663; 55704; 54622; 2044; 2047; 2110; 2152; 2255; 2346; 2475; 2494; 2729; 2977; 3329; 23026; 3705; 3712; 3827; 4218; 4337; 4751; 4763; 4843; 4915; 4919; 5130; 5208; 5214; 5216; 5305; 5351; 5599; 5756; 5908; 5911; 5922; 6016; 6093; 6236; 6334; 6386; 6585; 6586; 6595; 6642; 6715; 6729; 6793; 6844; 6…	DGKQ; UBE2J1; STK10; HIPK3; AKT1; MOCS1; RAPGEF2; PPIP5K2; ESYT3; ADAMTS5; CCDC88A; MAP3K7; NTRK2; TAOK1; MICAL2; ZC3HAV1; HBS1L; PIP4K2A; PIP4K2B; IP6K3; PCYT1A; VRK1; RASEF; ETFDH; TRIM23; NAPEPLD; DHX29; ATP2B1; MTPAP; STK17B; ROR1; TPCN1; TWF1; ADCY7; RSPO4; HCN1; RUNX2; RUNX3; DDAH1; ACTA2; SNX1; PDXK; ATP2A2; RRAD; HACL1; UBE2D3; RIT1; RPS6KC1; ARHGAP5; MAPKAPK5; CHKA; PITPNB; EFL1; CCT8; N…	2869	2865
0.00624655814039	0.0384347047932	GO:0042752	b	3	regulation of circadian rhythm	2475; 4887; 5599; 5629; 6095; 6421; 7071; 7080; 9475; 9575; 22871; 64839; 10891	KLF10; CLOCK; NLGN1; NPY2R; RORA; PPARGC1A; SFPQ; MTOR; ROCK2; FBXL17; MAPK8; NKX2-1; PROX1	120	120
0.00635323465071	0.0386365316549	GO:0036473	b	3	cell death in response to oxidative stress	207; 1545; 3082; 5071; 5074; 6421; 10550; 11235; 51527; 51765	CYP1B1; STK26; ARL6IP5; PRKN; AKT1; SFPQ; GSKIP; PDCD10; HGF; PAWR	81	81
0.00643206921365	0.059362069657	GO:0010634	b	5	positive regulation of epithelial cell migration	207; 388; 2255; 2475; 5216; 5629; 7057; 9448; 9475; 9734; 10016; 23473; 116150; 25960; 152007	GLIPR2; MAP4K4; AKT1; HDAC9; ROCK2; THBS1; CAPN7; PFN1; ADGRA2; MTOR; PDCD6; RHOB; FGF10; PROX1; NUS1	148	148
0.00650653924986	0.0552513624634	GO:2000145	b	4	regulation of cell motility	90; 102; 150; 207; 388; 397; 727; 1012; 1399; 1545; 2149; 2152; 2255; 2475; 3082; 4763; 5216; 5362; 5530; 5629; 5797; 5911; 6093; 6386; 6591; 6793; 7057; 7080; 7803; 8633; 9231; 9448; 9475; 9693; 9734; 10016; 10154; 10371; 10718; 11235; 340533; 51421; 23473; 116150; 50859; 83692; 51765; 84830; 80031; 56254; 23613; 23768; 56999; 89795; 25960; 91624; 152007; 27347; 126731; 10501; 22876; 54567; 10891	CDH13; AMOTL2; ACVR1; MAP4K4; CRKL; HDAC9; STK10; SDCBP; ADAM10; AKT1; RAPGEF2; PDCD10; GLIPR2; SEMA6D; NKX2-1; SEMA6B; NEXMIF; CD99L2; CYP1B1; PFN1; SNAI2; ADAMTS9; ADRA2A; PPARGC1A; THBS1; CAPN7; STK26; NAV3; ARHGDIB; NEXN; NF1; PDCD6; PTP4A1; NRG3; FGF10; C5; NUS1; SEMA3A; RAP2A; ZMYND8; UNC5C; FLRT2; MTOR; STK39; HGF; RHOB; PROX1; PLXNC1; F3; INPP5F; ADTRP; PLXNA2; CCSAP; ROCK1; ROCK2; F2R; A…	930	930
0.00654914350541	0.0695906444311	GO:0000785	c	4	chromatin	687; 860; 864; 1663; 1871; 2078; 2100; 2494; 2649; 2908; 3198; 3201; 3212; 3516; 3662; 4306; 4613; 4734; 4772; 4775; 4783; 4929; 5074; 5629; 5991; 6095; 6304; 6421; 6492; 6495; 6591; 6595; 6658; 6671; 7027; 7068; 7071; 7080; 8208; 8462; 9575; 10472; 10732; 10735; 11052; 11063; 11278; 56033; 56956; 114799; 50805; 51621; 83741; 84312; 23047; 431707; 152518; 55183; 55209; 55818; 23314; 56254; 23492;…	SOX13; NFATC1; NFATC3; CLOCK; THRB; TFAP2D; ERG; BRMS1L; CHAF1B; CBX7; SOX3; SMARCA2; NKX2-1; JMJD1C; KLF13; MYCN; SIM1; KLF10; NR6A1; DDX11; LHX8; LHX9; RBPJ; ZBTB18; NEDD4; SIX1; RORA; RNF20; NR4A2; NR5A2; NFIL3; EBF2; IRX4; PPARGC1A; NFXL1; KLF9; CPSF6; NR3C2; NR3C1; RIF1; TCFL5; HOXB2; POU2F3; SP4; KLF11; AHRR; KLF12; SFPQ; BARX1; EBF3; SATB2; SATB1; SNAI2; ESR2; PAWR; PDS5B; SETD5; PROX1; GR…	1231	1230
0.00657450820217	0.059362069657	GO:0034762	b	5	regulation of transmembrane transport	150; 207; 783; 1909; 2149; 2258; 2332; 2475; 2887; 2893; 3064; 4734; 5924; 6236; 6326; 6328; 6331; 6334; 6769; 6844; 7057; 23171; 10550; 56479; 81832; 148811; 51582; 51719; 53373; 348980; 22871; 23072; 23327; 23479; 57620; 27347; 388336; 29850; 259232; 55636; 10891	STIM2; RRAD; CAB39; GRIA4; PPARGC1A; AKT1; STAC; FMR1; EDNRA; CHD7; NEDD4L; CACNB2; NEDD4; ADRA2A; THBS1; SCN2A; FGF13; TRPM5; ISCU; NLGN1; ARL6IP5; KCNQ5; SCN8A; MTOR; STK39; PM20D1; VAMP2; TPCN1; RASGRF2; HCN1; GRB10; NALCN; AZIN1; F2R; SHISA6; HTT; HECW1; NETO1; GPD1L; SCN5A; SCN3A	555	555
0.00663208058874	0.0553941813109	GO:0048486	b	4	parasympathetic nervous system development	2668; 3212; 6495; 10371	HOXB2; SEMA3A; GDNF; SIX1	16	16
0.00663208058874	0.0553941813109	GO:0061548	b	4	ganglion development	6495; 7976; 8633; 10371	SEMA3A; UNC5C; FZD3; SIX1	16	16
0.00670876170498	0.055579090873	GO:0032292	b	4	peripheral nervous system axon ensheathment	207; 4763; 4915; 79152; 53616	AKT1; ADAM22; NTRK2; NF1; FA2H	25	25
0.00670876170498	0.059362069657	GO:0022011	b	5	myelination in peripheral nervous system	207; 4763; 4915; 79152; 53616	AKT1; ADAM22; NTRK2; NF1; FA2H	25	25
0.00670876170498	0.059362069657	GO:0000729	b	5	DNA double-strand break processing	4683; 7334; 7336; 51444; 55100	RNF138; WDR70; UBE2V2; NBN; UBE2N	25	25
0.0068363133309	0.059362069657	GO:0097479	b	5	synaptic vesicle localization	150; 320; 488; 783; 1176; 2054; 2332; 116841; 5071; 5908; 6844; 8618; 8825; 22871; 27253	LIN7A; VAMP2; APBA1; ATP2A2; NLGN1; CACNB2; STX2; ADRA2A; PRKN; SNAP47; AP3S1; RAP1B; PCDH17; FMR1; CADPS	149	149
0.00688550904176	0.059362069657	GO:0050873	b	5	brown fat cell differentiation	2475; 6495; 9580; 222008; 222236; 64641; 10891	VSTM2A; SOX13; SIX1; NAPEPLD; PPARGC1A; MTOR; EBF2	46	46
0.00697506048713	0.0709963505013	GO:0004672	m	3	protein kinase activity	90; 207; 613; 2044; 2047; 2475; 4751; 4915; 4919; 5599; 5756; 6093; 6793; 6885; 7204; 7443; 8425; 8550; 8812; 8844; 9175; 9262; 9448; 9475; 10114; 11200; 131890; 284656; 203447; 375449; 26750; 57551; 51765; 55681; 23531; 122011; 25928; 4139; 26524; 27347; 23387	ACVR1; MAP4K4; EPHA5; SCYL2; HIPK3; AKT1; EPHB1; MAPKAPK5; STK39; BCR; NEK2; MMD; GRK7; MAP3K7; NTRK2; STK26; MARK1; KSR1; MAPK8; CHEK2; STK10; NRK; TRIO; LTBP4; VRK1; MTOR; EPHA10; STK17B; TAOK1; ROR1; TWF1; CSNK1A1L; SIK3; SOSTDC1; LATS2; RPS6KC1; ROCK1; ROCK2; MAP3K13; MAST4; CCNK	558	557
0.00704191044838	0.0568382771905	GO:0002193	c	2	MAML1-RBP-Jkappa- ICN1 complex	3516; 9794	RBPJ; MAML1	3	3
0.00704191044838	0.0423324041897	GO:1904693	b	3	midbrain morphogenesis	6654; 7976	FZD3; SOS1	3	3
0.00704191044838	0.0709963505013	GO:0032795	m	3	heterotrimeric G-protein binding	150; 1069	ADRA2A; CETN2	3	3
0.00704191044838	0.0560602089602	GO:0060594	b	4	mammary gland specification	2255; 2737	GLI3; FGF10	3	3
0.00704191044838	0.0560602089602	GO:0060665	b	4	regulation of branching involved in salivary gland morphogenesis by mesenchymal-epithelial signaling	2255; 3082	HGF; FGF10	3	3
0.00704191044838	0.0560602089602	GO:0030910	b	4	olfactory placode formation	5629; 6495	PROX1; SIX1	3	3
0.00704191044838	0.0560602089602	GO:0071698	b	4	olfactory placode development	5629; 6495	PROX1; SIX1	3	3
0.00704191044838	0.0560602089602	GO:0071699	b	4	olfactory placode morphogenesis	5629; 6495	PROX1; SIX1	3	3
0.00704191044838	0.0695906444311	GO:0009331	c	4	glycerol-3-phosphate dehydrogenase complex	2820; 23171	GPD1L; GPD2	3	3
0.00704191044838	0.0695906444311	GO:0016939	c	4	kinesin II complex	9371; 11127	KIF3B; KIF3A	3	3
0.00704191044838	0.059362069657	GO:2000015	b	5	regulation of determination of dorsal identity	90; 25928	ACVR1; SOSTDC1	3	3
0.00704191044838	0.059362069657	GO:2001260	b	5	regulation of semaphorin-plexin signaling pathway	2668; 4684	GDNF; NCAM1	3	3
0.00704191044838	0.059362069657	GO:0097101	b	5	blood vessel endothelial cell fate specification	3516; 28514	DLL1; RBPJ	3	3
0.00704191044838	0.059362069657	GO:1904048	b	5	regulation of spontaneous neurotransmitter secretion	5071; 55607	PPP1R9A; PRKN	3	3
0.00704191044838	0.059362069657	GO:1905242	b	5	response to 3,3,,5-triiodo-L-thyronine	6495; 80339	PNPLA3; SIX1	3	3
0.00704191044838	0.059362069657	GO:0021834	b	5	chemorepulsion involved in embryonic olfactory bulb interneuron precursor migration	6585; 6586	SLIT3; SLIT1	3	3
0.00704191044838	0.059362069657	GO:0021828	b	5	gonadotrophin-releasing hormone neuronal migration to the hypothalamus	10371; 79625	SEMA3A; NDNF	3	3
0.00704191044838	0.101020372443	GO:0004104	m	5	cholinesterase activity	590; 1119	BCHE; CHKA	3	3
0.00704191044838	0.161963940313	GO:0016513	c	5	core-binding factor complex	864; 865	RUNX3; CBFB	3	3
0.00709811691229	0.0402226625029	GO:0008144	m	2	drug binding	18; 59; 70; 90; 113; 207; 65985; 488; 490; 613; 860; 864; 1119; 1142; 1491; 1545; 1609; 1663; 2044; 2047; 2475; 2554; 2729; 3329; 23026; 3705; 4751; 4772; 4843; 4915; 4919; 5208; 5214; 5305; 5481; 5530; 5534; 5599; 5756; 6093; 6334; 6595; 6793; 6885; 6996; 6999; 7204; 7323; 7329; 6683; 7334; 7443; 8396; 8550; 8566; 8801; 8844; 9175; 9213; 9262; 9371; 9448; 9475; 10060; 10694; 10914; 11127; 11200;…	UBE2J1; PPP3R1; STK10; HIPK3; AKT1; STK17B; MAP3K7; NTRK2; NAV3; PIP4K2A; PIP4K2B; VRK1; UBE2R2; DHX29; ATP2B1; MTPAP; IP6K3; ROR1; TWF1; ADCY7; RUNX2; RUNX3; ACTA2; NFATC1; PDXK; ATP2A2; HACL1; KIF26A; NOS2; MAPKAPK5; CHKA; PPIP5K2; CCT8; NEK2; PANK4; CHD7; CTH; STK26; KSR1; CHEK2; ITPK1; EPHB1; FIGN; KIF3B; KIF3A; UBE2I; ABCG5; UBE2N; GRK7; STK39; NADK; ACTC1; EPHA5; SCYL2; MYO3B; GABRA1; BCR; …	1723	1722
0.00714164472499	0.0709963505013	GO:0005524	m	3	ATP binding	59; 70; 90; 113; 207; 65985; 488; 490; 613; 860; 864; 1119; 1609; 1663; 2044; 2047; 2475; 2729; 3329; 23026; 3705; 4751; 4915; 4919; 5208; 5214; 5305; 5599; 5756; 6093; 6334; 6595; 6793; 6885; 6996; 7204; 7323; 7329; 6683; 7334; 7443; 8396; 8550; 8566; 8801; 8844; 9175; 9262; 9371; 9448; 9475; 10060; 10114; 10694; 10914; 11127; 11200; 1607; 131890; 284656; 79646; 79739; 203447; 375449; 89978; 343…	UBE2J1; STK10; HIPK3; AKT1; STK17B; MAP3K7; NTRK2; NAV3; PIP4K2A; PIP4K2B; VRK1; UBE2R2; DHX29; ATP2B1; MTPAP; IP6K3; ROR1; TWF1; ADCY7; PPIP5K2; RUNX3; ACTA2; PDXK; ATP2A2; HACL1; UBE2D3; MAPKAPK5; CHKA; RUNX2; CCT8; NEK2; PANK4; CHD7; STK26; KSR1; CHEK2; ITPK1; EPHB1; FIGN; KIF3B; KIF3A; UBE2I; ABCG5; UBE2N; GRK7; STK39; NADK; ACTC1; EPHA5; SCYL2; MYO3B; BCR; SIK3; MARK1; MAPK8; TRIO; KIF26A; M…	1486	1486
0.00720779072679	0.101020372443	GO:0030554	m	5	adenyl nucleotide binding	59; 70; 90; 113; 207; 65985; 488; 490; 613; 860; 864; 1119; 1609; 1663; 2044; 2047; 2475; 2729; 3329; 23026; 3705; 4751; 4915; 4919; 5208; 5214; 5216; 5305; 5599; 5756; 6093; 6334; 6595; 6793; 6885; 6996; 7204; 7323; 7329; 6683; 7334; 7443; 203447; 8396; 8550; 8566; 8801; 8844; 9175; 23387; 9262; 9371; 9448; 9475; 9693; 10060; 10114; 10694; 10914; 11127; 11200; 1607; 51465; 79646; 79739; 80339; 3…	UBE2J1; STK10; HIPK3; AKT1; RAPGEF2; STK17B; MAP3K7; NTRK2; NAV3; PIP4K2A; PIP4K2B; VRK1; UBE2R2; DHX29; ATP2B1; MTPAP; IP6K3; ROR1; TWF1; ADCY7; HCN1; PPIP5K2; RUNX3; ACTA2; PDXK; ATP2A2; HACL1; UBE2D3; MAPKAPK5; CHKA; RUNX2; CCT8; NEK2; PANK4; CHD7; PNPLA3; STK26; KSR1; CHEK2; ITPK1; EPHB1; FIGN; KIF3B; KIF3A; UBE2I; ABCG5; UBE2N; PFN1; GRK7; STK39; NADK; ACTC1; EPHA5; SCYL2; MYO3B; BCR; SIK3; …	1560	1559
0.00727615662865	0.0432435217816	GO:0048645	b	3	animal organ formation	2255; 2668; 2737; 3516; 6495; 7490; 10818; 221496	WT1; RBPJ; SIX1; FRS2; GLI3; GDNF; FGF10; LEMD2	58	58
0.00735851648037	0.061491602936	GO:0051603	b	5	proteolysis involved in cellular protein catabolic process	207; 863; 1522; 2191; 54994; 2332; 4085; 4734; 5071; 5516; 6386; 7323; 7329; 7334; 7336; 7514; 5711; 55905; 8453; 9025; 9575; 9604; 9690; 10393; 11059; 144165; 79018; 51465; 79718; 80176; 80196; 80267; 440730; 83737; 51667; 84937; 54461; 54778; 54926; 55432; 55743; 23072; 23321; 23327; 56254; 89970; 57414; 57542; 25937; 201595; 64839; 27252	RNF14; MAD2L1; UBE2J1; ITCH; CLOCK; PSMD5; PRKN; SDCBP; AKT1; STT3B; FMR1; SPSB1; RNF34; KLHL20; XPO1; PRICKLE1; KLHL42; UBE3C; FAP; WWP1; NEDD4; ANAPC10; CBFA2T3; RNF114; FBXL17; RNF111; FBXW5; CUL2; GID4; NUB1; RSPRY1; GID8; UBE2R2; UBE2D3; CTSZ; EDEM3; CHFR; UBE2V2; RNF20; TRIM67; UBE2I; ZNRF1; TBL1XR1; UBE2N; WWTR1; PPP2CB; YOD1; NEDD4L; RHBDD2; HECW1; RNF8; TRIM2	746	745
0.00742182635465	0.0796869777026	GO:0004674	m	4	protein serine/threonine kinase activity	90; 207; 613; 2475; 4751; 5599; 6093; 6793; 6885; 7204; 7443; 8425; 8550; 8812; 9175; 9262; 9448; 9475; 10114; 11200; 131890; 203447; 375449; 26750; 57551; 122011; 25928; 4139; 26524; 27347; 23387	ACVR1; MAP4K4; STK10; HIPK3; AKT1; MAPKAPK5; BCR; NEK2; SOSTDC1; GRK7; MAP3K7; MARK1; MAPK8; CHEK2; TRIO; LTBP4; VRK1; MTOR; STK39; STK17B; TAOK1; NRK; CSNK1A1L; SIK3; LATS2; RPS6KC1; ROCK1; ROCK2; MAP3K13; MAST4; CCNK	396	395
0.00745722450487	0.043821667596	GO:0097190	b	3	apoptotic signaling pathway	90; 207; 627; 665; 835; 1396; 1491; 1545; 2255; 2668; 3064; 3082; 3625; 4683; 4929; 5071; 5074; 5326; 5534; 5599; 5771; 6326; 6421; 6591; 7027; 7057; 8453; 8678; 9141; 10016; 10550; 11200; 11235; 53832; 51527; 80196; 133746; 55023; 219790; 57600; 57630; 29843	IL20RA; ACVR1; PPP3R1; PRKN; AKT1; GSKIP; PDCD10; BECN1; BDNF; CTH; RNF34; FNIP2; JMY; CYP1B1; SNAI2; SCN2A; THBS1; INHBB; NBN; PHIP; PDCD6; MAPK8; FGF10; CHEK2; CUL2; BNIP3L; SH3RF1; NR4A2; ARL6IP5; SENP1; SFPQ; HGF; PTPN2; PAWR; PDCD5; CASP2; RTKN2; HTT; GDNF; PLAGL2; CRIP1; TFDP1	576	576
0.00746414467076	0.0589609567403	GO:0010941	b	4	regulation of cell death	90; 102; 207; 388; 627; 665; 835; 998; 1491; 1522; 1545; 1871; 2047; 2149; 2152; 2191; 2255; 2475; 2487; 2668; 2729; 2737; 3064; 3082; 3329; 3625; 3632; 3827; 4040; 4085; 4168; 4763; 4915; 4929; 5071; 5074; 5134; 5139; 5326; 5481; 5534; 5599; 5618; 5771; 5921; 5924; 6421; 6491; 6495; 6591; 6651; 6654; 7027; 7057; 7187; 7204; 7274; 7336; 7490; 7976; 8462; 8633; 8678; 9021; 9141; 9231; 9262; 9448; …	PPP3R1; MCF2; TFAP2D; HIPK3; AKT1; RAPGEF2; PDCD10; BDNF; TXNDC5; PAWR; DLG5; GLI3; ARHGEF6; ARHGEF4; SIX1; NTRK2; INHBB; WT1; CTSZ; SNAI2; STK17B; INPP5A; RASGRF2; SOCS3; F2R; PLAGL2; IL20RA; NDNF; FRS2; STIL; JMY; PRLR; PPARGC1A; THBS1; STK26; NF1; CHEK2; EPHB1; BECN1; FRZB; UNC5C; SENP1; SFPQ; RHOB; VAV3; ARHGEF9; HTT; TRIM2; TFDP1; KLHL20; ARHGEF3; PTPN2; CTH; BTBD10; FZD3; CYP1B1; PDE3A; PHI…	1652	1652
0.0076586779734	0.0600322527299	GO:0042476	b	4	odontogenesis	1278; 2255; 2737; 3371; 4040; 6331; 10468; 11096; 360; 431707; 54880; 25928; 29887	ADAMTS5; SCN5A; LRP6; AQP3; SOSTDC1; SNX10; LHX8; GLI3; COL1A2; TNC; BCOR; FST; FGF10	123	123
0.00773312940389	0.0601531210883	GO:0050779	b	4	RNA destabilization	6093; 399664; 9475; 51441; 26058; 389421	GIGYF2; LIN28B; ROCK2; ROCK1; YTHDF2; MEX3D	36	36
0.00792718291929	0.045098705809	GO:0021536	b	3	diencephalon development	2255; 3516; 4040; 4929; 6658; 6715; 7080; 10371; 79625	SEMA3A; NKX2-1; LRP6; NR4A2; RBPJ; NDNF; SOX3; SRD5A1; FGF10	71	71
0.00792718291929	0.0647389748279	GO:1902117	b	5	positive regulation of organelle assembly	55704; 3064; 5305; 5629; 6386; 8396; 8678; 9908; 22873	BECN1; DZIP1; CCDC88A; SDCBP; HTT; G3BP2; PIP4K2A; PROX1; PIP4K2B	71	71
0.00794574269873	0.101020372443	GO:0016791	m	5	phosphatase activity	66036; 3632; 4907; 5208; 5516; 5530; 5534; 5771; 5783; 5797; 55631; 138639; 7803; 9890; 57460; 80824; 85464; 118924; 283871; 93034; 160760; 22876; 55613; 196051	PFKFB2; PPP3R1; LRRC40; PLPP4; NT5E; PPM1H; PTP4A1; NT5C1B; PGP; MTMR8; PLPPR4; MTMR9; PTPDC1; SSH2; PTPN2; DUSP16; INPP5A; INPP5F; PTPN13; PPP2CB; PPTC7; FRA10AC1; PPP3CA; PTPRM	286	286
0.00796244650791	0.0614203001776	GO:0080135	b	4	regulation of cellular response to stress	207; 998; 1663; 2047; 2255; 2332; 2475; 3082; 3638; 5071; 5074; 5771; 5911; 22881; 6386; 6421; 6591; 6885; 7187; 7334; 7336; 8505; 9025; 9175; 9448; 9475; 9577; 10114; 10371; 10550; 10551; 11200; 11235; 81565; 57551; 83737; 51765; 55100; 55183; 55432; 55504; 22891; 23008; 23576; 25913; 57630; 140885; 51465; 22876; 10762; 64853	PARG; MAP4K4; ITCH; NDEL1; PRKN; POT1; SDCBP; HIPK3; SNAI2; RAP2A; FMR1; UBE2V2; TRAF3; TNFRSF19; ANKRD6; DDX11; MAP3K7; STK26; AKT1; FGF10; CHEK2; EPHB1; RIF1; SIRPA; SH3RF1; ARL6IP5; ZNF365; SFPQ; MTOR; PDCD10; INSIG1; HGF; PTPN2; PAWR; TAOK1; SEMA3A; NUP50; INPP5F; UBE2N; AIDA; KLHDC10; AGR2; YOD1; ROCK2; MAP3K13; RNF8; BABAM2; WDR70; UBE2J1; DDAH1; CDC42	732	731
0.00797529256131	0.045098705809	GO:0021602	b	3	cranial nerve morphogenesis	2737; 3198; 3212; 6495; 10371	HOXB2; GLI3; SEMA3A; SIX1; HOXA1	26	26
0.00797529256131	0.101020372443	GO:0001223	m	5	transcription coactivator binding	905; 4772; 6095; 6495; 7068	NFATC1; CCNT2; THRB; SIX1; RORA	26	26
0.00798569472035	0.0700496051001	GO:0005819	c	4	spindle	207; 998; 1663; 2908; 4085; 4751; 5516; 6683; 7443; 7803; 91272; 9371; 9587; 9857; 10735; 11127; 340533; 79441; 79718; 166378; 81565; 84140; 84984; 55183; 22832; 23384; 57542; 26524; 27436; 126731	CEP162; MAD2L1; CCSAP; SPECC1L; AKT1; RIF1; NEXMIF; FAM161A; NEK2; DDX11; BOD1; HAUS3; EML4; PTP4A1; MAD2L1BP; NR3C1; VRK1; STAG2; NDEL1; KIF3B; CEP350; KIF3A; TBL1XR1; SPAST; LATS2; PPP2CB; KLHL42; CEP19; SPATA5; CDC42	381	381
0.00801658481219	0.045098705809	GO:0019695	b	3	choline metabolic process	590; 1119; 23446	SLC44A1; BCHE; CHKA	9	9
0.00801658481219	0.0614203001776	GO:1905879	b	4	regulation of oogenesis	646; 5139; 51441	PDE3A; BNC1; YTHDF2	9	9
0.00801658481219	0.0647389748279	GO:0048262	b	5	determination of dorsal/ventral asymmetry	90; 25928; 64853	AIDA; ACVR1; SOSTDC1	9	9
0.00801658481219	0.0647389748279	GO:0060281	b	5	regulation of oocyte development	646; 5139; 51441	PDE3A; BNC1; YTHDF2	9	9
0.00801658481219	0.0647389748279	GO:0071394	b	5	cellular response to testosterone stimulus	65985; 6715; 9475	AACS; SRD5A1; ROCK2	9	9
0.00801946393927	0.045098705809	GO:0060560	b	3	developmental growth involved in morphogenesis	627; 1808; 1982; 2255; 2258; 2803; 3371; 4040; 5071; 6495; 6585; 6586; 9175; 10371; 81565; 53335; 80031; 23327; 23767; 10501	SEMA3A; DPYSL2; SLIT1; EIF4G2; SLIT3; BCL11A; PRKN; SIX1; NEDD4L; FLRT3; MAP3K13; GOLGA4; TNC; NDEL1; FGF13; LRP6; BDNF; FGF10; SEMA6B; SEMA6D	225	225
0.00817246393551	0.0649142805411	GO:0051147	b	5	regulation of muscle cell differentiation	627; 998; 1491; 2475; 3516; 4772; 4775; 5629; 5725; 9734; 9794; 10818; 348093; 26057; 28514	NFATC1; NFATC3; MAML1; HDAC9; RBPJ; RBPMS2; FRS2; PTBP1; MTOR; ANKRD17; BDNF; CTH; PROX1; DLL1; CDC42	152	152
0.00817339016179	0.0649142805411	GO:0098693	b	5	regulation of synaptic vesicle cycle	150; 320; 488; 783; 1609; 2332; 5908; 6093; 8674; 22871; 27253	APBA1; VAMP4; ATP2A2; NLGN1; CACNB2; DGKQ; ADRA2A; RAP1B; PCDH17; FMR1; ROCK1	97	97
0.0082278947617	0.0453342201656	GO:0044248	b	3	cellular catabolic process	18; 27327; 150; 207; 5516; 443; 66036; 528; 586; 665; 863; 54855; 1491; 1522; 1545; 1808; 1982; 1994; 1996; 2110; 2191; 54994; 2332; 2475; 2668; 2820; 3064; 3082; 3712; 4085; 4128; 4218; 4734; 4843; 4907; 4969; 5071; 5150; 5169; 5208; 5214; 5305; 5599; 6093; 169966; 6386; 6652; 6741; 6885; 6996; 6999; 7323; 7329; 7334; 7336; 5711; 55905; 8396; 8453; 8528; 8671; 8678; 9025; 9125; 399664; 9475; 957…	RNF14; UBE2J1; NCBP2; WWP1; AKT1; TNRC6C; TNRC6B; TNRC6A; SLC25A17; CPQ; SMG7; TPCN1; ADAMTS9; MAP3K7; CBFA2T3; PDE7A; RNF114; ZC3HAV1; MTMR9; RNF111; NRBF2; PIP4K2A; CUL2; PIP4K2B; RSPRY1; ENPP3; ETFDH; CTSZ; NUP50; EDEM3; CHFR; MTPAP; ATCAY; SYNCRIP; INPP5F; ANAPC10; EIF4G2; PPP2CB; RHBDD2; RNF8; DDAH1; ELAVL4; ELAVL1; PNRC2; HACL1; UBE2D3; YTHDF2; BECN1; FNBP1L; XPO1; UBE3C; NT5E; PPARGC1A; PN…	2438	2435
0.00830898723812	0.0453342201656	GO:0051649	b	3	establishment of localization in cell	150; 207; 320; 373; 374; 388; 488; 665; 783; 821; 829; 868; 998; 1176; 1522; 1609; 55704; 1871; 1994; 2044; 2054; 2060; 2149; 2255; 2332; 2668; 2737; 2804; 3064; 3329; 3638; 3840; 4040; 4085; 4218; 4659; 4734; 4843; 5071; 5305; 5530; 5534; 5599; 23102; 5908; 6093; 6386; 6421; 6432; 6547; 6571; 6585; 6642; 6729; 6741; 6745; 6844; 7027; 7323; 6683; 91272; 8487; 8528; 8618; 8674; 8678; 8825; 8907; 9…	LIN7A; ZDHHC15; UBE2J1; PPP3R1; AP1M1; AKT1; PDCD10; CANX; SMG7; NCBP2; GLI3; BOD1; CCDC88A; ADRA2A; EML4; DENND3; PITRM1; PIP4K2A; CBLB; BICDL1; COG1; TRIM23; CTSZ; NUP50; APBA1; TBC1D15; INPP5F; RFX6; RABGAP1L; F2R; KPNA4; SERAC1; YIPF5; SNX1; ELAVL1; ATP2A2; HACL1; UBE2D3; ATL2; NRXN1; FNBP1L; XPO1; SRSF7; CHD7; PPP1R9A; TBC1D2B; BECN1; SNX16; RPH3AL; SFPQ; DDO; INSIG1; RHOB; KIF3B; KIAA1109; …	2251	2249
0.00833923870239	0.0453342201656	GO:0097094	b	3	craniofacial suture morphogenesis	2737; 3638; 84314; 51715	GLI3; RAB23; TMEM107; INSIG1	17	17
0.00833923870239	0.0634155540129	GO:0042753	b	4	positive regulation of circadian rhythm	4887; 6095; 7080; 22871	NPY2R; NKX2-1; RORA; NLGN1	17	17
0.00833923870239	0.0700496051001	GO:0090723	c	4	growth cone part	2332; 81565; 23767; 55607	FMR1; PPP1R9A; FLRT3; NDEL1	17	17
0.00833923870239	0.0700496051001	GO:0001518	c	4	voltage-gated sodium channel complex	6326; 6328; 6331; 6334	SCN2A; SCN5A; SCN8A; SCN3A	17	17
0.00840806760242	0.0453342201656	GO:1901360	b	3	organic cyclic compound metabolic process	59; 90; 113; 27327; 207; 318; 65986; 590; 607; 639; 646; 676; 687; 860; 863; 864; 865; 905; 998; 1012; 1069; 54855; 1479; 1491; 1545; 1609; 1663; 55704; 1808; 1871; 1993; 1994; 1996; 2044; 2078; 2100; 2149; 2255; 2332; 2334; 60481; 2475; 2494; 2649; 2668; 2729; 2737; 2804; 2820; 2908; 2977; 3082; 3096; 166968; 3149; 3182; 3198; 3201; 3212; 3329; 3516; 3638; 3662; 3899; 4040; 4128; 4306; 4337; 557…	RNF14; PPP3R1; GPAT3; HIPK3; MOCS1; CPQ; LEMD2; SMG7; NCBP2; LHX8; LHX9; PRIM2; IRX4; HBS1L; YAF2; TCOF1; LARP6; SP4; POU2AF1; PARP14; AK3; ACTA2; ELAVL1; ELAVL2; UBE2D3; PDS5B; DENND4A; BAZ2B; XPO1; CCT8; PANK4; SOX13; CETN2; NFIL3; PUS7L; HOXB2; LIN28B; SENP1; INSIG1; PRDM4; PRDM1; GFPT2; GIGYF2; TLE3; TOPAZ1; SLC4A4; RORA; POLN; CTH; HIC2; NEDD4; HMGB3; ELL2; RIF1; TCFL5; RNF111; CHRDL1; BARX1…	6387	6378
0.00842206245925	0.0635709751554	GO:0009057	b	4	macromolecule catabolic process	27327; 150; 207; 665; 863; 868; 54855; 1522; 1994; 1996; 2191; 54994; 2332; 2475; 2668; 4085; 4734; 4843; 4969; 5071; 5516; 6093; 169966; 6386; 6642; 6741; 7323; 7329; 7334; 7336; 5711; 55905; 8453; 8678; 9025; 9125; 399664; 9475; 9575; 9604; 9690; 9887; 10492; 11059; 11200; 144165; 79018; 51441; 79718; 55743; 80176; 80196; 80267; 440730; 51667; 494470; 55149; 83737; 51201; 51582; 84937; 54461; 5…	RNF14; UBE2J1; NCBP2; WWP1; AKT1; TNRC6C; TNRC6B; TNRC6A; SMG7; ADAMTS9; ADRA2A; CBFA2T3; DENND3; RNF114; ZC3HAV1; RNF111; HBS1L; CUL2; CBLB; RSPRY1; UBE2R2; CTSZ; EDEM3; CHFR; MTPAP; SYNCRIP; PPP2CB; RHBDD2; RNF8; ELAVL4; SNX1; ELAVL1; PNRC2; UBE2D3; YTHDF2; XPO1; UBE3C; FBXL17; PJA1; CHEK2; GID4; BECN1; GID8; LIN28B; STT3B; UBE2I; ZDHHC2; ZNRF1; UBE2N; KLHL42; HECW1; TRIM2; SSB; KLHL20; GIGYF2;…	1442	1441
0.00855384344433	0.0640909299248	GO:0046660	b	4	female sex differentiation	835; 2255; 2620; 3625; 6586; 6715; 7490; 9210; 10468; 56956; 431707; 55636	WT1; GAS2; CASP2; CHD7; LHX8; LHX9; INHBB; SLIT3; BMP15; FST; SRD5A1; FGF10	111	111
0.0086613198112	0.0813201693385	GO:0030674	m	3	protein binding, bridging	1278; 1310; 2620; 6386; 23136; 6949; 8907; 10016; 10238; 10818; 80176; 283431; 23767; 23768; 10019	EPB41L3; TCOF1; GAS2L3; AP1M1; FRS2; COL19A1; SDCBP; FLRT3; FLRT2; COL1A2; SH2B3; PDCD6; DCAF7; SPSB1; GAS2	153	153
0.0086859877275	0.0646059963089	GO:0009894	b	4	regulation of catabolic process	27327; 150; 207; 66036; 528; 665; 863; 868; 54855; 1982; 1994; 1996; 2191; 2332; 2475; 2668; 3064; 3082; 4085; 4218; 4734; 4843; 5071; 5208; 5305; 5599; 6093; 169966; 6386; 6642; 6885; 7336; 5711; 8396; 8671; 8678; 399664; 9475; 9604; 10241; 10492; 11059; 11178; 11200; 144165; 51441; 55743; 440730; 51667; 83737; 51201; 51582; 53373; 112936; 55432; 23072; 23112; 23327; 56829; 57690; 26058; 51465; …	ELAVL4; RNF14; SNX1; MAD2L1; ELAVL1; ITCH; WWP1; PSMD5; PRKN; SDCBP; AKT1; VPS26B; TNRC6C; TNRC6B; TNRC6A; FMR1; BECN1; MAP3K7; UBE2J1; XPO1; PRICKLE1; RAB8A; GIGYF2; FAP; NEDD4; ADRA2A; CBFA2T3; YTHDF2; CHEK2; ZC3HAV1; MTMR9; MTMR8; MAPK8; PIP4K2A; PIP4K2B; CBLB; NOS2; BNIP3L; NUB1; TENT5C; NUP50; LIN28B; TENT5D; HECW1; MTOR; HGF; CHFR; UBE2V2; PPARGC1A; YOD1; TRIM67; MEX3D; SYNCRIP; ZDHHC2; TPC…	1032	1031
0.00875536427125	0.0462530859986	GO:0060041	b	3	retina development in camera-type eye	490; 835; 1545; 4040; 5629; 5797; 7068; 10083; 343035; 348980; 57835; 28514; 55636; 54567	CYP1B1; CHD7; RD3; HCN1; LRP6; THRB; SLC4A5; DLL1; DLL4; USH1C; ATP2B1; CASP2; PTPRM; PROX1	139	139
0.00875536427125	0.0462530859986	GO:0030010	b	3	establishment of cell polarity	998; 1399; 2047; 2255; 2258; 3064; 4085; 5908; 5911; 6093; 9475; 143098; 51421; 81565	EPHB1; CRKL; AMOTL2; MPP7; RAP1B; ROCK2; ROCK1; HTT; NDEL1; FGF13; RAP2A; FGF10; MAD2L1; CDC42	139	139
0.00883533242031	0.0695963479993	GO:0009895	b	5	negative regulation of catabolic process	150; 207; 66036; 863; 1982; 1994; 1996; 2332; 2475; 2668; 3082; 4085; 4843; 6093; 169966; 6386; 8678; 10492; 11178; 51465; 51582; 54855; 55432; 257397; 55613; 10891	ELAVL4; MAD2L1; ELAVL1; SDCBP; AKT1; FMR1; UBE2J1; ADRA2A; CBFA2T3; MTMR9; MTMR8; LZTS1; NOS2; BECN1; TENT5C; TENT5D; MTOR; HGF; SYNCRIP; YOD1; TAB3; EIF4G2; AZIN1; ROCK1; PPARGC1A; GDNF	320	320
0.00890824773794	0.0465901356694	GO:0040008	b	3	regulation of growth	102; 207; 627; 998; 1399; 1808; 1982; 2100; 2258; 2475; 2487; 2803; 3516; 5071; 5629; 6386; 6495; 6586; 6595; 23136; 7093; 7490; 8425; 8455; 8651; 9021; 9175; 9211; 10371; 10551; 10718; 51196; 81565; 83737; 84162; 84312; 26153; 53335; 80031; 23327; 26524; 28514; 10501; 55636; 64393	CRKL; BCL11A; PRKN; SDCBP; ADAM10; AKT1; ZMAT3; PLCE1; LGI1; BRMS1L; SMARCA2; SEMA6B; BDNF; TLL2; ITCH; CHD7; RBPJ; SIX1; KIAA1109; KIF26A; SLIT3; FGF13; GOLGA4; NRG3; WT1; EPB41L3; LTBP4; DPYSL2; FRZB; ATRN; DLL1; MTOR; NDEL1; SOCS1; PROX1; SEMA3A; ESR2; SOCS3; LATS2; EIF4G2; AGR2; SEMA6D; NEDD4L; MAP3K13; CDC42	633	633
0.00900073479099	0.0703228140987	GO:0044257	b	5	cellular protein catabolic process	207; 665; 863; 1522; 2191; 54994; 2332; 4085; 4734; 5071; 5516; 6386; 7323; 7329; 7334; 7336; 7514; 5711; 55905; 8453; 9025; 9575; 9604; 9690; 10393; 11059; 11200; 144165; 79018; 51465; 79718; 80176; 80196; 80267; 440730; 83737; 51667; 84937; 54461; 54778; 54926; 55432; 22898; 55743; 23072; 23321; 23327; 56254; 89970; 57414; 57542; 25937; 201595; 64839; 27252	RNF14; MAD2L1; UBE2J1; ITCH; CLOCK; PSMD5; PRKN; SDCBP; AKT1; STT3B; FMR1; SPSB1; RNF34; KLHL20; XPO1; PRICKLE1; KLHL42; UBE3C; FAP; WWP1; NEDD4; ANAPC10; CBFA2T3; DENND3; RNF114; FBXL17; RNF111; CHEK2; FBXW5; CUL2; GID4; BNIP3L; NUB1; RSPRY1; GID8; UBE2R2; UBE2D3; CTSZ; EDEM3; CHFR; UBE2V2; RNF20; TRIM67; UBE2I; ZNRF1; TBL1XR1; UBE2N; WWTR1; PPP2CB; YOD1; NEDD4L; RHBDD2; HECW1; RNF8; TRIM2	806	805
0.00912474333106	0.0671809284974	GO:0090596	b	4	sensory organ morphogenesis	2255; 2487; 2737; 3198; 3638; 4040; 4763; 4915; 5629; 5797; 6495; 7068; 7976; 10083; 10818; 348980; 55714; 140469; 27152; 28514; 55636	INTU; FZD3; LRP6; NF1; CHD7; DLL1; FRZB; THRB; SIX1; NTRK2; FRS2; TENM3; GLI3; MYO3B; HOXA1; INSIG1; HCN1; USH1C; PTPRM; FGF10; PROX1	243	243
0.00916403244468	0.0671809284974	GO:0022612	b	4	gland morphogenesis	998; 1396; 2255; 2737; 3082; 3371; 4040; 5629; 10371; 10718; 10818; 25928	SEMA3A; LRP6; SOSTDC1; FRS2; GLI3; TNC; HGF; NRG3; FGF10; CRIP1; PROX1; CDC42	112	112
0.00924200319994	0.0822051863573	GO:0005516	m	3	calmodulin binding	207; 490; 800; 1491; 4843; 5137; 5530; 5534; 5924; 6004; 6016; 6236; 6331; 6547; 6844; 8550; 10777; 56479	RGS16; NOS2; VAMP2; RASGRF2; PPP3R1; RRAD; PDE1C; CTH; KCNQ5; RIT1; ARPP21; AKT1; ATP2B1; PPP3CA; SLC8A3; SCN5A; CALD1; MAPKAPK5	198	198
0.0093012587913	0.0676998764881	GO:0048489	b	4	synaptic vesicle transport	150; 320; 488; 783; 1176; 2054; 2332; 5071; 5908; 6844; 8618; 8825; 116841; 22871	LIN7A; VAMP2; APBA1; ATP2A2; NLGN1; CACNB2; STX2; ADRA2A; PRKN; SNAP47; AP3S1; RAP1B; FMR1; CADPS	140	140
0.0093012587913	0.0720847556326	GO:0097480	b	5	establishment of synaptic vesicle localization	150; 320; 488; 783; 1176; 2054; 2332; 116841; 5071; 5908; 6844; 8618; 8825; 22871	LIN7A; VAMP2; APBA1; ATP2A2; NLGN1; CACNB2; STX2; ADRA2A; PRKN; SNAP47; AP3S1; RAP1B; FMR1; CADPS	140	140
0.00946272763813	0.0680466784805	GO:0048638	b	4	regulation of developmental growth	207; 627; 1808; 1982; 2258; 2475; 2803; 3516; 5071; 5629; 6495; 7093; 7490; 8455; 9175; 10371; 10551; 81565; 53335; 80031; 23327; 26524; 28514; 10501; 55636	BCL11A; PRKN; LATS2; SEMA6D; SEMA6B; BDNF; TLL2; CHD7; RBPJ; SIX1; GOLGA4; FGF13; WT1; DPYSL2; ATRN; DLL1; MTOR; NDEL1; PROX1; SEMA3A; AKT1; EIF4G2; AGR2; NEDD4L; MAP3K13	306	306
0.00948246157432	0.0680466784805	GO:0021510	b	4	spinal cord development	207; 2475; 2668; 2737; 4763; 5629; 6715; 9580; 27152; 28514; 54567	GLI3; SOX13; INTU; AKT1; MTOR; GDNF; NF1; DLL4; SRD5A1; PROX1; DLL1	99	99
0.00957641456907	0.073623475207	GO:0043067	b	5	regulation of programmed cell death	90; 102; 207; 388; 627; 665; 835; 998; 1491; 1545; 1871; 2149; 2152; 2191; 2255; 2475; 2487; 2668; 2729; 2737; 3064; 3082; 3329; 3625; 3827; 4040; 4085; 4168; 4763; 4915; 4929; 5071; 5074; 5134; 5139; 5326; 5481; 5534; 5599; 5618; 5771; 5921; 5924; 6421; 6491; 6495; 6591; 6651; 6654; 7027; 7057; 7187; 7204; 7336; 7490; 7976; 23229; 8462; 8633; 8678; 9021; 9141; 9231; 9262; 9448; 9459; 9577; 9693;…	PPP3R1; MCF2; TFAP2D; HIPK3; AKT1; RAPGEF2; PDCD10; BDNF; TXNDC5; PAWR; DLG5; GLI3; ARHGEF6; ARHGEF4; SIX1; NTRK2; INHBB; WT1; SNAI2; STK17B; RASGRF2; SOCS3; F2R; PLAGL2; IL20RA; NDNF; FRS2; STIL; JMY; PRLR; PPARGC1A; THBS1; STK26; NF1; CHEK2; BECN1; FRZB; UNC5C; SENP1; SFPQ; RHOB; VAV3; ARHGEF9; HTT; TRIM2; TFDP1; KLHL20; ARHGEF3; PTPN2; CTH; FZD3; CYP1B1; PDE3A; PHIP; PDCD6; MAPK8; FGF10; PDCD2…	1521	1521
0.00970761461569	0.0499752652577	GO:0040012	b	3	regulation of locomotion	90; 102; 150; 207; 388; 397; 727; 1012; 1399; 1545; 2149; 2152; 2255; 2475; 3082; 4763; 5216; 5362; 5530; 5629; 5771; 5797; 5911; 6093; 6386; 6591; 6793; 7057; 7080; 7162; 7803; 8633; 9231; 9448; 9475; 9693; 9734; 10016; 10154; 10371; 10718; 11235; 340533; 51421; 23473; 116150; 50859; 83692; 51765; 84830; 80031; 56254; 23613; 23768; 56999; 89795; 57688; 25960; 91624; 152007; 27347; 126731; 10501;…	CDH13; AMOTL2; ACVR1; MAP4K4; CRKL; HDAC9; STK10; SDCBP; ADAM10; AKT1; RAPGEF2; PTPN2; PDCD10; GLIPR2; SEMA6D; NKX2-1; SEMA6B; NEXMIF; CD99L2; CYP1B1; PFN1; SNAI2; ADAMTS9; ADRA2A; PPARGC1A; THBS1; CAPN7; STK26; NAV3; ARHGDIB; NEXN; NF1; PDCD6; PTP4A1; NRG3; FGF10; C5; NUS1; SEMA3A; RAP2A; ZMYND8; UNC5C; FLRT2; MTOR; STK39; HGF; RHOB; PROX1; PLXNC1; F3; INPP5F; ADTRP; TPBG; ZSWIM6; PLXNA2; CCSAP;…	1001	1001
0.00971083787105	0.054066130172	GO:0007623	b	2	circadian rhythm	687; 2475; 4547; 4783; 4843; 4887; 4915; 5599; 5629; 6095; 6421; 6715; 7071; 7080; 9475; 9575; 22871; 64839; 10891	NOS2; KLF10; CLOCK; ROCK2; SRD5A1; SFPQ; NTRK2; PPARGC1A; NPY2R; MTTP; MTOR; RORA; FBXL17; NFIL3; MAPK8; NKX2-1; NLGN1; PROX1; KLF9	214	214
0.00973263286149	0.113796938073	GO:0003729	m	5	mRNA binding	1479; 1982; 1993; 1994; 1996; 2332; 3182; 54715; 5725; 6741; 399664; 9444; 9908; 10492; 11052; 51441; 113251; 149986; 348093; 55323; 22916; 56254; 29974; 64506	ELAVL4; ELAVL1; ELAVL2; LSM14B; RBPMS2; YTHDF2; FMR1; CPSF6; QKI; NCBP2; HNRNPAB; PTBP1; LARP4; LARP6; CPEB1; MEX3D; RNF20; SYNCRIP; RBFOX1; EIF4G2; CSTF3; G3BP2; A1CF; SSB	291	291
0.00982714773927	0.0959148999511	GO:0001221	m	4	transcription cofactor binding	905; 4772; 6095; 6495; 7068; 7329; 8726; 84146	UBE2I; NFATC1; THRB; SIX1; RORA; EED; ZNF644; CCNT2	61	61
0.00982714773927	0.074361330531	GO:0071230	b	5	cellular response to amino acid stimulus	1278; 2475; 4915; 6495; 8651; 80339; 53335; 64506	SOCS1; CPEB1; BCL11A; SIX1; NTRK2; PNPLA3; MTOR; COL1A2	61	61
0.00982714773927	0.074361330531	GO:0048844	b	5	artery morphogenesis	3198; 3516; 4763; 5629; 6495; 56999; 55636; 54567	HOXA1; CHD7; RBPJ; ADAMTS9; SIX1; DLL4; NF1; PROX1	61	61
0.00982748816751	0.0499752652577	GO:0001525	b	3	angiogenesis	90; 207; 388; 727; 800; 998; 1012; 1545; 1909; 2047; 2152; 2191; 2255; 3082; 3516; 4763; 5797; 6093; 6095; 7057; 7058; 9475; 9734; 10016; 11082; 11235; 51421; 79625; 80781; 116150; 84830; 23576; 56999; 25960; 28514; 10451; 54567	CDH13; AMOTL2; ACVR1; HDAC9; ADAMTS9; NDNF; AKT1; PDCD10; EDNRA; CYP1B1; FAP; THBS2; RORA; THBS1; NF1; PDCD6; FGF10; C5; NUS1; EPHB1; COL18A1; DLL1; DLL4; HGF; RHOB; CALD1; F3; ADTRP; VAV3; ROCK1; ROCK2; DDAH1; ADGRA2; PTPRM; RBPJ; ESM1; CDC42	502	502
0.00984216505074	0.0499752652577	GO:0042493	b	3	response to drug	18; 70; 102; 113; 5516; 388; 65985; 590; 687; 1119; 1129; 1142; 1399; 1545; 1609; 1663; 2332; 2475; 2668; 2908; 3082; 3371; 4659; 4843; 4887; 4929; 5071; 5074; 5139; 5530; 5797; 5908; 5911; 6506; 6571; 6586; 6652; 6715; 6999; 7057; 7976; 8678; 9475; 9501; 9734; 10060; 10478; 10550; 11200; 11235; 80781; 114789; 115286; 148641; 51765; 56301; 53335; 54206; 140885; 80854; 27347; 4548; 10451; 64240; 1…	ERRFI1; CRKL; HDAC9; ACTC1; SLC25A25; BCL11A; NOS2; PPARGC1A; ADAM10; AACS; TDO2; BCHE; ABAT; FMR1; STK26; STK39; CHKA; FZD3; CYP1B1; SLC25A17; DDX11; CHRNB3; DGKQ; PDE3A; PDCD10; THBS1; RPH3AL; SLIT3; PPP1R12A; SRD5A1; CHEK2; KLF9; ABCC9; SLC25A26; NR3C1; RAP2A; BECN1; SIRPA; RAP1B; NR4A2; ARL6IP5; CHRM2; PRKN; SORD; NPY2R; MTOR; TNC; SLC18A2; HGF; RHOB; PAWR; SETD7; ADCY7; COL18A1; ABCG5; SLC35…	985	984
0.00987359264202	0.0959148999511	GO:0070851	m	4	growth factor receptor binding	374; 55704; 2255; 2668; 6386; 6642; 9125; 10551; 10818; 11082; 23767; 23768; 222584; 10451	AREG; SNX1; FRS2; CCDC88A; VAV3; AGR2; FLRT3; SDCBP; CNOT9; FLRT2; GDNF; FAM83B; FGF10; ESM1	141	141
0.010085813283	0.0718702359115	GO:0038179	b	4	neurotrophin signaling pathway	627; 4915; 6654; 9693; 10818; 23390	ZDHHC17; SOS1; NTRK2; FRS2; RAPGEF2; BDNF	38	38
0.010085813283	0.0757223950385	GO:1900077	b	5	negative regulation of cellular response to insulin stimulus	2887; 5305; 5771; 8396; 8651; 9021	SOCS1; SOCS3; GRB10; PTPN2; PIP4K2A; PIP4K2B	38	38
0.0101687326019	0.054066130172	GO:0009056	b	2	catabolic process	18; 27327; 150; 207; 5516; 443; 66036; 528; 586; 665; 863; 868; 1310; 54855; 1491; 1522; 1545; 1808; 1982; 1994; 1996; 2110; 2191; 54994; 2332; 2475; 2519; 2668; 2820; 3064; 3082; 3632; 3712; 4085; 4128; 4218; 4734; 4843; 4907; 4969; 5071; 5150; 5169; 5208; 5214; 5305; 5599; 6093; 169966; 6386; 6642; 6652; 6715; 6741; 6885; 6996; 6999; 7323; 7329; 7334; 7336; 5711; 23171; 55905; 8396; 8453; 8528;…	RNF14; UBE2J1; NCBP2; WWP1; AKT1; TNRC6C; TNRC6B; TNRC6A; SLC25A17; CPQ; SMG7; TPCN1; ADAMTS9; MAP3K7; CBFA2T3; RNF20; PDE7A; RNF114; ZC3HAV1; MTMR9; RNF111; NRBF2; PIP4K2A; CUL2; PIP4K2B; CBLB; INPP5A; RSPRY1; COL19A1; ETFDH; CTSZ; NUP50; EDEM3; CHFR; MTPAP; ATCAY; SYNCRIP; INPP5F; ANAPC10; EIF4G2; PPP2CB; RHBDD2; RNF8; DDAH1; ELAVL4; SNX1; ELAVL1; PNRC2; HACL1; UBE2D3; YTHDF2; BECN1; FNBP1L; XP…	2717	2714
0.0101771539147	0.054066130172	GO:0007163	b	2	establishment or maintenance of cell polarity	388; 998; 1399; 2047; 2255; 2258; 3064; 4085; 5908; 5911; 6093; 8825; 9231; 9475; 10486; 143098; 51421; 81565; 29780	LIN7A; EPHB1; DLG5; CRKL; AMOTL2; MPP7; RAP1B; ROCK2; ROCK1; PARVB; HTT; CAP2; NDEL1; FGF13; RHOB; RAP2A; FGF10; MAD2L1; CDC42	215	215
0.0102443251451	0.0724928286307	GO:0042127	b	4	regulation of cell proliferation	102; 146; 150; 207; 374; 590; 646; 687; 863; 864; 868; 998; 1012; 1399; 1545; 55704; 1871; 2047; 2060; 2149; 2152; 2191; 2255; 54994; 2475; 2487; 2494; 2668; 2737; 3371; 23026; 3516; 4040; 135228; 4724; 4763; 4843; 4915; 4969; 5074; 5134; 5169; 5612; 5618; 5629; 5771; 5797; 6331; 6386; 6489; 6495; 6586; 6591; 6595; 6654; 6745; 7027; 7057; 7071; 7162; 7490; 7976; 94104; 8462; 8549; 8678; 8844; 914…	ERRFI1; CRKL; AKT1; RAPGEF2; PDCD10; DLG5; CCDC88A; RBPJ; ADRA2A; NTRK2; SIX1; WT1; ENPP3; SNAI2; OCSTAMP; ADRA1D; TPBG; FA2H; F2R; DDAH1; LGR5; RBPMS2; PDS5B; BCHE; THAP12; RUNX3; PRLR; PPARGC1A; THBS1; NR5A2; NF1; KSR1; EPHB1; BECN1; FRZB; MED31; GID8; PTPN2; VAV3; ST8SIA1; SCN5A; TFDP1; VSTM2A; TOX; SDCBP; TENM1; CBFA2T3; PAXBP1; AREG; FZD3; CYP1B1; PHIP; PDCD6; FGF10; PDCD2; TCFL5; DLL1; MTOR…	1598	1598
0.0103281283634	0.0725749601162	GO:0007422	b	4	peripheral nervous system development	207; 627; 864; 2668; 4763; 4915; 6334; 79152; 53616	RUNX3; SCN8A; FA2H; NTRK2; AKT1; GDNF; NF1; ADAM22; BDNF	74	74
0.010398375051	0.0725749601162	GO:0050890	b	4	cognition	590; 627; 2258; 2334; 2475; 2628; 3064; 3198; 4763; 4915; 5071; 6326; 6547; 7162; 9378; 10550; 81832; 431707; 55209; 100132074; 25769; 29767; 55636	TMOD2; PRKN; TPBG; BCHE; FOXO6; BDNF; CHD7; LHX8; AFF2; NTRK2; GATM; SCN2A; NF1; FGF13; SLC8A3; ARL6IP5; SLC24A2; MTOR; SETD5; NRXN1; HTT; HOXA1; NETO1	277	277
0.0104047996328	0.0775117243966	GO:0045597	b	5	positive regulation of cell differentiation	90; 207; 443; 627; 646; 860; 864; 865; 998; 1399; 1491; 1982; 2332; 2475; 2487; 2668; 2737; 2803; 3082; 3516; 168455; 4915; 4919; 5071; 5139; 5362; 5629; 5756; 5991; 6386; 6495; 7071; 7336; 7976; 23186; 8651; 9021; 9175; 9231; 9580; 9693; 9760; 9794; 10154; 10371; 79625; 440730; 23013; 81565; 22871; 22891; 55714; 23327; 23531; 23613; 100132074; 222008; 222236; 25937; 152007; 55607; 158866; 60682;…	ZDHHC15; SEMA3A; TOX; ACVR1; CRKL; VSTM2A; PRKN; NDNF; SDCBP; TENM3; AKT1; RCOR1; FOXO6; RAPGEF2; FMR1; GLIPR2; BDNF; CTH; SPEN; KLF10; DLG5; ASPA; MAML1; RBPJ; SOX13; PDE3A; SIX1; NTRK2; CCDC71L; GLI3; CBFB; GOLGA4; PPP1R9A; PLXNC1; NEDD4L; ZMYND8; NLGN1; FRZB; ZNF365; NAPEPLD; FZD3; MTOR; NDEL1; HGF; SOCS1; UBE2V2; OCSTAMP; PROX1; ROR1; TRIM67; TWF1; BNC1; SOCS3; WWTR1; EIF4G2; RFX3; RUNX2; RUN…	969	969
0.0105187893354	0.0541877026371	GO:0008219	b	2	cell death	90; 102; 207; 318; 5516; 388; 627; 665; 835; 998; 1396; 1399; 1491; 1522; 1545; 84280; 1871; 1982; 2047; 2149; 2152; 2191; 2255; 2475; 2487; 2620; 2668; 2729; 2737; 2908; 3064; 3082; 3329; 3625; 3632; 3705; 3827; 3852; 4040; 4085; 4168; 4683; 4763; 4915; 4929; 5071; 5074; 5134; 5139; 5481; 5534; 5599; 5618; 5771; 5921; 5924; 6093; 6326; 6421; 6491; 6495; 6586; 6591; 6651; 6654; 23136; 6885; 7027;…	CRKL; MCF2; TFAP2D; HIPK3; AKT1; RAPGEF2; PDCD10; BDNF; TXNDC5; UBE2V2; DLG5; PPP3R1; GLI3; ARHGEF6; ARHGEF4; THRB; MAP3K7; NTRK2; INHBB; CUL2; WT1; CTSZ; F3; SNAI2; STK17B; INPP5A; RASGRF2; SOCS3; EIF4G2; PPP2CB; F2R; PLAGL2; IL20RA; UBE2D3; NDNF; FRS2; GSKIP; XKR6; TNFRSF19; STIL; JMY; PRLR; PPARGC1A; THBS1; STK26; NF1; CHEK2; ITPK1; EPHB1; BECN1; FRZB; UNC5C; NUDT2; SENP1; SFPQ; RHOB; ARHGEF3;…	2192	2191
0.0105600006183	0.133155218607	GO:0099699	c	3	integral component of synaptic membrane	490; 2557; 6326; 6506; 6547; 8745; 9890; 81832; 53616; 22871; 23767; 27253; 388336	PLPPR4; SHISA6; NLGN1; FLRT3; NETO1; SCN2A; PCDH17; ADAM23; ADAM22; ATP2B1; GABRA4; SLC8A3; SLC1A2	128	128
0.0108265699328	0.054445154566	GO:0032409	b	3	regulation of transporter activity	150; 783; 57620; 2258; 2332; 2893; 3064; 4734; 5924; 6236; 6769; 6844; 23171; 81832; 148811; 51719; 22871; 23072; 23327; 154881; 27347; 388336; 10891	STIM2; KCTD7; RRAD; CAB39; GRIA4; PPARGC1A; STAC; FMR1; CACNB2; NEDD4; ADRA2A; FGF13; NLGN1; GPD1L; PM20D1; VAMP2; RASGRF2; NEDD4L; SHISA6; HTT; HECW1; NETO1; STK39	278	278
0.0108493474393	0.075207381229	GO:0010243	b	4	response to organonitrogen compound	18; 113; 207; 65985; 490; 528; 590; 1012; 1176; 1278; 1609; 1663; 2475; 2562; 2887; 3625; 3638; 4040; 4218; 4724; 4915; 4929; 5071; 5139; 5305; 5530; 5618; 5771; 5908; 6093; 6495; 6547; 6571; 6654; 6715; 6844; 7071; 7299; 7490; 8396; 8462; 8651; 9021; 9475; 9693; 9734; 10060; 80267; 80339; 81565; 139341; 84830; 53335; 348980; 54206; 55023; 55432; 57414; 27101; 51465; 201595; 64397; 64506; 10891	PPARGC1A; ERRFI1; CDH13; RAPGEF2; HDAC9; NDEL1; BCL11A; PRKN; YOD1; AKT1; AP3S1; BCHE; ABAT; STT3B; AACS; ADTRP; UBE2J1; RHBDD2; KLF11; RAB8A; KLF10; DDX11; PRLR; DGKQ; PDE3A; SIX1; NTRK2; PNPLA3; INHBB; PHIP; COL1A2; SLC8A3; ZNF106; PIP4K2A; PIP4K2B; WT1; FUNDC1; NR4A2; CPEB1; RAP1B; CACYBP; VAMP2; MTOR; EDEM3; INSIG1; ATP2B1; PTPN2; GABRB3; SRD5A1; ADCY7; LRP6; SOCS3; SOS1; HCN1; GRB10; ROCK1; …	972	971
0.0109874287809	0.0753844028304	GO:0061311	b	4	cell surface receptor signaling pathway involved in heart development	90; 3516; 6591; 7478; 54567	SNAI2; WNT8A; RBPJ; ACVR1; DLL4	28	28
0.0109874287809	0.0791510594744	GO:0014044	b	5	Schwann cell development	207; 4763; 4915; 79152; 53616	AKT1; ADAM22; NTRK2; NF1; FA2H	28	28
0.0109987887074	0.0791510594744	GO:0032386	b	5	regulation of intracellular transport	150; 320; 488; 665; 783; 998; 2332; 2737; 3638; 4659; 4734; 5071; 5908; 6844; 7323; 9141; 10178; 11052; 11235; 51465; 81555; 81565; 116150; 51201; 51715; 55432; 22871; 22916; 23209; 23317; 125170; 22876	UBE2J1; ATP2A2; INSIG1; PRKN; FMR1; TENM1; PDCD10; CPSF6; NCBP2; CACNB2; NEDD4; ADRA2A; RAB23; GLI3; PPP1R12A; PDCD5; NUS1; BNIP3L; NLGN1; UBE2D3; ZDHHC2; RAP1B; NDEL1; VAMP2; APBA1; INPP5F; YOD1; MLC1; DNAJC13; MIEF2; YIPF5; CDC42	424	423
0.0110366721848	0.133155218607	GO:0031371	c	3	ubiquitin conjugating enzyme complex	7334; 7336; 56254	UBE2V2; RNF20; UBE2N	10	10
0.0110366721848	0.0753844028304	GO:0021610	b	4	facial nerve morphogenesis	3212; 6495; 10371	HOXB2; SEMA3A; SIX1	10	10
0.0110366721848	0.102340051168	GO:0036312	m	4	phosphatidylinositol 3-kinase regulatory subunit binding	5783; 84985; 222584	PTPN13; FAM83B; FAM83A	10	10
0.0110366721848	0.0791510594744	GO:0006072	b	5	glycerol-3-phosphate metabolic process	2820; 23171; 84803	GPD1L; GPAT3; GPD2	10	10
0.0110366721848	0.0791510594744	GO:0010421	b	5	hydrogen peroxide-mediated programmed cell death	3082; 5074; 11235	HGF; PDCD10; PAWR	10	10
0.0110366721848	0.0791510594744	GO:0021561	b	5	facial nerve development	3212; 6495; 10371	HOXB2; SEMA3A; SIX1	10	10
0.0110968208288	0.0753844028304	GO:0006836	b	4	neurotransmitter transport	150; 320; 488; 783; 2054; 2332; 2668; 5071; 5908; 6506; 6571; 6844; 8618; 8825; 9378; 23446; 10550; 7223; 81539; 116841; 22871; 55607	LIN7A; ATP2A2; PRKN; TRPC4; FMR1; CACNB2; ADRA2A; PPP1R9A; SLC44A1; SLC38A1; NLGN1; ARL6IP5; RAP1B; CADPS; VAMP2; APBA1; STX2; NRXN1; SNAP47; GDNF; SLC18A2; SLC1A2	263	263
0.0113281777801	0.0806398433084	GO:0033043	b	5	regulation of organelle organization	207; 388; 397; 665; 829; 998; 1663; 55704; 2044; 2258; 2332; 2475; 3064; 3082; 3638; 4085; 4683; 4751; 5071; 5139; 5216; 5305; 5534; 5599; 5629; 23102; 5756; 5921; 6093; 6386; 6421; 6491; 7027; 7323; 6683; 7334; 94104; 8396; 8505; 8550; 8678; 9141; 9475; 9587; 9908; 10178; 10241; 10493; 10694; 11235; 79866; 80856; 133746; 57551; 85464; 54454; 54461; 54880; 55023; 55100; 55183; 55209; 22873; 55743…	PARG; MAD2L1; BCOR; PPP3R1; TMOD2; RABGAP1; EPHA5; TBC1D15; PRKN; POT1; SDCBP; AKT1; TENM1; CHFR; FMR1; BECN1; MAPKAPK5; PAXBP1; BORA; STIL; JMY; NEK2; DDX11; CCDC88A; CALCOCO2; TMEM135; PDE3A; CCSAP; PPARGC1A; RASA1; TBC1D22A; NAV3; ARHGDIB; NBN; RNF20; PHIP; FGF13; MAPK8; PDCD5; PIP4K2A; FBXW5; MID1IP1; PIP4K2B; NEXN; TBC1D2B; WDR70; BNIP3L; LNPK; TAOK1; CCT8; RIF1; SENP6; VAT1; UBE2D3; ZMYND8;…	1314	1313
0.0113719364259	0.0856685877416	GO:0044463	c	2	cell projection part	102; 207; 320; 490; 66036; 613; 627; 998; 1069; 1129; 1176; 55607; 55704; 1996; 2044; 2047; 2191; 2258; 2332; 60481; 2475; 2554; 2557; 2737; 2893; 3064; 3632; 4218; 4547; 4734; 4763; 4915; 4919; 5530; 5599; 5756; 6002; 6326; 6334; 6421; 6547; 6571; 23136; 6844; 7162; 6683; 7976; 8633; 8678; 8844; 50649; 9231; 9371; 10083; 10371; 11127; 11178; 51668; 339829; 131890; 79739; 343035; 81565; 57451; 83…	TMOD2; PPARGC1A; AKT1; BDNF; DLG5; CCDC88A; ARHGEF4; NTRK2; MTMR9; ZMYND8; FLRT3; ATP2B1; APBA1; TMEM107; ELFN1; ROR1; TWF1; INPP5A; INPP5F; TPBG; HCN1; SAXO2; DZIP1; ELAVL4; MYO3B; GRIA4; FAM161A; CCSAP; CETN2; NF1; PPP1R9A; KSR1; LZTS1; ORAI2; EPHB1; BECN1; UNC5C; SFPQ; FZD3; KIF3B; KIF3A; SHISA6; HTT; GRK7; SLC18A2; SPATA6L; CEP19; KLHL20; GIGYF2; EPHA5; NAPEPLD; TENM2; GABRA4; GABRA1; BCR; RA…	1515	1513
0.0113719364259	0.133155218607	GO:0120038	c	3	plasma membrane bounded cell projection part	102; 207; 320; 490; 66036; 613; 627; 998; 1069; 1129; 1176; 55704; 1996; 2044; 2047; 2191; 2258; 2332; 60481; 2475; 2554; 2557; 2737; 2893; 3064; 3632; 4218; 4547; 4734; 4763; 4915; 4919; 5530; 5599; 5756; 6002; 6326; 6334; 6421; 6547; 6571; 23136; 6844; 7162; 6683; 7976; 8633; 8678; 8844; 50649; 9231; 9371; 10083; 10371; 11127; 11178; 51668; 339829; 131890; 79739; 343035; 81565; 57451; 83544; 84…	TMOD2; PPARGC1A; AKT1; BDNF; DLG5; CCDC88A; ARHGEF4; NTRK2; MTMR9; ZMYND8; FLRT3; ATP2B1; APBA1; TMEM107; ELFN1; ROR1; TWF1; INPP5A; INPP5F; TPBG; HCN1; SAXO2; DZIP1; ELAVL4; MYO3B; GRIA4; FAM161A; CCSAP; CETN2; NF1; PPP1R9A; KSR1; LZTS1; ORAI2; EPHB1; BECN1; UNC5C; SFPQ; FZD3; KIF3B; KIF3A; SHISA6; HTT; GRK7; SLC18A2; SPATA6L; CEP19; KLHL20; GIGYF2; EPHA5; NAPEPLD; TENM2; GABRA4; GABRA1; BCR; RA…	1515	1513
0.0115080204524	0.0920641636193	GO:0005783	c	4	endoplasmic reticulum	102; 374; 394; 488; 66036; 590; 665; 821; 998; 1278; 1310; 57620; 1522; 1545; 55704; 1994; 2044; 2047; 60481; 2475; 2519; 2589; 2590; 2882; 3064; 3371; 3638; 3827; 4040; 4306; 4547; 5071; 5130; 5283; 201931; 5351; 5771; 5924; 6331; 6386; 6547; 6715; 6729; 6745; 7035; 7057; 7162; 7163; 203859; 6683; 7355; 7803; 8396; 8678; 8844; 9210; 9378; 10016; 10178; 10404; 10484; 10492; 10550; 10551; 10857; 1…	ZDHHC15; FKBP14; PLOD1; UBE2J1; GPAT3; TPBG; CPQ; TXNDC5; FKBP9; CANX; ADAMTS5; TPD52; CCDC88A; ADAMTS9; PTP4A1; MTMR9; PIP4K2B; COL19A1; CTSZ; FLRT2; EDEM3; MAN1A2; PCYT1A; SYNCRIP; FA2H; NRXN1; RHBDD2; SERAC1; YIPF5; ELAVL1; ATP2A2; ANO5; ALG1; BCHE; ARHGAP5; SPTSSA; PITPNB; RASD1; THBS1; PNPLA3; PIGH; SLC35A2; KSR1; UBXN7; SAMD8; EPHB1; BECN1; PHTF2; REEP3; INSIG1; PTPN2; GALNT1; GALNT2; ZDHHC…	1976	1974
0.0115965888308	0.0577620567478	GO:0006325	b	3	chromatin organization	676; 1663; 2332; 2908; 166968; 3662; 5599; 5926; 6304; 6421; 6595; 6885; 6996; 7334; 7443; 94104; 23186; 8208; 8464; 8505; 8726; 9025; 9575; 9577; 9734; 9760; 10336; 10363; 11108; 29915; 79718; 29994; 123169; 84312; 84333; 51742; 58508; 54454; 54880; 55100; 55183; 55209; 55818; 23314; 56254; 23492; 23522; 221037; 122953; 91133; 26122; 80854; 55636; 54531; 10891	PARG; TOX; BCOR; ARID4B; CLOCK; HDAC9; JDP2; PPARGC1A; CBX7; RCOR1; CHAF1B; FMR1; EED; SMARCA2; PAXBP1; BAZ2B; HCFC2; CHD7; DDX11; MAP3K7; SUPT3H; JMJD1C; BRDT; MAPK8; HMG20A; KMT2C; NR3C1; VRK1; EPC2; RIF1; MIER2; MIER3; SFPQ; SATB2; SATB1; KAT6B; BRMS1L; SETD5; RNF20; SETD7; PCGF3; PCGF5; TBL1XR1; IRF4; ARID4A; UBE2N; TDG; PRDM4; LEO1; L3MBTL4; RNF8; BABAM2; WDR70; ATAD2B; KDM3A	817	816
0.0118220952845	0.0591104764227	GO:0006928	b	2	movement of cell or subcellular component	70; 90; 102; 150; 207; 320; 388; 397; 627; 727; 783; 998; 1012; 1176; 1278; 1399; 1545; 55704; 1808; 2044; 2047; 2149; 2152; 2191; 2255; 2258; 2475; 2668; 2737; 2887; 3064; 3082; 4684; 4763; 4915; 4929; 5216; 5362; 5530; 5629; 5797; 5911; 5991; 6093; 6331; 6386; 6421; 6495; 6585; 6586; 6591; 6652; 6654; 6729; 6793; 7057; 7080; 7162; 7204; 6683; 7456; 23171; 7803; 7976; 8455; 8577; 8633; 9211; 923…	CRKL; STK10; AKT1; RAPGEF2; PDCD10; BDNF; NKX2-1; DLG5; CCDC88A; ADAMTS9; ADRA2A; NTRK2; PROX1; CAPN7; NAV3; PTP4A1; NEXN; SLIT3; ZMYND8; BICDL1; SIRPA; FLRT3; FLRT2; SNAI2; ADTRP; INPP5F; TPBG; GRB10; NRXN1; RFX3; F2R; DLL4; CCDC39; KIF26A; NDNF; FRS2; CNTN4; CHL1; CD99L2; FNBP1L; JMY; CCSAP; PPARGC1A; THBS1; STK26; NF1; EPHB1; DPYSL2; UNC5C; SFPQ; RHOB; KIF3B; KIF3A; PLXNC1; TMEFF1; VAV3; PFN1;…	2164	2162
0.0119349849629	0.0805413885904	GO:0035051	b	4	cardiocyte differentiation	70; 90; 2475; 3516; 5629; 6443; 7478; 7490; 9794; 10818; 144165; 27101; 28514	WT1; PRICKLE1; ACVR1; MAML1; ACTC1; RBPJ; SGCB; FRS2; WNT8A; MTOR; CACYBP; PROX1; DLL1	130	130
0.0120438232171	0.0807411569618	GO:0022898	b	4	regulation of transmembrane transporter activity	150; 783; 57620; 2258; 2332; 2893; 3064; 4734; 5924; 6236; 6769; 6844; 23171; 81832; 148811; 51719; 22871; 23072; 23327; 27347; 388336; 10891	STIM2; RRAD; CAB39; GRIA4; PPARGC1A; STAC; FMR1; CACNB2; NEDD4; ADRA2A; FGF13; NLGN1; GPD1L; PM20D1; VAMP2; RASGRF2; NEDD4L; SHISA6; HTT; HECW1; NETO1; STK39	265	265
0.0122080347232	0.108279960153	GO:0019003	m	4	GDP binding	373; 388; 4218; 5908; 5911; 6016; 6729; 8801; 158158	RAP2A; RAP1B; RIT1; TRIM23; SUCLG2; RAB8A; RASEF; RHOB; SRP54	76	76
0.0123088683716	0.0819786723571	GO:0035690	b	4	cellular response to drug	113; 388; 687; 1129; 1399; 1545; 1663; 2332; 2908; 3082; 4659; 4843; 5071; 5074; 5908; 5911; 6715; 8678; 9475; 11200; 11235; 51765; 53335; 54206; 140885; 4548; 10891	ERRFI1; CRKL; BCL11A; PRKN; NOS2; FMR1; PDCD10; CYP1B1; DDX11; PPARGC1A; STK26; PPP1R12A; SRD5A1; CHEK2; KLF9; NR3C1; RAP2A; BECN1; SIRPA; MTR; CHRM2; RAP1B; HGF; RHOB; PAWR; ADCY7; ROCK2	345	345
0.0125834861094	0.062086445615	GO:0021537	b	3	telencephalon development	1399; 2044; 2258; 2737; 4040; 4763; 4915; 5629; 6331; 6547; 6585; 6586; 6715; 7080; 10371; 10718; 79625; 81565; 57688; 55636	SEMA3A; NKX2-1; LRP6; SLIT1; CRKL; EPHA5; SRD5A1; NTRK2; CHD7; GLI3; ZSWIM6; SLIT3; NDNF; NF1; NDEL1; FGF13; SLC8A3; SCN5A; PROX1; NRG3	235	235
0.0126724066285	0.0895454615443	GO:0003158	b	5	endothelium development	90; 388; 3516; 4659; 5629; 5908; 6093; 9475; 9693; 340481; 80781; 28514; 54567	ACVR1; COL18A1; RBPJ; RAP1B; ROCK2; ROCK1; DLL1; DLL4; PPP1R12A; RAPGEF2; ZDHHC21; RHOB; PROX1	131	131
0.0127057796424	0.0621039509624	GO:1901575	b	3	organic substance catabolic process	18; 27327; 150; 207; 5516; 443; 586; 665; 863; 868; 54855; 1491; 1522; 1545; 1808; 1994; 1996; 2110; 2191; 54994; 2332; 2475; 2519; 2668; 2820; 3632; 3712; 4085; 4128; 4734; 4843; 4907; 4969; 5071; 5150; 5169; 5208; 5214; 6093; 169966; 6386; 6642; 6652; 6715; 6741; 6996; 6999; 7323; 7329; 7334; 7336; 5711; 23171; 55905; 8453; 8528; 8671; 8678; 9025; 9125; 399664; 9475; 9575; 9604; 23446; 9690; 98…	RNF14; UBE2J1; NCBP2; WWP1; AKT1; TNRC6C; TNRC6B; TNRC6A; SLC25A17; CPQ; SMG7; ADAMTS9; ADRA2A; CBFA2T3; PDE7A; RNF114; ZC3HAV1; RNF111; HBS1L; CUL2; CBLB; INPP5A; RSPRY1; ENPP3; ETFDH; CTSZ; NUP50; EDEM3; CHFR; MTPAP; ATCAY; SYNCRIP; INPP5F; PPP2CB; RHBDD2; RNF8; DDAH1; ELAVL4; SNX1; ELAVL1; PNRC2; HACL1; UBE2D3; YTHDF2; BECN1; XPO1; UBE3C; NT5E; PPARGC1A; PNPLA3; PLCH1; FBXL17; PJA1; CHEK2; GID…	2245	2242
0.0127660915334	0.0895490070336	GO:0048639	b	5	positive regulation of developmental growth	207; 627; 1982; 2475; 2803; 3516; 5071; 5629; 7490; 9175; 10551; 81565; 23327; 28514; 55636	WT1; CHD7; NEDD4L; EIF4G2; RBPJ; AGR2; PRKN; AKT1; MAP3K13; GOLGA4; NDEL1; MTOR; BDNF; PROX1; DLL1	160	160
0.0129725747986	0.133155218607	GO:0044427	c	3	chromosomal part	5516; 687; 860; 864; 1663; 1871; 2078; 2100; 2332; 2494; 2649; 2908; 3198; 3201; 3212; 3516; 3662; 4085; 4306; 4613; 4659; 4683; 4734; 4751; 4772; 4775; 4783; 4929; 5074; 5558; 5629; 5991; 6095; 6304; 6421; 6492; 6495; 6591; 6595; 6658; 6671; 6741; 7027; 7068; 7071; 7080; 7329; 91272; 8208; 8462; 9025; 9575; 10388; 10472; 10732; 10735; 11052; 11063; 11200; 11278; 56033; 56956; 253635; 81565; 1147…	NKX2-1; LEMD2; SOX30; BOD1; LHX9; RBPJ; THRB; SIX1; RORA; PROX1; PRIM2; IRX4; NABP1; WDR70; JMJD1C; SP4; AHRR; SNAI2; SETD5; RFX6; PPP2CB; RFX3; RUNX2; RUNX3; RNF8; NFATC1; NFATC3; PDS5B; XPO1; MYCN; RFX7; NEK2; SOX13; PPARGC1A; STAG2; NR5A2; NFIL3; RNF138; CHEK2; CPSF6; HOXB2; SFPQ; UBE2I; ESR2; PRDM10; IRF4; LHX8; KDM3A; TFDP1; SSB; CLOCK; POT1; CBX7; NR6A1; ZBTB18; NEDD4; GPATCH11; NBN; PPP1R1…	1632	1631
0.0130462764997	0.0862282966529	GO:0042472	b	4	inner ear morphogenesis	2255; 2487; 3198; 3638; 5629; 6495; 7976; 10083; 140469; 55636	FZD3; CHD7; FRZB; SIX1; MYO3B; HOXA1; INSIG1; USH1C; FGF10; PROX1	90	90
0.0130544331967	0.133155218607	GO:0045211	c	3	postsynaptic membrane	102; 1129; 1142; 1399; 2149; 2332; 2554; 2557; 2562; 2893; 6547; 8825; 9890; 11178; 1607; 81832; 57451; 53616; 22871; 23767; 27253; 388336	LIN7A; CRKL; GRIA4; ADAM10; TENM2; FMR1; GABRA4; GABRA1; CHRNB3; DGKB; SLC8A3; LZTS1; PLPPR4; NLGN1; CHRM2; FLRT3; ADAM22; GABRB3; F2R; SHISA6; PCDH17; NETO1	267	267
0.0131349499515	0.0637983283359	GO:0007611	b	2	learning or memory	590; 627; 2258; 2334; 2475; 2628; 3064; 4763; 4915; 5071; 6326; 6547; 7162; 9378; 10550; 81832; 431707; 100132074; 25769; 29767	TPBG; LHX8; NETO1; ARL6IP5; TMOD2; SLC24A2; AFF2; NTRK2; PRKN; GATM; SCN2A; HTT; MTOR; NRXN1; NF1; FGF13; BCHE; BDNF; SLC8A3; FOXO6	236	236
0.0132299074751	0.0862282966529	GO:0032880	b	4	regulation of protein localization	102; 150; 207; 65985; 627; 665; 998; 1399; 55704; 2044; 2149; 2737; 3625; 3638; 4218; 4843; 5071; 5208; 5481; 5530; 5534; 5599; 5991; 6495; 6769; 6844; 7027; 7323; 23171; 9141; 9475; 9501; 9575; 9910; 10178; 10551; 10694; 11235; 79866; 440730; 81565; 51201; 51715; 84830; 85300; 55432; 22871; 23327; 23531; 23613; 222546; 25937; 26524; 51465; 388336; 125170; 65220	NADK; UBE2J1; PPP3R1; CLOCK; EPHA5; NDEL1; PRKN; SIX1; ADAM10; AKT1; TENM1; STAC; AACS; ZMYND8; BDNF; GPD1L; BORA; CCT8; RAB8A; CRKL; MMD; NEDD4L; CCDC88A; ADRA2A; RAB23; GLI3; INHBB; MAPK8; PDCD5; NOS2; BNIP3L; NLGN1; RPH3AL; UBE2D3; ZDHHC2; PDCD10; INSIG1; TRIM67; VAMP2; ATCAY; ADTRP; LATS2; WWTR1; RFX6; PFKFB2; AGR2; YOD1; ROCK2; RFX3; F2R; SHISA6; MIEF2; PPP3CA; PPID; RABGAP1L; TFDP1; CDC42	858	857
0.0133521195479	0.0636735030449	GO:0060042	b	3	retina morphogenesis in camera-type eye	4040; 5629; 5797; 7068; 10083; 348980; 28514	LRP6; HCN1; THRB; DLL1; USH1C; PTPRM; PROX1	52	52
0.0134956605131	0.0953131023734	GO:0031252	c	2	cell leading edge	59; 70; 207; 490; 66036; 998; 55607; 55704; 2054; 2191; 2554; 2557; 5756; 5783; 5797; 5921; 6093; 6642; 23136; 7456; 8633; 8844; 50649; 9459; 51196; 81565; 133746; 55785; 57630; 388336; 29780	ACTA2; SNX1; ACTC1; AKT1; PLCE1; GABRA4; GABRA1; JMY; ARHGEF6; CCDC88A; FAP; RASA1; MTMR9; PPP1R9A; KSR1; EPB41L3; FGD6; SH3RF1; UNC5C; PARVB; NDEL1; ATP2B1; PTPRM; TWF1; PTPN13; STX2; ROCK1; SHISA6; WIPF1; ARHGEF4; CDC42	413	413
0.0135298365514	0.0862282966529	GO:0010001	b	4	glial cell differentiation	207; 443; 2255; 2475; 2737; 4763; 4915; 4919; 6547; 7080; 7223; 79152; 9331; 118738; 53616; 22891; 9580; 28514	ZNF488; NKX2-1; ASPA; GLI3; SOX13; ZNF365; FA2H; NTRK2; DLL1; AKT1; TRPC4; MTOR; NF1; ADAM22; SLC8A3; FGF10; ROR1; B4GALT6	206	206
0.0136001732971	0.0636735030449	GO:0048167	b	3	regulation of synaptic plasticity	2332; 4218; 4915; 5924; 6547; 6844; 9693; 11178; 81832; 51201; 22871; 57282; 25769; 55607; 388336; 152330	SLC4A10; RAB8A; CNTN4; RASGRF2; ZDHHC2; NLGN1; SLC24A2; NTRK2; PPP1R9A; NETO1; SHISA6; VAMP2; RAPGEF2; FMR1; SLC8A3; LZTS1	176	176
0.0136239016301	0.0636735030449	GO:0007598	b	3	blood coagulation, extrinsic pathway	2152; 7035	F3; TFPI	4	4
0.0136239016301	0.0636735030449	GO:0090598	b	3	male anatomical structure morphogenesis	2255; 10388	FGF10; SYCP2	4	4
0.0136239016301	0.115121968775	GO:0033265	m	3	choline binding	590; 1119	BCHE; CHKA	4	4
0.0136239016301	0.0862282966529	GO:0048808	b	4	male genitalia morphogenesis	2255; 10388	FGF10; SYCP2	4	4
0.0136239016301	0.0862282966529	GO:0061113	b	4	pancreas morphogenesis	2494; 5629	NR5A2; PROX1	4	4
0.0136239016301	0.0862282966529	GO:0060847	b	4	endothelial cell fate specification	3516; 28514	DLL1; RBPJ	4	4
0.0136239016301	0.0862282966529	GO:0021855	b	4	hypothalamus cell migration	10371; 79625	SEMA3A; NDNF	4	4
0.0136239016301	0.0862282966529	GO:1904071	b	4	presynaptic active zone assembly	22871; 27253	PCDH17; NLGN1	4	4
0.0136239016301	0.0928551025998	GO:1905881	b	5	positive regulation of oogenesis	646; 5139	PDE3A; BNC1	4	4
0.0136239016301	0.0928551025998	GO:1902202	b	5	regulation of hepatocyte growth factor receptor signaling pathway	5771; 11082	PTPN2; ESM1	4	4
0.0136239016301	0.0928551025998	GO:0061550	b	5	cranial ganglion development	6495; 10371	SEMA3A; SIX1	4	4
0.0136239016301	0.0928551025998	GO:0021886	b	5	hypothalamus gonadotrophin-releasing hormone neuron differentiation	10371; 79625	SEMA3A; NDNF	4	4
0.0136239016301	0.133293471303	GO:0004594	m	5	pantothenate kinase activity	79646; 55229	PANK3; PANK4	4	4
0.0136239016301	0.133293471303	GO:0000827	m	5	inositol-1,3,4,5,6-pentakisphosphate kinase activity	117283; 23262	PPIP5K2; IP6K3	4	4
0.0136356258911	0.0636735030449	GO:0019637	b	3	organophosphate metabolic process	113; 318; 66036; 863; 998; 1119; 1609; 60481; 2820; 2977; 3632; 3705; 4337; 4697; 4705; 4724; 4843; 4907; 5130; 5150; 5169; 5208; 5214; 5283; 5305; 5783; 6095; 6241; 6652; 6996; 6999; 7080; 23171; 8396; 8505; 8566; 8651; 8671; 8801; 9021; 23446; 9890; 9945; 142891; 1607; 51196; 374291; 79631; 79646; 80339; 343035; 117283; 114789; 116150; 50808; 84947; 51227; 51715; 84803; 283871; 55229; 55669; 23…	PARG; PLPPR4; PDXK; LCLAT1; GPAT3; NOS2; SLC4A4; MOCS1; PLCE1; RORA; GPD2; PPIP5K2; NKX2-1; CHKA; PLPP4; PNPLA3; PANK3; NADK; PANK4; RD3; SERAC1; DGKQ; NT5E; PPARGC1A; CBFA2T3; PFKP; PDE7A; GUCY1A2; NDUFA10; NT5C1B; MTMR9; MTMR8; RRM2; AGPAT3; PLCH1; PIP4K2A; PIP4K2B; ITPK1; SLC44A1; NDUFA4; TDO2; PGP; PIGP; PIGH; NUDT2; NUP50; ENPP3; NAPEPLD; SORD; DGKB; RAB23; SUCLG2; NUDT14; SLC25A25; IP6K3; P…	1218	1215
0.0140308917161	0.133293471303	GO:0008081	m	5	phosphoric diester hydrolase activity	1909; 5137; 5139; 5150; 5169; 51196; 345557; 23007; 222236; 222584	PDE1C; PLCXD3; PDE3A; ENPP3; NAPEPLD; PDE7A; PLCH1; PLCE1; FAM83B; EDNRA	91	91
0.0141315225684	0.0888890215875	GO:0030258	b	4	lipid modification	207; 66036; 1609; 2110; 2475; 3632; 3712; 5305; 8396; 8651; 9021; 9890; 10478; 1607; 79152; 117283; 26061; 27349; 22876; 55613; 196051; 10891	HACL1; AKT1; SLC25A17; DGKQ; PPARGC1A; MTMR9; MTMR8; DGKB; PIP4K2A; PIP4K2B; PLPPR4; PLPP4; ETFDH; MTOR; MCAT; IP6K3; IVD; INPP5A; SOCS1; SOCS3; INPP5F; FA2H	269	269
0.014390290884	0.0960624033112	GO:0008593	b	5	regulation of Notch signaling pathway	102; 207; 2255; 2620; 3516; 9794; 11235; 51441; 25871; 28514; 54567	GAS2; NEPRO; MAML1; YTHDF2; RBPJ; ADAM10; AKT1; DLL4; PDCD10; FGF10; DLL1	105	105
0.014390290884	0.0960624033112	GO:0016079	b	5	synaptic vesicle exocytosis	150; 320; 488; 783; 2054; 2332; 116841; 5908; 6844; 8618; 22871	VAMP2; APBA1; ATP2A2; NLGN1; CACNB2; STX2; ADRA2A; RAP1B; SNAP47; FMR1; CADPS	105	105
0.0145353127826	0.0960624033112	GO:0032412	b	5	regulation of ion transmembrane transporter activity	150; 783; 2258; 2332; 2893; 3064; 4734; 5924; 6236; 6769; 6844; 23171; 81832; 51719; 22871; 23072; 23327; 57620; 27347; 388336; 10891	SHISA6; STIM2; VAMP2; NEDD4L; RASGRF2; RRAD; CACNB2; NETO1; CAB39; NEDD4; ADRA2A; GRIA4; PPARGC1A; FMR1; NLGN1; HTT; STAC; STK39; FGF13; GPD1L; HECW1	254	254
0.0146261996013	0.0676947114292	GO:0003157	b	3	endocardium development	90; 3516; 5629	RBPJ; ACVR1; PROX1	11	11
0.0146261996013	0.0911780283777	GO:0097468	b	4	programmed cell death in response to reactive oxygen species	3082; 5074; 11235	HGF; PDCD10; PAWR	11	11
0.0146261996013	0.124322696611	GO:0031996	m	4	thioesterase binding	150; 998; 7187	TRAF3; ADRA2A; CDC42	11	11
0.0146261996013	0.0960624033112	GO:0061314	b	5	Notch signaling involved in heart development	3516; 6591; 54567	SNAI2; RBPJ; DLL4	11	11
0.0146743833699	0.0911780283777	GO:1901565	b	4	organonitrogen compound catabolic process	18; 150; 207; 443; 586; 665; 863; 868; 1491; 1522; 1808; 2191; 54994; 2332; 2475; 3712; 4085; 4128; 4734; 4843; 4907; 4969; 5071; 5150; 5516; 6093; 6386; 6642; 6996; 6999; 7323; 7329; 7334; 7336; 5711; 55905; 8453; 8528; 9025; 9575; 9604; 23446; 9690; 10404; 11059; 11200; 144165; 79018; 79718; 55743; 80176; 80196; 80267; 440730; 51667; 494470; 83737; 51201; 51582; 84937; 54461; 54778; 54926; 5543…	RNF14; SNX1; MAD2L1; UBE2J1; ITCH; CLOCK; PSMD5; NT5E; PRKN; SDCBP; AKT1; SLC44A1; ABAT; CPQ; FMR1; DPYSL2; SPSB1; CTH; RNF34; KLHL20; XPO1; PRICKLE1; ASPA; KLHL42; UBE2I; UBE3C; FAP; WWP1; NEDD4; ADRA2A; CBFA2T3; PDE7A; RNF114; UBE2R2; NT5C1B; FBXL17; RNF111; PJA1; CHEK2; FBXW5; CUL2; ADAMTS9; GID4; CBLB; NOS2; TDO2; BNIP3L; NUB1; RSPRY1; GID8; BCAT1; UBE2D3; AZIN1; CTSZ; TDH; MTOR; EDEM3; DENND…	1349	1346
0.0146942489977	0.118253718124	GO:0017147	m	3	Wnt-protein binding	2487; 4040; 4919; 7976; 164284	FRZB; FZD3; LRP6; APCDD1L; ROR1	30	30
0.0146942489977	0.0960624033112	GO:1903539	b	5	protein localization to postsynaptic membrane	102; 4218; 9211; 51201; 53616	ADAM10; ADAM22; RAB8A; LGI1; ZDHHC2	30	30
0.0146942489977	0.0960624033112	GO:0008053	b	5	mitochondrial fusion	5071; 10493; 84895; 55669; 125170	MFN1; VAT1; PRKN; MIEF2; MIGA2	30	30
0.0148556683115	0.0690538607905	GO:0016049	b	2	cell growth	102; 207; 627; 998; 1399; 1808; 1982; 2100; 2258; 2475; 2487; 2803; 5071; 6386; 6585; 6586; 6595; 23136; 7490; 8425; 9175; 9211; 10371; 10501; 10718; 51196; 81565; 83737; 84162; 26153; 53335; 80031; 23327; 23767	CRKL; BCL11A; PRKN; SDCBP; ADAM10; AKT1; PLCE1; LGI1; BDNF; SEMA6B; SMARCA2; ITCH; SLIT3; SLIT1; FGF13; GOLGA4; NRG3; WT1; EPB41L3; LTBP4; DPYSL2; FRZB; KIF26A; FLRT3; MTOR; NDEL1; KIAA1109; SEMA3A; ESR2; EIF4G2; SEMA6D; NEDD4L; MAP3K13; CDC42	466	466
0.0150700286711	0.0690538607905	GO:0043500	b	2	muscle adaptation	488; 2475; 2628; 5530; 6093; 8678; 9475; 54206; 22876; 10891	ERRFI1; BECN1; INPP5F; ATP2A2; ROCK1; ROCK2; PPARGC1A; GATM; MTOR; PPP3CA	92	92
0.0150992020215	0.0686685448456	GO:0003299	b	3	muscle hypertrophy in response to stress	488; 5530; 54206; 22876	PPP3CA; INPP5F; ATP2A2; ERRFI1	20	20
0.0150992020215	0.0686685448456	GO:0021854	b	3	hypothalamus development	6658; 6715; 10371; 79625	SEMA3A; SOX3; SRD5A1; NDNF	20	20
0.0150992020215	0.0926872702404	GO:0014887	b	4	cardiac muscle adaptation	488; 5530; 54206; 22876	PPP3CA; INPP5F; ATP2A2; ERRFI1	20	20
0.0150992020215	0.0926872702404	GO:0014898	b	4	cardiac muscle hypertrophy in response to stress	488; 5530; 54206; 22876	PPP3CA; INPP5F; ATP2A2; ERRFI1	20	20
0.0150992020215	0.115302997255	GO:0089717	c	4	spanning component of membrane	8671; 22871; 57419; 25769	SLC4A4; SLC24A2; SLC24A3; NLGN1	20	20
0.0150992020215	0.0969403873813	GO:0030539	b	5	male genitalia development	2255; 6715; 7490; 10388	WT1; SRD5A1; FGF10; SYCP2	20	20
0.0150992020215	0.0969403873813	GO:0043586	b	5	tongue development	2737; 6495; 54796; 27152	INTU; GLI3; SIX1; BNC2	20	20
0.0151311738889	0.0969403873813	GO:0007178	b	5	transmembrane receptor protein serine/threonine kinase signaling pathway	90; 607; 860; 1278; 2255; 3096; 3516; 3625; 135228; 6386; 6885; 7057; 7080; 7323; 8425; 9210; 9719; 10468; 408050; 494470; 348093; 54778; 25928; 221496; 25937; 26524; 91851	ACVR1; RBPMS2; UBE2D3; SDCBP; LATS2; FST; BMP15; NKX2-1; LEMD2; ADAMTSL2; SOSTDC1; RBPJ; MAP3K7; THBS1; INHBB; RNF111; COL1A2; FGF10; LTBP4; CHRDL1; NOMO3; RNF165; WWTR1; CD109; RUNX2; BCL9; HIVEP1	351	351
0.015261958094	0.092850441937	GO:0007010	b	4	cytoskeleton organization	70; 150; 388; 397; 800; 829; 998; 1069; 55704; 1808; 2044; 2255; 2258; 2475; 2620; 3064; 3852; 4085; 4659; 4751; 4763; 5071; 5074; 5216; 5629; 5756; 5911; 5921; 6093; 6386; 6491; 6651; 23136; 6683; 7456; 8030; 8674; 9371; 9475; 9645; 9749; 9857; 10083; 10178; 10486; 10735; 11127; 11200; 51019; 11235; 339829; 51196; 51421; 79441; 79739; 79866; 203447; 113251; 375449; 81565; 133746; 57551; 83544; 8…	WASHC3; TMOD2; HAUS3; PDCD10; RAP2A; BORA; CCDC88A; ADRA2A; EML4; PROX1; MICAL2; NEXN; LARP4; SSH2; CEP350; TWF1; SAXO2; SPECC1L; STIL; JMY; NEK2; CCSAP; CETN2; CAP2; STAG2; NF1; PPP1R9A; CHEK2; DPYSL2; FIGN; SENP6; CCDC6; RHOB; KIF3B; KIF3A; GAS2L3; PFN1; HTT; CEP19; KLHL20; ACTC1; EPHA5; SDCBP; TENM1; AMOTL2; PLCE1; KRT5; SIK3; NAV3; PRPF40A; MARK1; PHIP; PARVB; FGF10; FBXW5; PPP1R12A; EPB41L3;…	1405	1403
0.0154355688826	0.0690538607905	GO:0051301	b	2	cell division	388; 905; 998; 1069; 2258; 2908; 4085; 4751; 5921; 6093; 6651; 7329; 6683; 7443; 91272; 8678; 8812; 9025; 9371; 9475; 9577; 9937; 10388; 10735; 11200; 79441; 79866; 55743; 375337; 23047; 55137; 55660; 219771; 23384; 221035; 57542; 25937; 26524; 27152; 126731; 28514; 10393	MAD2L1; TOPAZ1; HAUS3; SPECC1L; LATS2; CHFR; VRK1; CCNT2; BORA; DCLRE1A; NEK2; CCSAP; BOD1; SYCP2; CETN2; PRPF40A; SON; FIGN; FGF13; REEP3; CHEK2; NR3C1; BECN1; STAG2; CCNY; INTU; DLL1; RHOB; PDS5B; KIF3B; RASA1; UBE2I; SPAST; WWTR1; ROCK1; ROCK2; KLHL42; RNF8; BABAM2; CDC42; ANAPC10; CCNK	603	603
0.015468531575	0.092850441937	GO:0043434	b	4	response to peptide hormone	113; 207; 490; 528; 1176; 2475; 2887; 3625; 3638; 4040; 4218; 4929; 5305; 5618; 5771; 5908; 6093; 6654; 6715; 6844; 8396; 8651; 9021; 9475; 9734; 80339; 81565; 54206; 55023; 27101; 64397; 64506	ERRFI1; HDAC9; NDEL1; CPEB1; RAP1B; AKT1; AP3S1; CACYBP; RAB8A; PRLR; PNPLA3; INHBB; PHIP; SRD5A1; ZNF106; PIP4K2A; PIP4K2B; NR4A2; VAMP2; MTOR; INSIG1; ATP2B1; PTPN2; ADCY7; LRP6; SOCS3; SOS1; GRB10; ROCK1; ROCK2; SOCS1; ATP6V1C1	434	434
0.0154738849154	0.0693150413363	GO:0009880	b	3	embryonic pattern specification	2255; 4040; 6491; 7490; 10371; 10818; 23314; 28514	SEMA3A; WT1; STIL; LRP6; FRS2; DLL1; SATB2; FGF10	66	66
0.0154738849154	0.092850441937	GO:0006809	b	4	nitric oxide biosynthetic process	207; 1545; 2475; 4843; 6095; 9475; 23576; 140885	NOS2; CYP1B1; SIRPA; ROCK2; AKT1; MTOR; RORA; DDAH1	66	66
0.0154902601858	0.092850441937	GO:0043502	b	4	regulation of muscle adaptation	488; 2475; 5530; 6093; 6331; 8678; 9475; 54206; 10891	ERRFI1; BECN1; ATP2A2; ROCK1; ROCK2; PPARGC1A; MTOR; PPP3CA; SCN5A	79	79
0.0155064241613	0.0693150413363	GO:0003205	b	3	cardiac chamber development	90; 3516; 4887; 5629; 6331; 6586; 6654; 9794; 10818; 11174; 57167; 157378; 55636; 54567	TMEM65; ADAMTS6; ACVR1; CHD7; SOS1; MAML1; RBPJ; FRS2; SALL4; NPY2R; SLIT3; DLL4; SCN5A; PROX1	149	149
0.0156602997816	0.0693757076681	GO:0044087	b	3	regulation of cellular component biogenesis	627; 829; 865; 998; 55704; 2047; 2332; 2475; 3064; 3638; 4915; 5071; 5216; 5305; 5629; 23102; 5756; 5908; 5921; 6093; 6386; 6491; 6495; 6585; 6591; 7057; 7162; 55832; 7336; 8396; 8678; 9231; 9378; 9448; 9475; 9693; 9908; 10178; 142891; 143098; 51196; 139065; 81565; 133746; 57451; 85464; 54874; 55209; 22871; 22873; 23613; 23637; 23767; 23768; 89795; 57600; 26054; 25771; 26280; 55607; 158038; 12673…	TBC1D22A; MAP4K4; IL1RAPL2; RABGAP1; NDEL1; PRKN; SDCBP; TPBG; TENM1; PLCE1; ROCK2; RAPGEF2; FMR1; ZMYND8; BDNF; THBS1; FNBP1L; STIL; JMY; DLG5; LINGO2; CAND1; CCSAP; CCDC88A; TMOD2; MPP7; SIX1; NTRK2; PROX1; NAV3; CBFB; SLIT1; PPP1R9A; PIP4K2A; PIP4K2B; TBC1D2B; SLITRK4; EPHB1; BECN1; NLGN1; SENP6; FNIP2; RAP1B; FLRT3; FLRT2; MTOR; INSIG1; SNAI2; UBE2V2; SETD5; RASA1; TWF1; CAPZA1; TENM2; AIDA; …	1008	1007
0.0156622450152	0.0996782613217	GO:0051345	b	5	positive regulation of hydrolase activity	207; 394; 397; 66036; 613; 627; 835; 1399; 1663; 1909; 2149; 2152; 2255; 2475; 2665; 3329; 4659; 4763; 4915; 5134; 5216; 5599; 23102; 5921; 5922; 6002; 6004; 6654; 9135; 9141; 9448; 9459; 9475; 9693; 9815; 9824; 9910; 10016; 10484; 10550; 81565; 54206; 55635; 23637; 25913; 25771; 255520; 60682; 29843; 10451; 163486; 64786	ERRFI1; MAP4K4; CRKL; RABGAP1; POT1; AKT1; RABGAP1L; RAPGEF2; ARHGAP5; EDNRA; BDNF; BCR; SMAP1; SEC23A; DDX11; ARHGEF6; NTRK2; HSPD1; DENND1B; ARHGDIB; PPP1R12A; NF1; RABEP1; PDCD6; MAPK8; FGF10; PDCD2; TBC1D2B; MTMR9; ARL6IP5; SENP1; ELMOD2; MTOR; NDEL1; GDI2; RGS12; PFN1; RASA1; RASA2; RGS16; F3; CASP2; SOS1; PDCD5; VAV3; TBC1D22A; ROCK2; F2R; DEPDC1; ARHGAP11A; GIT2; TBC1D15	778	777
0.0157852948614	0.0693757076681	GO:0070997	b	3	neuron death	207; 627; 835; 998; 1522; 2047; 2149; 2475; 2668; 3632; 4763; 4915; 4929; 5071; 5921; 6326; 6495; 7068; 7336; 10550; 79625; 148811; 83741; 84280; 23321; 10891	PRKN; NDNF; TFAP2D; AKT1; BDNF; BTBD10; THRB; SIX1; NTRK2; SCN2A; NF1; PPARGC1A; EPHB1; NR4A2; ARL6IP5; CTSZ; MTOR; UBE2V2; PM20D1; RASA1; INPP5A; CASP2; F2R; GDNF; TRIM2; CDC42	336	336
0.0159720668582	0.0696115913905	GO:0012501	b	3	programmed cell death	90; 102; 207; 318; 5516; 388; 627; 665; 835; 998; 1396; 1399; 1491; 1545; 1871; 2149; 2152; 2191; 2255; 2475; 2487; 2620; 2668; 2729; 2737; 2908; 3064; 3082; 3329; 3625; 3705; 3827; 3852; 4040; 4085; 4168; 4683; 4763; 4915; 4929; 5071; 5074; 5134; 5139; 5326; 5481; 5534; 5599; 5618; 5771; 5921; 5924; 6093; 6326; 6421; 6491; 6495; 6586; 6591; 6651; 6654; 23136; 6885; 7027; 7057; 7068; 7187; 7204; …	CRKL; MCF2; TFAP2D; HIPK3; AKT1; RAPGEF2; PDCD10; BDNF; TXNDC5; UBE2V2; DLG5; PPP3R1; GLI3; ARHGEF6; ARHGEF4; THRB; SIX1; NTRK2; INHBB; CUL2; WT1; XKR6; SNAI2; STK17B; RASGRF2; SOCS3; PPP2CB; F2R; PLAGL2; IL20RA; UBE2D3; NDNF; FRS2; GSKIP; TNFRSF19; STIL; JMY; PRLR; PPARGC1A; THBS1; STK26; NF1; CHEK2; ITPK1; BECN1; FRZB; UNC5C; NUDT2; SENP1; SFPQ; RHOB; ARHGEF3; VAV3; ARHGEF9; HTT; GAS2; CRIP1; T…	2054	2053
0.0161330045412	0.0961376118566	GO:0010467	b	4	gene expression	59; 70; 90; 102; 27327; 207; 320; 65986; 607; 639; 646; 676; 687; 727; 835; 860; 863; 864; 865; 905; 1012; 1396; 1399; 54855; 1479; 1491; 1522; 1545; 1609; 1663; 1871; 1982; 1993; 1994; 1996; 2044; 2078; 2100; 2149; 2152; 2255; 2332; 2334; 2475; 2494; 2590; 2649; 2668; 2729; 2737; 2804; 2908; 3082; 3096; 166968; 3149; 3182; 3198; 3201; 3212; 3329; 3371; 3516; 3638; 3662; 3899; 4040; 4306; 55796; …	RNF14; EFL1; BCOR; CRKL; WWP1; ARID4B; TNRC6B; TFAP2D; HIPK3; AKT1; POLR3E; TNRC6C; ZXDC; TNRC6A; PDCD10; CCNT2; ZNF518A; DLL1; PNRC2; SMG7; PPP3R1; GLI3; LHX8; ZNF148; RBPJ; THRB; SIX1; NTRK2; RNF20; SETD5; HDAC9; MICAL2; CBFB; ZC3HAV1; PITRM1; BRDT; IRX4; PTBP1; MBNL3; SIRPA; HMG20A; CUL2; ZNF608; WT1; TCOF1; LARP6; RORA; SP4; BNC1; POLR3G; AHRR; CTSZ; NUP50; QTRT2; JMJD4; DHX29; SNAI2; APBA1; …	5644	5639
0.0162378569281	0.0701851171354	GO:0014888	b	3	striated muscle adaptation	488; 2475; 5530; 54206; 22876; 10891	ERRFI1; ATP2A2; INPP5F; PPARGC1A; MTOR; PPP3CA	42	42
0.0162378569281	0.0961998616844	GO:0048806	b	4	genitalia development	2255; 4040; 6715; 7490; 10388; 55636	WT1; LRP6; CHD7; SRD5A1; FGF10; SYCP2	42	42
0.0162378569281	0.126200267147	GO:0051539	m	4	4 iron, 4 sulfur cluster binding	1663; 2110; 4337; 5558; 374291; 23479	ISCU; DDX11; NDUFS7; ETFDH; MOCS1; PRIM2	42	42
0.0163838265451	0.121049642411	GO:0008047	m	3	enzyme activator activity	373; 394; 397; 613; 905; 1609; 2258; 2665; 4763; 23102; 5921; 5922; 6002; 6004; 6654; 8812; 9135; 9141; 9459; 9693; 9815; 9824; 9910; 10484; 10531; 10718; 10818; 57551; 51582; 51719; 54206; 55635; 23637; 25771; 255520; 60682; 10451; 64786	ERRFI1; RABGAP1; CAB39; FRS2; RAPGEF2; ARHGAP5; CCNT2; BCR; SMAP1; SEC23A; ARHGEF6; DGKQ; TAOK1; ARHGDIB; NF1; RABEP1; FGF13; NRG3; PDCD5; TBC1D2B; PITRM1; TRIM23; ELMOD2; GDI2; RASA1; RASA2; RGS16; RGS12; SOS1; VAV3; TBC1D22A; AZIN1; RABGAP1L; DEPDC1; ARHGAP11A; GIT2; TBC1D15; CCNK	539	537
0.016474211689	0.121049642411	GO:0019904	m	3	protein domain specific binding	102; 394; 490; 835; 868; 998; 55704; 2060; 2475; 3632; 4734; 5071; 5074; 5534; 5629; 6331; 6432; 6451; 6654; 6996; 7027; 7329; 7456; 7490; 7976; 8030; 8825; 50649; 9125; 9135; 9444; 9501; 9693; 143098; 79364; 23473; 49854; 54206; 22871; 23613; 25925; 140885; 55607; 27101; 388336; 64397; 64853	LIN7A; ERRFI1; PPP3R1; WT1; MPP7; AIDA; PRKN; ADAM10; ATP2B1; ZXDC; RAPGEF2; CACYBP; ARHGAP5; EPS15; SRSF7; FZD3; CCDC88A; ARHGEF4; NEDD4; CAPN7; CNOT9; RABEP1; PPP1R9A; ZNF106; CBLB; ZMYND8; SIRPA; NLGN1; RPH3AL; QKI; MTOR; SH3BGRL; PAWR; PROX1; UBE2I; INPP5A; ZNF521; ZBTB21; CASP2; SOS1; TDG; SHISA6; CCDC6; WIPF1; SCN5A; TFDP1; CDC42	692	692
0.0167245439302	0.111169027301	GO:0005667	c	2	transcription factor complex	607; 864; 865; 1871; 2494; 2649; 3182; 4772; 4775; 4929; 5450; 5991; 6421; 6495; 7027; 7080; 7090; 23186; 8464; 9575; 9734; 6875; 83741; 51003; 23314; 57491; 25937	NFATC1; NFATC3; CLOCK; HDAC9; TFAP2D; RCOR1; NKX2-1; NR6A1; SIX1; SUPT3H; TLE3; TAF4B; CBFB; NR5A2; HNRNPAB; NR4A2; MED31; AHRR; SFPQ; SATB2; E2F3; POU2AF1; WWTR1; RFX3; RUNX3; BCL9; TFDP1	354	354
0.0167429673103	0.0729821651986	GO:0003006	b	2	developmental process involved in reproduction	90; 207; 646; 835; 1396; 1399; 2255; 2475; 2620; 2737; 3371; 3516; 3625; 4040; 5139; 5926; 6586; 6595; 6658; 6715; 7080; 7490; 8549; 9021; 9025; 9125; 9210; 9444; 10371; 10388; 10468; 10818; 11063; 51441; 56956; 375337; 6875; 83853; 431707; 22873; 55818; 55636; 56977; 152006; 51465	LGR5; TAF4B; ACVR1; RNF38; CRKL; TOPAZ1; FRS2; AKT1; FST; BMP15; ARID4A; SOX3; SMARCA2; NKX2-1; UBE2J1; QKI; SOX30; CHD7; LHX8; LHX9; RBPJ; PDE3A; CNOT9; ROPN1L; GLI3; INHBB; SLIT3; STOX2; SRD5A1; FGF10; WT1; BNC1; MTOR; TNC; CASP2; SYCP2; SEMA3A; KDM3A; LRP6; SOCS3; YTHDF2; DZIP1; RNF8; GAS2; CRIP1	658	658
0.0168060962726	0.0985467532102	GO:0044089	b	4	positive regulation of cellular component biogenesis	627; 998; 55704; 2047; 2332; 2475; 3064; 4915; 5216; 5305; 5629; 5908; 6093; 6386; 7162; 55832; 7336; 8396; 8678; 9231; 9378; 9448; 9475; 9908; 10178; 143098; 51196; 81565; 133746; 57451; 54874; 22871; 22873; 23613; 23767; 23768; 89795; 57600; 158038	MAP4K4; RAP1B; SDCBP; TPBG; TENM1; PLCE1; ROCK2; FMR1; ZMYND8; BDNF; FNBP1L; FNIP2; JMY; DLG5; LINGO2; CAND1; CCDC88A; MPP7; NTRK2; NAV3; PIP4K2A; PIP4K2B; EPHB1; BECN1; NLGN1; FLRT3; FLRT2; MTOR; NDEL1; UBE2V2; PROX1; TENM2; DZIP1; ROCK1; NRXN1; PFN1; HTT; G3BP2; CDC42	555	555
0.016827414189	0.0985467532102	GO:0036314	b	4	response to sterol	65985; 3638; 4040; 6095; 23209	AACS; MLC1; LRP6; RORA; INSIG1	31	31
0.0170376828685	0.126200267147	GO:0035091	m	4	phosphatidylinositol binding	207; 55704; 5216; 5756; 6386; 6642; 7274; 23001; 80196; 26750; 83850; 53373; 54877; 219287; 23760; 64089; 4139; 92017; 29887; 163486; 64853	TWF1; SNX16; SNX1; AIDA; TPCN1; PFN1; CCDC88A; AMER2; RPS6KC1; SNX10; SDCBP; AKT1; SNX29; WDFY3; MARK1; DENND1B; ZCCHC2; RNF34; ESYT3; TTPA; PITPNB	258	258
0.0173076401712	0.0736396375401	GO:0051640	b	3	organelle localization	150; 320; 374; 488; 783; 998; 1069; 1176; 1522; 2054; 2255; 2332; 2475; 3064; 4085; 4218; 4751; 5071; 5362; 5908; 6585; 6844; 6683; 91272; 8618; 8678; 8825; 9371; 10016; 10484; 11127; 11235; 79441; 81565; 83850; 116841; 84984; 85300; 54874; 22832; 22871; 55669; 4139; 57835; 157769; 92558; 27253; 27436; 7514	LIN7A; MAD2L1; ATP2A2; RAP1B; CETN2; SLC4A5; PDCD10; AP3S1; FMR1; FNBP1L; XPO1; AREG; RAB8A; NEK2; SEC23A; CEP162; BOD1; CACNB2; ADRA2A; EML4; ESYT3; MARK1; SLIT1; PDCD6; FGF10; HAUS3; BECN1; BICDL1; NLGN1; PRKN; CTSZ; MTOR; NDEL1; CADPS; KIF3B; KIF3A; FAM91A1; VAMP2; APBA1; ATCAY; SPAST; PLXNA2; STX2; SNAP47; MFN1; HTT; PCDH17; CEP19; CDC42	729	729
0.0173186910467	0.0736396375401	GO:0021549	b	3	cerebellum development	1399; 23026; 4040; 5629; 6095; 6331; 8455; 22891; 28514; 10891	LRP6; CRKL; ZNF365; PPARGC1A; RORA; ATRN; DLL1; MYO16; SCN5A; PROX1	94	94
0.0176305655303	0.111466930754	GO:1990778	b	5	protein localization to cell periphery	102; 207; 783; 55704; 2258; 2803; 4040; 4218; 5911; 6093; 23136; 6769; 6844; 7162; 8674; 8825; 9135; 9211; 9475; 9693; 10484; 10550; 10551; 51201; 53616	LIN7A; ADAM10; TPBG; STAC; RAPGEF2; RAB8A; SEC23A; CCDC88A; GOLGA4; RABEP1; FGF13; EPB41L3; RAP2A; ARL6IP5; ZDHHC2; ADAM22; VAMP2; LRP6; VAMP4; AKT1; AGR2; ROCK1; ROCK2; CACNB2; LGI1	323	323
0.0177131533233	0.102702800574	GO:0048863	b	4	stem cell differentiation	90; 590; 865; 1909; 2487; 2668; 3516; 4040; 6591; 6949; 7478; 5711; 10016; 10371; 144165; 51441; 83737; 80031; 55818; 10501; 64839	TCOF1; SEMA3A; PSMD5; YTHDF2; ACVR1; ITCH; PRICKLE1; FRZB; LRP6; RBPJ; PDCD6; WNT8A; CBFB; BCHE; GDNF; FBXL17; SNAI2; EDNRA; SEMA6D; KDM3A; SEMA6B	259	259
0.0177398033555	0.102702800574	GO:0060562	b	4	epithelial tube morphogenesis	90; 388; 1909; 2255; 2668; 2737; 3371; 3516; 4040; 5629; 6491; 6495; 7080; 7490; 7976; 8549; 9231; 9645; 339829; 144165; 57167; 25928; 28514; 54567	LGR5; ACVR1; EDNRA; NKX2-1; PRICKLE1; STIL; FZD3; DLG5; SOSTDC1; RBPJ; SIX1; GLI3; MICAL2; FGF10; WT1; CCDC39; SALL4; DLL4; TNC; RHOB; PROX1; LRP6; DLL1; GDNF	307	307
0.0177848862608	0.111649563748	GO:0012505	c	2	endomembrane system	102; 27327; 320; 373; 374; 388; 394; 488; 66036; 590; 607; 627; 665; 821; 863; 998; 1069; 1176; 1278; 1310; 57620; 1522; 1545; 1609; 55704; 1994; 2044; 2047; 2054; 2060; 2149; 60481; 2475; 2519; 2589; 2590; 2665; 2668; 2803; 2804; 2882; 3064; 3082; 3329; 3371; 3638; 3827; 3840; 4040; 4085; 135228; 4218; 4306; 4547; 4684; 4734; 54715; 4915; 4969; 5071; 5130; 5283; 201931; 5351; 5618; 5771; 5908; 5…	ZDHHC15; WASHC3; FKBP14; PLOD1; UBE2J1; STK10; AP1M1; GPAT3; ZDHHC17; CHSY1; TPBG; COL18A1; TNRC6A; UBAC1; PDCD10; SLC30A4; BDNF; TXNDC5; FKBP9; CANX; ADAMTS5; SYNPR; STK26; TPD52; CCDC88A; ADAMTS9; MAP3K7; NTRK2; NAV3; GOLGA4; MTMR9; MTMR8; PIP4K2B; WDR7; SCAMP4; VRK1; SIRPA; OSBPL11; COG1; FLRT3; COL19A1; TRIM23; FAM169A; CTSZ; FLRT2; NAPEPLD; EDEM3; FNDC3A; LRP6; MAN1A2; PCYT1A; SYNCRIP; VAT1;…	4636	4630
0.0178592900361	0.111671727911	GO:0031644	b	5	regulation of neurological system process	2149; 2332; 2475; 3082; 4887; 6547; 9378; 9475; 81832; 22839; 22871; 23613; 388336	HGF; NLGN1; NETO1; SHISA6; NRXN1; F2R; NPY2R; MTOR; ROCK2; DLGAP4; FMR1; ZMYND8; SLC8A3	137	137
0.0179402340552	0.0756672775069	GO:0001759	b	3	organ induction	2255; 2668; 6495; 10818	FGF10; FRS2; GDNF; SIX1	21	21
0.0179402340552	0.102702800574	GO:0060479	b	4	lung cell differentiation	2255; 3516; 7068; 7080	NKX2-1; RBPJ; FGF10; THRB	21	21
0.0179402340552	0.102702800574	GO:0048485	b	4	sympathetic nervous system development	2668; 4763; 7976; 10371	SEMA3A; FZD3; GDNF; NF1	21	21
0.0179402340552	0.126200267147	GO:0070577	m	4	lysine-acetylated histone binding	676; 54454; 55023; 23613	BRDT; ATAD2B; ZMYND8; PHIP	21	21
0.0179402340552	0.126200267147	GO:0140033	m	4	acetylation-dependent protein binding	676; 54454; 55023; 23613	BRDT; ATAD2B; ZMYND8; PHIP	21	21
0.0179402340552	0.126200267147	GO:0015106	m	4	bicarbonate transmembrane transporter activity	8671; 9497; 57282; 57835	SLC4A5; SLC4A4; SLC4A7; SLC4A10	21	21
0.0179402340552	0.111671727911	GO:0060487	b	5	lung epithelial cell differentiation	2255; 3516; 7068; 7080	NKX2-1; RBPJ; FGF10; THRB	21	21
0.0179703709339	0.131261839865	GO:0030027	c	4	lamellipodium	59; 70; 207; 55704; 2054; 2191; 5783; 5797; 6093; 6642; 8633; 9459; 51196; 55785; 57630; 55607; 29780	ACTA2; SNX1; FGD6; UNC5C; ARHGEF6; PTPN13; ACTC1; FAP; STX2; ROCK1; AKT1; SH3RF1; PLCE1; CCDC88A; PPP1R9A; PTPRM; PARVB	197	197
0.0180115690179	0.111671727911	GO:0014032	b	5	neural crest cell development	90; 1909; 2668; 6591; 6949; 10016; 10371; 80031; 10501	TCOF1; SEMA3A; ACVR1; PDCD6; GDNF; SNAI2; EDNRA; SEMA6D; SEMA6B	81	81
0.018797716947	0.0786496477061	GO:0035112	b	3	genitalia morphogenesis	2255; 4040; 10388	SYCP2; FGF10; LRP6	12	12
0.018797716947	0.106415964272	GO:0099645	b	4	neurotransmitter receptor localization to postsynaptic specialization membrane	102; 9211; 53616	ADAM10; LGI1; ADAM22	12	12
0.018797716947	0.106415964272	GO:0052646	b	4	alditol phosphate metabolic process	2820; 23171; 84803	GPD1L; GPAT3; GPD2	12	12
0.018797716947	0.114332949279	GO:0014733	b	5	regulation of skeletal muscle adaptation	488; 2475; 5530	PPP3CA; MTOR; ATP2A2	12	12
0.018797716947	0.114332949279	GO:0033629	b	5	negative regulation of cell adhesion mediated by integrin	1545; 6591; 340533	SNAI2; CYP1B1; NEXMIF	12	12
0.018797716947	0.114332949279	GO:0071679	b	5	commissural neuron axon guidance	2668; 4684; 7976	FZD3; GDNF; NCAM1	12	12
0.0191155389955	0.107292636803	GO:0003018	b	4	vascular process in circulatory system	59; 146; 150; 207; 490; 1909; 2149; 2729; 3827; 5139; 6093; 9475; 340481; 23576	ACTA2; ROCK1; ADRA1D; F2R; KNG1; PDE3A; ADRA2A; ROCK2; GCLC; AKT1; ZDHHC21; ATP2B1; EDNRA; DDAH1	153	153
0.0191563249745	0.0797659076991	GO:0031128	b	2	developmental induction	2255; 2668; 6495; 7080; 10818	NKX2-1; FGF10; FRS2; GDNF; SIX1	32	32
0.0191563249745	0.115781310066	GO:0048011	b	5	neurotrophin TRK receptor signaling pathway	627; 4915; 6654; 10818; 23390	BDNF; ZDHHC17; SOS1; NTRK2; FRS2	32	32
0.0191563249745	0.151543094635	GO:0016417	m	5	S-acyltransferase activity	340481; 51201; 23390; 27349; 158866	ZDHHC15; ZDHHC21; ZDHHC17; ZDHHC2; MCAT	32	32
0.0191631598608	0.107292636803	GO:0048562	b	4	embryonic organ morphogenesis	90; 2255; 2487; 2737; 3198; 3201; 3212; 3638; 4040; 5629; 6491; 6495; 7976; 9645; 10083; 10818; 339829; 348093; 23314; 140469; 28514; 55636	MYO3B; ACVR1; RBPMS2; FRS2; STIL; FZD3; CHD7; SIX1; GLI3; MICAL2; USH1C; FGF10; HOXB2; CCDC39; FRZB; DLL1; SATB2; INSIG1; PROX1; LRP6; HOXA4; HOXA1	277	277
0.0192376600921	0.0797659076991	GO:0033036	b	2	macromolecule localization	102; 150; 207; 320; 373; 388; 65985; 528; 627; 665; 783; 821; 868; 998; 1069; 1119; 1176; 1399; 55704; 1871; 1994; 2044; 2054; 2149; 2255; 2258; 2332; 2665; 2737; 2803; 2804; 3329; 3625; 3638; 3840; 4040; 4218; 4547; 4734; 54715; 4843; 5071; 5208; 5305; 5481; 5530; 5534; 5599; 23102; 5756; 5771; 5911; 5991; 6093; 6386; 6421; 6432; 6491; 6495; 6642; 23136; 6729; 6741; 6745; 6769; 6844; 7027; 7057;…	LIN7A; WASHC3; ZDHHC17; UBE2J1; CRKL; AP1M1; AKT1; RAPGEF2; SLC25A17; BDNF; LEMD2; CANX; SMG7; DLG5; PPP3R1; GLI3; BOD1; CCDC88A; MPP7; ADRA2A; INHBB; GOLGA4; PITRM1; PIP4K2A; CBLB; SCAMP4; ZMYND8; COG1; TRIM23; NUP50; LRP6; TMEM107; CEP350; TWF1; OSBPL11; TPBG; HCN1; RFX6; DZIP1; NRXN1; RFX3; F2R; KPNA4; SERAC1; YIPF5; SNX1; ELAVL1; ZDHHC15; HACL1; CCDC39; UBE2D3; PDCD10; STAC; SPTSSA; CHKA; PIT…	3016	3014
0.0193784253892	0.0800703826089	GO:0009798	b	3	axis specification	2255; 4040; 6491; 7478; 7490; 10818; 50805; 54880; 28514	WT1; STIL; LRP6; DLL1; FRS2; WNT8A; BCOR; IRX4; FGF10	82	82
0.0193959715048	0.108002704718	GO:0051049	b	4	regulation of transport	150; 207; 320; 65985; 488; 490; 665; 783; 998; 1012; 57620; 1609; 1909; 2044; 2149; 2255; 2258; 2332; 2475; 2668; 2737; 2887; 2893; 3064; 3625; 3638; 4218; 4659; 4734; 4843; 4887; 5071; 5208; 5481; 5530; 5534; 5599; 5908; 5924; 5991; 6093; 6236; 6326; 6328; 6331; 6334; 6386; 6769; 6844; 7027; 7057; 7323; 23171; 8618; 8674; 9141; 9501; 9575; 10178; 10550; 11052; 56479; 11235; 81555; 81565; 81832; …	UBE2J1; PPP3R1; AKT1; PDCD10; SMAP1; NCBP2; NALCN; ADRA2A; INHBB; ISCU; SIRPA; RAP1B; ATP2B1; RASGRF2; INPP5F; HCN1; GRB10; RFX6; RFX3; F2R; NETO1; YIPF5; SCN3A; ATP2A2; RRAD; UBE2D3; GRIA4; STAC; EDNRA; CHD7; PPARGC1A; THBS1; PPP1R9A; TRPM5; RPH3AL; KCNQ5; INSIG1; ZDHHC2; ABCG5; SHISA6; HTT; HECW1; GPD1L; SCN5A; TFDP1; NADK; CLOCK; EPHA5; SCYL2; STIM2; SDCBP; TENM1; STK39; RAB8A; CACNB2; NEDD4; …	1715	1713
0.0194223675209	0.11593102601	GO:0035296	b	5	regulation of tube diameter	59; 146; 150; 207; 490; 1909; 2149; 2729; 3827; 6093; 9475; 340481	ACTA2; ROCK1; ADRA1D; F2R; KNG1; ADRA2A; ROCK2; GCLC; AKT1; ZDHHC21; ATP2B1; EDNRA	124	124
0.0194223675209	0.11593102601	GO:0050880	b	5	regulation of blood vessel size	59; 146; 150; 207; 490; 1909; 2149; 2729; 3827; 6093; 9475; 340481	ACTA2; ROCK1; ADRA1D; F2R; KNG1; ADRA2A; ROCK2; GCLC; AKT1; ZDHHC21; ATP2B1; EDNRA	124	124
0.0194254800979	0.151543094635	GO:0046873	m	5	metal ion transmembrane transporter activity	488; 490; 783; 6326; 6328; 6331; 6334; 6506; 6547; 6571; 7782; 8671; 10060; 7223; 56479; 51312; 343450; 81539; 53373; 348980; 80228; 9497; 23390; 57282; 57419; 57685; 57835; 25769; 57620; 29850; 259232	SLC4A10; ZDHHC17; ATP2A2; STIM2; SLC4A5; SLC4A4; SLC4A7; TRPC4; SLC30A4; NALCN; CACNB2; SCN2A; TRPM5; SLC8A3; ORAI2; SLC38A1; SLC24A2; KCNQ5; SCN8A; SLC24A3; ATP2B1; CACHD1; TPCN1; HCN1; SLC25A37; KCNT2; ABCC9; SLC18A2; SCN5A; SCN3A; SLC1A2	425	425
0.019559354604	0.133003611307	GO:0045309	m	4	protein phosphorylated amino acid binding	868; 1399; 4734; 5216; 5921; 9021; 123169	CBLB; CRKL; SOCS3; LEO1; NEDD4; PFN1; RASA1	56	56
0.0196383997638	0.0800703826089	GO:0043487	b	3	regulation of RNA stability	207; 54855; 1994; 1996; 2332; 2475; 2668; 6093; 169966; 5711; 399664; 9475; 10492; 51441; 26058; 389421; 7514	ELAVL4; SYNCRIP; ELAVL1; GIGYF2; YTHDF2; PSMD5; TENT5C; ROCK2; ROCK1; TENT5D; LIN28B; XPO1; AKT1; MTOR; GDNF; FMR1; MEX3D	199	199
0.0197138270597	0.10917603138	GO:0055085	b	4	transmembrane transport	150; 207; 488; 490; 528; 783; 1142; 57620; 1909; 2149; 2258; 2332; 2475; 2554; 2557; 2562; 2700; 2887; 2893; 3064; 3329; 4697; 4734; 5924; 6236; 6326; 6328; 6331; 6334; 6506; 6547; 6571; 6729; 6769; 6844; 7057; 203859; 7355; 5711; 23171; 7782; 8671; 9194; 9213; 23446; 9725; 10060; 10478; 10550; 7223; 11059; 56479; 51312; 374291; 341880; 343450; 81539; 81796; 81832; 114789; 115286; 148811; 51582; …	ZDHHC17; WWP1; TMCO3; AKT1; SLC25A17; SLC30A4; HSPD1; ADRA2A; ISCU; SLC38A1; AQP3; SLC25A26; SLC25A25; ATP2B1; CACHD1; HCN1; GRB10; SVOP; F2R; NETO1; SCN3A; ATP2A2; RRAD; ANO4; ANO5; GRIA4; SLC25A37; STAC; EDNRA; CHD7; PPARGC1A; THBS1; SLC35A2; TRPM5; ORAI2; SLC24A2; KCNQ5; GJA3; ABCG5; NALCN; SHISA6; HTT; HECW1; GPD1L; SCN5A; SLC4A5; SLC4A4; SLC4A7; TRPC4; GABRA4; STK39; GABRA1; SLC22A23; CACNB2…	1603	1603
0.0197719428653	0.0800703826089	GO:0021987	b	3	cerebral cortex development	1399; 2258; 2737; 4040; 4763; 4915; 6715; 7080; 10371; 79625; 81565	SEMA3A; LRP6; CRKL; NTRK2; GLI3; NDNF; NF1; NDEL1; FGF13; SRD5A1; NKX2-1	110	110
0.0198208564521	0.0800703826089	GO:0021675	b	3	nerve development	627; 2737; 3198; 3212; 6495; 10371; 494470; 55636	SEMA3A; CHD7; RNF165; HOXB2; SIX1; GLI3; HOXA1; BDNF	69	69
0.0199027719678	0.0800703826089	GO:0071774	b	3	response to fibroblast growth factor	1399; 2255; 3371; 5725; 7057; 8036; 10818; 79625; 22916; 23767; 23768; 387914; 54567	NCBP2; CRKL; FRS2; FLRT3; NDNF; THBS1; SHISA2; SHOC2; FLRT2; DLL4; TNC; PTBP1; FGF10	139	139
0.0201191130681	0.110818249818	GO:0098815	b	4	modulation of excitatory postsynaptic potential	4887; 6547; 9378; 81832; 22871; 23613	ZMYND8; NLGN1; NRXN1; NPY2R; NETO1; SLC8A3	44	44
0.0201191130681	0.140833791477	GO:0000152	c	4	nuclear ubiquitin ligase complex	9577; 10336; 84333; 54880; 23492; 10393	PCGF3; PCGF5; ANAPC10; BCOR; BABAM2; CBX7	44	44
0.0202819237264	0.103437811005	GO:0003712	m	2	transcription coregulator activity	607; 676; 863; 865; 166968; 5071; 5074; 5450; 6595; 7090; 23186; 8464; 9063; 9125; 9604; 9734; 9794; 10138; 54625; 29915; 79364; 79718; 23013; 133746; 51003; 58508; 54880; 55818; 56254; 23522; 23613; 221037; 25937; 54531; 10891	RNF14; TLE3; PRKN; RCOR1; ZXDC; SMARCA2; SPEN; JMY; HCFC2; MAML1; PPARGC1A; CBFA2T3; SUPT3H; HDAC9; CNOT9; CBFB; JMJD1C; BRDT; YAF2; KMT2C; MED31; ZMYND8; MIER2; MIER3; BCOR; PAWR; RNF20; TBL1XR1; POU2AF1; WWTR1; PARP14; PIAS2; BCL9; KAT6B; KDM3A	494	494
0.0204322607411	0.0815730715082	GO:0008104	b	3	protein localization	102; 150; 207; 320; 373; 388; 65985; 528; 627; 665; 783; 821; 868; 998; 1069; 1176; 1399; 55704; 1871; 1994; 2044; 2054; 2149; 2255; 2258; 2665; 2737; 2803; 2804; 3329; 3625; 3638; 3840; 4040; 4218; 4547; 4734; 4843; 5071; 5208; 5481; 5530; 5534; 5599; 23102; 5756; 5911; 5991; 6093; 6386; 6421; 6432; 6491; 6495; 6642; 23136; 6729; 6741; 6745; 6769; 6844; 7027; 7162; 7323; 23171; 91272; 8528; 8618…	LIN7A; WASHC3; ZDHHC17; UBE2J1; CRKL; AP1M1; AKT1; RAPGEF2; PDCD10; BDNF; LEMD2; CANX; SMG7; DLG5; PPP3R1; GLI3; BOD1; CCDC88A; MPP7; ADRA2A; INHBB; GOLGA4; PITRM1; CBLB; SCAMP4; ZMYND8; COG1; TRIM23; NUP50; LRP6; TMEM107; CEP350; TWF1; TPBG; HCN1; RFX6; DZIP1; NRXN1; RFX3; F2R; KPNA4; YIPF5; SNX1; ELAVL1; ZDHHC15; HACL1; CCDC39; UBE2D3; STAC; SPTSSA; XPO1; SRSF7; CETN2; BORA; NCBP2; TBC1D2B; CCT…	2640	2638
0.0205576043627	0.11202245372	GO:0035150	b	4	regulation of tube size	59; 146; 150; 207; 490; 1909; 2149; 2729; 3827; 6093; 9475; 340481	ACTA2; ROCK1; ADRA1D; F2R; KNG1; ADRA2A; ROCK2; GCLC; AKT1; ZDHHC21; ATP2B1; EDNRA	125	125
0.0205576043627	0.11202245372	GO:0002040	b	4	sprouting angiogenesis	207; 998; 1012; 7057; 9734; 11082; 11235; 84830; 56999; 25960; 28514; 54567	CDH13; ADTRP; DLL1; HDAC9; ADAMTS9; THBS1; AKT1; ADGRA2; DLL4; PDCD10; ESM1; CDC42	125	125
0.0207702492885	0.0822942452871	GO:0051656	b	3	establishment of organelle localization	150; 320; 374; 488; 783; 998; 1176; 1522; 2054; 2255; 2332; 3064; 4085; 5071; 5908; 6585; 6844; 6683; 91272; 8618; 8678; 8825; 9371; 10016; 10484; 11127; 11235; 81565; 116841; 84984; 54874; 22871; 4139; 157769; 92558; 27436; 7514	LIN7A; MAD2L1; ATP2A2; PRKN; PDCD10; AP3S1; FMR1; FNBP1L; XPO1; AREG; SEC23A; FAM91A1; BOD1; CACNB2; ADRA2A; EML4; MARK1; SLIT1; PDCD6; FGF10; BECN1; BICDL1; NLGN1; RAP1B; CTSZ; NDEL1; CADPS; KIF3B; KIF3A; VAMP2; APBA1; SPAST; STX2; SNAP47; HTT; CEP19; CDC42	529	529
0.020862194498	0.113077532944	GO:0006986	b	4	response to unfolded protein	821; 1491; 1663; 3329; 5071; 5771; 6745; 7057; 10551; 10954; 80267; 55033; 55432; 57414; 201595; 64224	HERPUD2; FKBP14; SSR1; DDX11; PDIA5; AGR2; PRKN; THBS1; HSPD1; RHBDD2; EDEM3; STT3B; PTPN2; CTH; CANX; YOD1	186	185
0.0209311113298	0.151543094635	GO:0000287	m	5	magnesium ion binding	2729; 3419; 3705; 5911; 6885; 6996; 8566; 8801; 23387; 10016; 10914; 375449; 55149; 51765; 283871; 4139; 26061; 93034	IDH3A; ITPK1; RAP2A; SIK3; HACL1; TDG; GCLC; MAP3K7; SUCLG2; STK26; PDXK; MAST4; MARK1; PGP; PDCD6; MTPAP; PAPOLA; NT5C1B	217	216
0.0209879662299	0.120802111365	GO:0099240	c	2	intrinsic component of synaptic membrane	490; 2557; 6326; 6506; 6547; 8745; 9890; 81832; 53616; 22871; 23767; 27253; 388336	PLPPR4; SHISA6; NLGN1; FLRT3; NETO1; SCN2A; PCDH17; ADAM23; ADAM22; ATP2B1; GABRA4; SLC8A3; SLC1A2	140	140
0.0210919091001	0.113717753296	GO:0090103	b	4	cochlea morphogenesis	2487; 3198; 6495; 140469	FRZB; MYO3B; SIX1; HOXA1	22	22
0.0210919091001	0.134460920513	GO:0008093	m	4	cytoskeletal adaptor activity	2620; 6386; 23136; 283431	EPB41L3; GAS2; GAS2L3; SDCBP	22	22
0.0210919091001	0.134460920513	GO:0005158	m	4	insulin receptor binding	55704; 2887; 6642; 55023	CCDC88A; SNX1; PHIP; GRB10	22	22
0.0210919091001	0.151543094635	GO:0071617	m	5	lysophospholipid acyltransferase activity	80339; 84803; 56894; 253558	PNPLA3; AGPAT3; GPAT3; LCLAT1	22	22
0.021266579364	0.12615544919	GO:1901214	b	5	regulation of neuron death	207; 627; 835; 998; 1522; 2047; 2149; 2475; 2668; 3632; 4763; 4915; 4929; 5071; 5921; 6495; 7336; 79625; 148811; 83741; 84280; 23321; 10891	PRKN; NDNF; TFAP2D; AKT1; BDNF; BTBD10; SIX1; NTRK2; NF1; PPARGC1A; EPHB1; NR4A2; CTSZ; MTOR; UBE2V2; PM20D1; RASA1; INPP5A; CASP2; F2R; GDNF; TRIM2; CDC42	296	296
0.0213809046664	0.120802111365	GO:0008023	c	2	transcription elongation factor complex	905; 2334; 3899; 8812; 123169; 55209; 22936	AFF3; AFF2; LEO1; ELL2; CCNT2; SETD5; CCNK	57	57
0.0214455024586	0.115015615818	GO:0046209	b	4	nitric oxide metabolic process	207; 1545; 2475; 4843; 6095; 9475; 23576; 140885	NOS2; CYP1B1; SIRPA; ROCK2; AKT1; MTOR; RORA; DDAH1	70	70
0.0216872197088	0.115703020331	GO:0033280	b	4	response to vitamin D	490; 3371; 6591; 7299; 360	ATP2B1; SNAI2; TYR; TNC; AQP3	33	33
0.0216872197088	0.127861460982	GO:0019228	b	5	neuronal action potential	2332; 6326; 6328; 6331; 6334	FMR1; SCN2A; SCN5A; SCN8A; SCN3A	33	33
0.0217078628648	0.085044022919	GO:1901700	b	3	response to oxygen-containing compound	18; 70; 113; 150; 207; 5516; 388; 65985; 488; 490; 528; 590; 687; 1129; 1176; 1278; 1399; 1545; 1609; 1663; 2044; 2100; 2149; 2255; 2475; 2887; 2908; 3082; 3371; 3625; 3638; 4040; 4218; 4724; 4843; 4915; 4929; 5071; 5074; 5139; 5208; 5305; 5530; 5599; 5618; 5771; 5908; 6093; 6095; 6495; 6547; 6586; 6591; 6654; 6715; 6844; 6999; 7035; 7057; 7071; 7299; 7478; 7490; 8396; 8462; 8651; 8678; 9021; 945…	ERRFI1; CRKL; AKT1; RAPGEF2; PDCD10; STK26; SIX1; RORA; INHBB; PIP4K2A; PIP4K2B; WT1; AQP3; SIRPA; ATP2B1; EDEM3; SNAI2; SETD7; ADCY7; SOCS1; SOCS3; HCN1; GRB10; RFX6; PPP2CB; F2R; MTR; TYR; ATP2A2; NR3C1; BCHE; LY86; PRLR; PPARGC1A; THBS1; PNPLA3; NR4A2; CHEK2; BECN1; INSIG1; PTPN2; ESR2; NADK; HDAC9; ACTC1; EPHA5; SRD5A1; RAP1B; ADRA2A; NTRK2; RHOB; RAB8A; CYP1B1; PDE3A; TFPI; MAPK8; FGF10; CPE…	1592	1591
0.0219681511868	0.085044022919	GO:0090131	b	3	mesenchyme migration	59; 70	ACTA2; ACTC1	5	5
0.0219681511868	0.085044022919	GO:0061343	b	3	cell adhesion involved in heart morphogenesis	90; 23768	FLRT2; ACVR1	5	5
0.0219681511868	0.186729285088	GO:0046696	c	3	lipopolysaccharide receptor complex	3329; 9865	HSPD1; TRIL	5	5
0.0219681511868	0.186729285088	GO:0005955	c	3	calcineurin complex	5530; 5534	PPP3CA; PPP3R1	5	5
0.0219681511868	0.186729285088	GO:0098826	c	3	endoplasmic reticulum tubular network membrane	80856; 64225	LNPK; ATL2	5	5
0.0219681511868	0.116117225884	GO:0051414	b	4	response to cortisol	687; 6586	SLIT3; KLF9	5	5
0.0219681511868	0.135803116427	GO:0120014	m	4	intermembrane phospholipid transfer activity	4547; 23760	MTTP; PITPNB	5	5
0.0219681511868	0.141948053822	GO:0070083	c	4	clathrin-sculpted monoamine transport vesicle membrane	6571; 6844	SLC18A2; VAMP2	5	5
0.0219681511868	0.141948053822	GO:0097025	c	4	MPP7-DLG1-LIN7 complex	8825; 143098	LIN7A; MPP7	5	5
0.0219681511868	0.127947838124	GO:0021798	b	5	forebrain dorsal/ventral pattern formation	2737; 7080	GLI3; NKX2-1	5	5
0.0219681511868	0.127947838124	GO:0060373	b	5	regulation of ventricular cardiac muscle cell membrane depolarization	6331; 23171	GPD1L; SCN5A	5	5
0.0219681511868	0.151543094635	GO:0120019	m	5	intermembrane phosphotidylcholine transfer activity	4547; 23760	MTTP; PITPNB	5	5
0.0219681511868	0.151543094635	GO:0008597	m	5	calcium-dependent protein serine/threonine phosphatase regulator activity	5534; 11123	RCAN3; PPP3R1	5	5
0.0221911412105	0.085044022919	GO:0071559	b	3	response to transforming growth factor beta	90; 607; 864; 1278; 1399; 2908; 135228; 5139; 6093; 6386; 6885; 7057; 7080; 8425; 9141; 9475; 9719; 54778; 26524; 10891	ADAMTSL2; NR3C1; NKX2-1; ACVR1; CRKL; LATS2; PDCD5; CD109; PDE3A; ROCK1; ROCK2; SDCBP; RUNX3; LTBP4; COL1A2; RNF111; BCL9; PPARGC1A; THBS1; MAP3K7	249	249
0.0222773061948	0.085044022919	GO:0090102	b	3	cochlea development	102; 2487; 3198; 5816; 6495; 140469	MYO3B; FRZB; SIX1; ADAM10; HOXA1; PVALB	45	45
0.0222773061948	0.116117225884	GO:0007019	b	4	microtubule depolymerization	2258; 6683; 57551; 89795; 58526; 126731	SPAST; CCSAP; NAV3; FGF13; TAOK1; MID1IP1	45	45
0.0222773061948	0.116117225884	GO:0021545	b	4	cranial nerve development	2737; 3198; 3212; 6495; 10371; 55636	SEMA3A; CHD7; HOXB2; SIX1; GLI3; HOXA1	45	45
0.0222773061948	0.128966814779	GO:0046839	b	5	phospholipid dephosphorylation	66036; 3632; 9890; 22876; 55613; 196051	PLPPR4; INPP5A; PLPP4; INPP5F; MTMR9; MTMR8	45	45
0.0222956458306	0.116117225884	GO:0003231	b	4	cardiac ventricle development	90; 3516; 4887; 5629; 6331; 6586; 10818; 57167; 157378; 55636; 54567	TMEM65; ACVR1; CHD7; RBPJ; FRS2; SALL4; NPY2R; SLIT3; DLL4; SCN5A; PROX1	112	112
0.0223346185214	0.116117225884	GO:0048864	b	4	stem cell development	90; 1909; 2668; 6591; 6949; 10016; 10371; 80031; 10501	TCOF1; SEMA3A; ACVR1; PDCD6; GDNF; SNAI2; EDNRA; SEMA6D; SEMA6B	84	84
0.022544353104	0.116612669101	GO:0021761	b	4	limbic system development	1399; 2044; 2258; 2737; 5629; 6658; 6715; 7080; 10371; 79625	SEMA3A; CRKL; EPHA5; NDNF; GLI3; FGF13; SOX3; SRD5A1; NKX2-1; PROX1	98	98
0.0228158860113	0.117010567638	GO:0060541	b	4	respiratory system development	998; 2255; 2737; 3371; 3516; 4040; 5629; 6495; 7068; 7080; 7490; 9231; 10905; 339829; 54206; 55636	WT1; NKX2-1; LRP6; CHD7; ERRFI1; RBPJ; THRB; SIX1; GLI3; CCDC39; TNC; DLG5; FGF10; PROX1; MAN1A2; CDC42	187	187
0.0229484033717	0.117010567638	GO:0003007	b	4	heart morphogenesis	70; 90; 1399; 2475; 3516; 4887; 5629; 6491; 6495; 6586; 6591; 6654; 9645; 339829; 23768; 221496; 28514; 55636; 54567	STIL; CCDC39; ACVR1; SOS1; CRKL; DLL1; CHD7; ACTC1; RBPJ; SIX1; LEMD2; FLRT2; NPY2R; MICAL2; MTOR; SNAI2; SLIT3; PROX1; DLL4	234	234
0.0229657640114	0.117010567638	GO:0048732	b	4	gland development	207; 394; 65985; 998; 1396; 1399; 2255; 2487; 2737; 3082; 3371; 3516; 4040; 4763; 5618; 5629; 6495; 6658; 6715; 6729; 7080; 7299; 7490; 10371; 10718; 10818; 339829; 340481; 79152; 25928	CRKL; FRS2; AKT1; ARHGAP5; AACS; SOX3; NKX2-1; SRP54; SOSTDC1; PRLR; RBPJ; SIX1; GLI3; NF1; SRD5A1; FGF10; NRG3; WT1; CCDC39; FRZB; TNC; HGF; ZDHHC21; PROX1; SEMA3A; LRP6; FA2H; CRIP1; TYR; CDC42	414	414
0.0230351101261	0.130576708503	GO:1901342	b	5	regulation of vasculature development	102; 388; 727; 1491; 1545; 2152; 3082; 4763; 4772; 4775; 5797; 6093; 7057; 7058; 7490; 9475; 9693; 9734; 10016; 11235; 23576; 56999; 25960; 28514; 54567	NFATC1; NFATC3; HDAC9; THBS2; ADAM10; RAPGEF2; PDCD10; CTH; CYP1B1; ADAMTS9; THBS1; NF1; PDCD6; C5; WT1; DLL1; DLL4; HGF; RHOB; F3; ROCK1; ROCK2; ADGRA2; PTPRM; DDAH1	331	331
0.0231621144636	0.087781056989	GO:2001057	b	3	reactive nitrogen species metabolic process	207; 1545; 2475; 4843; 6095; 9475; 23576; 140885	NOS2; CYP1B1; SIRPA; ROCK2; AKT1; MTOR; RORA; DDAH1	71	71
0.0232901518468	0.14316079323	GO:0005814	c	4	centriole	1069; 55704; 3064; 4218; 6093; 6491; 9857; 11127; 84984; 283726; 22832; 22873; 126731	STIL; RAB8A; CCSAP; CEP162; CCDC88A; SAXO2; DZIP1; CETN2; ROCK1; HTT; CEP19; CEP350; KIF3A	142	142
0.0233168504755	0.118208311615	GO:0035418	b	4	protein localization to synapse	102; 4218; 9211; 9378; 51201; 53616; 22871	RAB8A; NLGN1; NRXN1; ADAM10; ZDHHC2; LGI1; ADAM22	58	58
0.0233168504755	0.130576708503	GO:0002011	b	5	morphogenesis of an epithelial sheet	2475; 3212; 4040; 6654; 11235; 23767; 54567	LRP6; SOS1; HOXB2; FLRT3; MTOR; PDCD10; DLL4	58	58
0.0235574297866	0.0885276510017	GO:0014889	b	3	muscle atrophy	2475; 2628; 10891	GATM; MTOR; PPARGC1A	13	13
0.0235574297866	0.118836737389	GO:0071599	b	4	otic vesicle development	2255; 5629; 6495	FGF10; PROX1; SIX1	13	13
0.0235574297866	0.130576708503	GO:0014857	b	5	regulation of skeletal muscle cell proliferation	2047; 6495; 94104	EPHB1; PAXBP1; SIX1	13	13
0.0235574297866	0.130576708503	GO:0003222	b	5	ventricular trabecula myocardium morphogenesis	3516; 55636; 54567	RBPJ; DLL4; CHD7	13	13
0.0235574297866	0.130576708503	GO:1902285	b	5	semaphorin-plexin signaling pathway involved in neuron projection guidance	5362; 10154; 10371	PLXNC1; PLXNA2; SEMA3A	13	13
0.0235574297866	0.130576708503	GO:0006012	b	5	galactose metabolic process	7355; 8534; 10891	CHST1; PPARGC1A; SLC35A2	13	13
0.0235574297866	0.130576708503	GO:0050872	b	5	white fat cell differentiation	65985; 2255; 80339	AACS; PNPLA3; FGF10	13	13
0.0235574297866	0.151543094635	GO:0022851	m	5	GABA-gated chloride ion channel activity	2554; 2557; 2562	GABRA4; GABRB3; GABRA1	13	13
0.0235574297866	0.309127115039	GO:0044214	c	5	spanning component of plasma membrane	8671; 57419; 25769	SLC4A4; SLC24A2; SLC24A3	13	13
0.0236424009152	0.130576708503	GO:0045446	b	5	endothelial cell differentiation	90; 3516; 4659; 5629; 5908; 6093; 9475; 9693; 340481; 80781; 28514	ACVR1; COL18A1; RBPJ; RAP1B; ROCK2; ROCK1; DLL1; PPP1R12A; RAPGEF2; ZDHHC21; PROX1	113	113
0.0236976503637	0.0885276510017	GO:0046907	b	3	intracellular transport	150; 207; 320; 373; 374; 388; 488; 665; 783; 829; 868; 998; 1176; 1522; 55704; 1871; 1994; 2054; 2060; 2332; 2737; 2804; 3064; 3329; 3638; 3840; 4040; 4218; 4659; 4734; 4843; 5071; 5305; 5530; 23102; 5908; 6386; 6421; 6432; 6585; 6642; 6729; 6741; 6745; 6844; 7323; 6683; 8487; 8528; 8618; 8674; 8678; 8825; 8907; 9141; 9371; 9382; 9501; 9887; 9910; 10016; 10178; 10484; 10531; 11052; 11127; 11235; …	LIN7A; ZDHHC15; UBE2J1; NCBP2; AP1M1; AKT1; PDCD10; SMG7; GLI3; CCDC88A; ADRA2A; DENND3; PITRM1; PIP4K2A; CBLB; BICDL1; COG1; TRIM23; CTSZ; APBA1; INPP5F; RABGAP1L; KPNA4; SERAC1; YIPF5; SNX1; ELAVL1; ATP2A2; HACL1; UBE2D3; ATL2; FNBP1L; XPO1; SRSF7; TBC1D2B; BECN1; SNX16; RPH3AL; SFPQ; DDO; INSIG1; RHOB; KIF3B; KIAA1109; KIF3A; ZDHHC2; SNX10; SNAP47; HTT; TBC1D15; SSB; KLHL20; SCYL2; RAP1B; SDCB…	1841	1839
0.0237793408241	0.130582551611	GO:0051961	b	5	negative regulation of nervous system development	2258; 2737; 4168; 4763; 5530; 6585; 6658; 7068; 9693; 10363; 10371; 340533; 53335; 80031; 22871; 22891; 25871; 28514; 152330; 10501; 10718; 22876	CNTN4; MCF2; BCL11A; RAPGEF2; SOX3; SEMA6D; SEMA6B; NEXMIF; NEPRO; THRB; GLI3; NF1; FGF13; NRG3; HMG20A; SLIT1; NLGN1; ZNF365; DLL1; SEMA3A; INPP5F; PPP3CA	283	283
0.0238601322049	0.14316079323	GO:0036464	c	4	cytoplasmic ribonucleoprotein granule	27327; 998; 1994; 2332; 54715; 6093; 8651; 9125; 9475; 9575; 9908; 51441; 113251; 23112; 57532; 57690; 26058; 64506; 55629	GIGYF2; SOCS1; ELAVL1; RBFOX1; CLOCK; CPEB1; ROCK1; ROCK2; YTHDF2; CNOT9; TNRC6C; TNRC6B; TNRC6A; G3BP2; FMR1; LARP4; NUFIP2; PNRC2; CDC42	235	235
0.0239278570476	0.120110770106	GO:0014031	b	4	mesenchymal cell development	90; 1909; 2668; 6591; 6949; 10016; 10371; 80031; 10501	TCOF1; SEMA3A; ACVR1; PDCD6; GDNF; SNAI2; EDNRA; SEMA6D; SEMA6B	85	85
0.0239278570476	0.151543094635	GO:0003727	m	5	single-stranded RNA binding	1663; 1996; 2332; 5725; 6741; 113251; 23217; 64135; 29974	ELAVL4; IFIH1; LARP4; DDX11; ZFR2; FMR1; PTBP1; A1CF; SSB	85	85
0.0242591955055	0.145555173033	GO:0017124	m	4	SH3 domain binding	102; 868; 2060; 5071; 6451; 6654; 7456; 8030; 9444; 54206; 140885; 64397	CBLB; QKI; ERRFI1; SIRPA; SOS1; EPS15; PRKN; ADAM10; CCDC6; SH3BGRL; WIPF1; ZNF106	128	128
0.0243090260602	0.121425968409	GO:0060429	b	4	epithelium development	59; 90; 207; 388; 613; 865; 998; 1909; 2255; 2475; 2487; 2494; 2668; 2737; 3082; 3212; 3371; 3516; 3705; 3852; 4040; 135228; 4659; 4919; 5216; 5362; 5629; 5908; 5911; 5926; 5991; 6093; 22881; 6491; 6495; 6591; 6654; 7068; 7080; 7490; 5711; 7976; 8549; 9021; 9210; 9231; 9475; 9575; 9645; 9693; 10083; 10371; 10468; 10818; 11235; 56033; 339829; 340481; 144165; 79152; 80781; 84162; 84314; 360; 54206;…	ACTA2; LGR5; ACVR1; BMP15; CLOCK; PSMD5; TNFRSF19; RAP1B; FRS2; SLC4A5; AKT1; SLC4A7; CCDC39; FST; COL18A1; KRT5; ARID4A; PDCD10; EDNRA; NKX2-1; BCR; FA2H; PRICKLE1; ANKRD6; FZD3; DLG5; GRHL1; SOSTDC1; SNAI2; RBPJ; THRB; SIX1; KIAA1109; GLI3; MICAL2; CBFB; NR5A2; USH1C; FGF10; HOXB2; PPP1R12A; ITPK1; WT1; ERRFI1; RAP2A; AQP3; FRZB; STIL; INTU; SALL4; FLRT3; BARX1; MTOR; TNC; HGF; RHOB; TMEM107; P…	1269	1267
0.0245618963138	0.172956686543	GO:0016769	m	3	transferase activity, transferring nitrogenous groups	18; 586; 2628; 9945	GATM; GFPT2; BCAT1; ABAT	23	23
0.0245687765895	0.132203416886	GO:0099572	c	2	postsynaptic specialization	102; 613; 55607; 2332; 2557; 4218; 4915; 6547; 6654; 8825; 9231; 23229; 9890; 10486; 11178; 81832; 51201; 53335; 53616; 22839; 22871; 56899; 158866; 388336; 64506	LIN7A; ZDHHC15; BCL11A; ADAM10; CAP2; FMR1; GABRA4; BCR; RAB8A; DLG5; ARHGEF9; NTRK2; DLGAP4; PPP1R9A; SLC8A3; LZTS1; PLPPR4; NLGN1; CPEB1; ADAM22; ANKS1B; ZDHHC2; SOS1; SHISA6; NETO1	333	333
0.0249046946768	0.123794555491	GO:0043488	b	4	regulation of mRNA stability	207; 54855; 1994; 1996; 2332; 2475; 2668; 6093; 169966; 5711; 399664; 9475; 10492; 51441; 26058; 7514	ELAVL4; SYNCRIP; ELAVL1; GIGYF2; YTHDF2; PSMD5; TENT5C; ROCK2; ROCK1; TENT5D; XPO1; AKT1; MTOR; GDNF; FMR1; MEX3D	189	189
0.0250474992265	0.145991138349	GO:0042826	m	4	histone deacetylase binding	639; 2737; 166968; 5071; 5599; 6421; 9734; 84312; 54880; 23314; 54531	HDAC9; MIER2; MIER3; PRKN; GLI3; SFPQ; PRDM1; BCOR; BRMS1L; MAPK8; SATB2	114	114
0.0252483373875	0.124893474747	GO:0071705	b	4	nitrogen compound transport	150; 207; 320; 373; 388; 65985; 528; 665; 821; 868; 998; 1069; 1176; 1871; 1994; 2044; 2054; 2149; 2332; 2665; 2668; 2737; 2803; 3329; 3625; 3638; 3840; 4218; 4547; 4734; 54715; 4843; 4887; 4915; 5071; 5208; 5481; 5530; 23102; 5991; 6386; 6421; 6432; 6506; 6571; 6642; 6729; 6741; 6745; 6844; 7323; 7355; 8425; 8528; 8618; 8674; 8825; 8907; 9135; 9141; 9382; 9444; 9501; 9575; 23446; 9887; 9908; 991…	LIN7A; WASHC3; ZDHHC17; UBE2J1; NCBP2; AP1M1; AKT1; PDCD10; CANX; SMG7; GLI3; ADAMTS9; ADRA2A; NTRK2; INHBB; GOLGA4; PITRM1; CBLB; SCAMP4; SLC38A1; AQP3; COG1; TRIM23; SLC25A25; RFX6; RABGAP1L; RFX3; RABGAP1; F2R; KPNA4; YIPF5; SNX1; ELAVL1; ZDHHC15; HACL1; UBE2D3; SLC25A17; XPO1; SRSF7; CHD7; CETN2; SLC35A2; TBC1D2B; RPH3AL; SFPQ; DDO; INSIG1; GDI2; RHOB; KIF3A; ZDHHC2; RBFOX1; SFT2D1; SNX10; MT…	2185	2182
0.025370205758	0.138186411219	GO:0060997	b	5	dendritic spine morphogenesis	102; 998; 2047; 22871; 22891; 55607; 158866	ZDHHC15; EPHB1; NLGN1; ZNF365; ADAM10; PPP1R9A; CDC42	59	59
0.0255472283003	0.138186411219	GO:0060079	b	5	excitatory postsynaptic potential	207; 1142; 4887; 5530; 6547; 9378; 81832; 22871; 23613; 55607	ZMYND8; NLGN1; CHRNB3; PPP1R9A; NRXN1; AKT1; NPY2R; NETO1; PPP3CA; SLC8A3	100	100
0.0255954018699	0.138186411219	GO:0051588	b	5	regulation of neurotransmitter transport	150; 320; 488; 783; 2332; 2668; 5071; 5908; 6844; 10550; 22871; 55607	VAMP2; APBA1; ATP2A2; NLGN1; CACNB2; ARL6IP5; ADRA2A; PRKN; PPP1R9A; RAP1B; GDNF; FMR1	129	129
0.0257727528926	0.11949185432	GO:0060090	m	2	molecular adaptor activity	1278; 1310; 2620; 6386; 23136; 6949; 8844; 8907; 10016; 10238; 10818; 143098; 80176; 283431; 22839; 23479; 23767; 23768; 57630; 10019	ISCU; EPB41L3; TCOF1; GAS2L3; SH3RF1; MPP7; AP1M1; FRS2; COL19A1; SDCBP; FLRT3; FLRT2; COL1A2; SH2B3; DLGAP4; PDCD6; KSR1; SPSB1; GAS2; DCAF7	253	253
0.0266126165172	0.309127115039	GO:0015630	c	5	microtubule cytoskeleton	59; 70; 207; 998; 1069; 1663; 55704; 1808; 2258; 2620; 2908; 3064; 4085; 4218; 201134; 4659; 4751; 5516; 6093; 6491; 6547; 6571; 6683; 7443; 7803; 9231; 9371; 9475; 9587; 9725; 9857; 10694; 10735; 11127; 340533; 51441; 79441; 79718; 79739; 166378; 81565; 23473; 57551; 83544; 123169; 84140; 84333; 51668; 51715; 84984; 26153; 91272; 283431; 283638; 283726; 283987; 55137; 55183; 22832; 22873; 22891;…	ACTA2; CEP162; MAD2L1; CCSAP; ACTC1; TTLL7; HAUS3; SPECC1L; AKT1; PKNOX2; CEP19; VRK1; NEXMIF; FAM161A; STIL; RAB8A; NEK2; MARK1; GAS2L3; DDX11; BOD1; CCDC88A; CETN2; EML4; CAPN7; FIGN; NAV3; HSPB11; PTP4A1; PPP1R12A; DNAL1; FGF13; SLC8A3; FNIP2; MID1IP1; MAD2L1BP; LATS2; NR3C1; DPYSL2; BICDL1; INTU; STAG2; REEP3; ZNF365; CCT8; KLHL42; KIF26A; HID1; ANKRD26; CEP112; NDEL1; DLG5; CEP170B; SPECC1; …	1292	1291
0.0268806186991	0.309127115039	GO:0010494	c	5	cytoplasmic stress granule	1994; 2332; 54715; 6093; 9908; 113251; 57532; 26058	GIGYF2; LARP4; ELAVL1; RBFOX1; ROCK1; G3BP2; FMR1; NUFIP2	73	73
0.0269133746322	0.0998276236359	GO:0099173	b	3	postsynapse organization	102; 998; 1399; 2047; 2668; 9378; 1607; 51201; 22871; 22891; 23613; 55607; 158866; 388336	ZDHHC15; EPHB1; ZMYND8; CRKL; NLGN1; ZNF365; NRXN1; ADAM10; PPP1R9A; SHISA6; ZDHHC2; GDNF; DGKB; CDC42	160	160
0.027012197758	0.132440085592	GO:0071702	b	4	organic substance transport	150; 207; 320; 373; 388; 65985; 528; 665; 821; 868; 998; 1069; 1119; 1176; 1871; 1909; 1994; 2044; 2054; 2149; 2332; 2665; 2668; 2737; 2803; 2887; 3329; 3625; 3638; 3840; 4040; 4218; 4547; 4734; 54715; 4843; 4887; 4915; 5071; 5208; 5305; 5481; 5530; 23102; 5991; 6386; 6421; 6432; 6506; 6571; 6642; 6729; 6741; 6745; 6844; 7057; 7274; 7323; 7355; 8425; 8528; 8618; 8671; 8674; 8825; 8907; 9135; 9141…	LIN7A; WASHC3; ZDHHC17; UBE2J1; NCBP2; AP1M1; AKT1; SLC25A17; CANX; SMG7; GLI3; ADAMTS9; ADRA2A; NTRK2; INHBB; GOLGA4; PITRM1; PIP4K2A; CBLB; SCAMP4; SLC38A1; AQP3; COG1; TRIM23; SLC25A26; SLC25A25; APBA1; OSBPL11; GRB10; RFX6; SLC4A7; RABGAP1L; RFX3; RABGAP1; F2R; KPNA4; SERAC1; YIPF5; SNX1; SLCO5A1; ELAVL1; ZDHHC15; HACL1; UBE2D3; PDCD10; EDNRA; CHKA; PITPNB; XPO1; SRSF7; CHD7; CETN2; THBS1; SL…	2589	2586
0.0270492275618	0.132440085592	GO:0007528	b	4	neuromuscular junction development	783; 1399; 2149; 3371; 4734; 6495	CRKL; CACNB2; NEDD4; SIX1; F2R; TNC	47	47
0.0270872965045	0.145423977323	GO:0014074	b	5	response to purine-containing compound	65985; 1609; 4724; 5139; 5908; 6547; 6715; 7299; 7490; 9693; 10060; 348980; 10891	WT1; HCN1; DGKQ; PDE3A; RAP1B; PPARGC1A; NDUFS4; ABCC9; RAPGEF2; AACS; SLC8A3; SRD5A1; TYR	145	145
0.0271516006959	0.100002022281	GO:0022037	b	3	metencephalon development	1399; 23026; 4040; 5629; 6095; 6331; 8455; 22891; 28514; 10891	LRP6; CRKL; ZNF365; PPARGC1A; RORA; ATRN; DLL1; MYO16; SCN5A; PROX1	101	101
0.0273539980352	0.132440085592	GO:0045682	b	4	regulation of epidermis development	865; 135228; 6093; 9475; 10468; 360; 54206; 29841; 28514	ERRFI1; AQP3; CD109; ROCK1; ROCK2; DLL1; CBFB; FST; GRHL1	87	87
0.0273769820755	0.110811594115	GO:0032941	b	2	secretion by tissue	2255; 6844; 10551; 57835; 27347	SLC4A5; STK39; FGF10; AGR2; VAMP2	35	35
0.0273769820755	0.100127004374	GO:0008608	b	3	attachment of spindle microtubules to kinetochore	998; 4751; 91272; 8678; 27436	BOD1; BECN1; NEK2; EML4; CDC42	35	35
0.0273769820755	0.132440085592	GO:0048854	b	4	brain morphogenesis	4763; 6585; 6654; 7976; 57282	FZD3; SOS1; SLIT1; NF1; SLC4A10	35	35
0.0273769820755	0.146162665414	GO:0086010	b	5	membrane depolarization during action potential	783; 6326; 6328; 6331; 6334	CACNB2; SCN2A; SCN5A; SCN8A; SCN3A	35	35
0.0275438343769	0.132440085592	GO:0043489	b	4	RNA stabilization	54855; 1994; 1996; 2475; 2668; 169966; 10492	ELAVL4; SYNCRIP; ELAVL1; TENT5C; TENT5D; MTOR; GDNF	60	60
0.027553776394	0.132440085592	GO:0008654	b	4	phospholipid biosynthetic process	66036; 1119; 1609; 5130; 5283; 5305; 5783; 23171; 8396; 23446; 142891; 1607; 80339; 116150; 84947; 51227; 84803; 56894; 253558; 22876; 55613	PCYT1A; SLC44A1; MTMR8; INPP5F; LCLAT1; PIGH; SAMD8; DGKQ; GPAT3; PNPLA3; PTPN13; AGPAT3; PIGP; MTMR9; SERAC1; DGKB; GPD1L; NUS1; PIP4K2A; CHKA; PIP4K2B	271	271
0.027553776394	0.159635387561	GO:0008017	m	5	microtubule binding	1069; 55704; 1808; 2258; 2332; 2620; 6683; 9371; 9448; 9857; 11127; 11178; 81565; 84140; 26153; 283431; 283726; 89795; 221035; 27436; 126731	FAM161A; DPYSL2; MAP4K4; SPAST; CCSAP; CCDC88A; SAXO2; CETN2; EML4; KIF26A; FMR1; NAV3; GAS2L3; NDEL1; FGF13; REEP3; GAS2; KIF3B; LZTS1; CEP350; KIF3A	271	271
0.0283472823324	0.102536288451	GO:1903047	b	3	mitotic cell cycle process	90; 207; 388; 586; 835; 998; 1069; 1871; 2255; 3064; 23026; 4085; 4659; 4683; 4751; 5530; 5558; 5921; 6093; 6241; 6491; 6651; 7027; 6683; 7443; 5711; 91272; 8453; 8462; 8678; 9125; 9371; 9475; 10083; 10735; 11178; 11200; 79441; 79866; 55743; 81565; 57551; 23047; 54461; 55023; 219771; 221035; 9587; 26057; 26524; 27436; 126731; 10393; 64839; 64859	MAD2L1; ACVR1; PSMD5; NDEL1; HAUS3; AKT1; RRM2; CHFR; BECN1; BORA; STIL; NEK2; CCSAP; BOD1; CETN2; EML4; SON; CNOT9; NBN; FBXL17; PRIM2; USH1C; REEP3; FGF10; CHEK2; FBXW5; CUL2; PPP1R12A; VRK1; TAOK1; STAG2; PHIP; KLF11; BCAT1; MAD2L1BP; MYO16; NABP1; RHOB; PDS5B; KIF3B; RASA1; ANKRD17; E2F3; SPAST; LATS2; ROCK1; ROCK2; CCNY; HTT; CASP2; PPP3CA; LZTS1; ANAPC10; TFDP1; CDC42	859	859
0.0283562859483	0.135023623277	GO:0043501	b	4	skeletal muscle adaptation	488; 2475; 5530; 10891	PPP3CA; MTOR; PPARGC1A; ATP2A2	24	24
0.0283562859483	0.135023623277	GO:0036474	b	4	cell death in response to hydrogen peroxide	3082; 5074; 11235; 51765	HGF; PDCD10; PAWR; STK26	24	24
0.0283562859483	0.160685620374	GO:0050431	m	4	transforming growth factor beta binding	90; 135228; 7057; 8425	CD109; LTBP4; ACVR1; THBS1	24	24
0.0283562859483	0.150554645284	GO:2000810	b	5	regulation of bicellular tight junction assembly	865; 6093; 6591; 9475	SNAI2; CBFB; ROCK1; ROCK2	24	24
0.0283562859483	0.159635387561	GO:0017091	m	5	AU-rich element binding	1994; 1996; 399664; 64506	ELAVL4; MEX3D; CPEB1; ELAVL1	24	24
0.0283562859483	0.159635387561	GO:0001224	m	5	RNA polymerase II transcription cofactor binding	4772; 7068; 8726; 84146	NFATC1; ZNF644; THRB; EED	24	24
0.0284278428783	0.102536288451	GO:0007612	b	3	learning	590; 2258; 2475; 3064; 4763; 4915; 5071; 6547; 7162; 9378; 81832; 25769	NETO1; SLC24A2; PRKN; NTRK2; TPBG; HTT; MTOR; NRXN1; NF1; FGF13; BCHE; SLC8A3	131	131
0.028763733242	0.103037208805	GO:0003012	b	3	muscle system process	59; 70; 150; 488; 490; 783; 800; 1129; 1837; 1909; 2149; 2475; 2628; 2668; 4887; 5530; 6093; 6331; 6547; 6769; 23171; 8678; 9475; 51196; 340481; 54206; 23327; 29767; 22876; 10891	ACTA2; ERRFI1; ATP2A2; TMOD2; ACTC1; PPARGC1A; PLCE1; STAC; EDNRA; GPD1L; NEDD4L; CACNB2; ADRA2A; GATM; SLC8A3; BECN1; CHRM2; NPY2R; MTOR; DTNA; ATP2B1; ZDHHC21; CALD1; INPP5F; ROCK1; ROCK2; F2R; GDNF; PPP3CA; SCN5A	422	422
0.0288186880369	0.135738198769	GO:0051402	b	4	neuron apoptotic process	627; 835; 998; 2149; 2668; 4763; 4915; 4929; 5071; 5921; 6326; 6495; 7068; 7336; 79625; 83741; 23321; 10891	PPARGC1A; CASP2; NR4A2; NDNF; THRB; PRKN; NTRK2; SIX1; F2R; SCN2A; GDNF; NF1; TFAP2D; BDNF; TRIM2; UBE2V2; RASA1; CDC42	224	224
0.0289059755964	0.135738198769	GO:0021783	b	4	preganglionic parasympathetic fiber development	3212; 6495; 10371	HOXB2; SEMA3A; SIX1	14	14
0.0289059755964	0.135738198769	GO:0007100	b	4	mitotic centrosome separation	4751; 9371; 81565	KIF3B; NEK2; NDEL1	14	14
0.0289059755964	0.150970883414	GO:0014841	b	5	skeletal muscle satellite cell proliferation	2047; 6495; 94104	EPHB1; PAXBP1; SIX1	14	14
0.0289059755964	0.150970883414	GO:0051547	b	5	regulation of keratinocyte migration	2255; 2475; 9448	FGF10; MTOR; MAP4K4	14	14
0.0289059755964	0.150970883414	GO:0031958	b	5	corticosteroid receptor signaling pathway	2908; 4734; 9575	NR3C1; NEDD4; CLOCK	14	14
0.029025864913	0.168149838117	GO:0005694	c	4	chromosome	687; 860; 864; 1663; 1871; 2078; 2100; 2332; 2494; 2649; 2908; 3198; 3201; 3212; 3516; 3662; 4085; 4306; 4613; 4659; 4683; 4734; 4751; 4772; 4775; 4783; 4929; 5074; 5516; 5558; 5629; 5991; 6002; 6095; 6304; 6421; 6492; 6495; 6591; 6595; 6658; 6671; 6741; 7027; 7068; 7071; 7080; 7329; 91272; 8208; 8462; 8726; 9025; 9575; 10336; 10388; 10472; 10732; 10735; 11052; 11063; 11200; 11278; 56033; 56956; …	NKX2-1; LEMD2; SOX30; BOD1; LHX9; RBPJ; THRB; SIX1; RORA; PROX1; PRIM2; IRX4; NABP1; WDR70; JMJD1C; SP4; AHRR; SNAI2; SETD5; SETD7; PCGF3; PCGF5; RFX6; PPP2CB; RFX3; RUNX2; RUNX3; RNF8; NFATC1; NFATC3; PDS5B; EED; XPO1; MYCN; RFX7; NEK2; SOX13; PPARGC1A; STAG2; NR5A2; NFIL3; RNF138; CHEK2; CPSF6; HOXB2; SFPQ; UBE2I; ESR2; PRDM10; IRF4; LHX8; NEIL3; KDM3A; TFDP1; SSB; CLOCK; POT1; CBX7; NR6A1; ZBT…	1800	1798
0.0294994419811	0.137889593481	GO:0006644	b	4	phospholipid metabolic process	66036; 998; 1119; 1609; 3632; 5130; 5283; 5305; 5783; 7080; 23171; 8396; 8651; 9021; 23446; 9890; 142891; 1607; 80339; 117283; 116150; 84947; 51227; 84803; 283871; 56894; 253558; 222236; 10451; 22876; 55613; 196051	LCLAT1; GPAT3; NAPEPLD; NKX2-1; CHKA; PLPP4; DGKQ; PNPLA3; MTMR9; MTMR8; DGKB; SAMD8; PIP4K2B; PLPPR4; SLC44A1; PGP; PIGH; PIGP; GPD1L; IP6K3; PCYT1A; INPP5A; SOCS1; INPP5F; SOCS3; PTPN13; PIP4K2A; VAV3; AGPAT3; SERAC1; NUS1; CDC42	457	457
0.0296702769451	0.116972979502	GO:0045058	b	2	T cell selection	2475; 2737; 3662; 5771; 9760; 387357	TOX; THEMIS; IRF4; GLI3; MTOR; PTPN2	48	48
0.0296702769451	0.138054850261	GO:0060688	b	4	regulation of morphogenesis of a branching structure	2255; 2668; 3082; 6495; 9175; 53335	BCL11A; SIX1; MAP3K13; GDNF; HGF; FGF10	48	48
0.0296702769451	0.154125060239	GO:0030195	b	5	negative regulation of blood coagulation	2191; 3827; 7035; 7057; 84830; 10019	ADTRP; FAP; KNG1; THBS1; SH2B3; TFPI	48	48
0.0298588593926	0.138300807823	GO:0048284	b	4	organelle fusion	2054; 4218; 5071; 5305; 6844; 8396; 8674; 10493; 116841; 84895; 55669; 10451; 125170	VAT1; RAB8A; VAMP4; VAV3; STX2; PRKN; SNAP47; MIGA2; VAMP2; MIEF2; PIP4K2A; MFN1; PIP4K2B	147	147
0.0300273479919	0.106831993196	GO:0090066	b	3	regulation of anatomical structure size	59; 146; 150; 207; 490; 627; 829; 1808; 1909; 1982; 2149; 2258; 2475; 2729; 2803; 3827; 5216; 5756; 5921; 6093; 9175; 9475; 10083; 10178; 10371; 340481; 81565; 133746; 85464; 80031; 55607; 29767; 10451; 10501	ACTA2; TMOD2; ADRA2A; AKT1; TENM1; EDNRA; BDNF; SEMA6B; SEMA6D; JMY; PFN1; GCLC; GOLGA4; FGF13; USH1C; SEMA3A; DPYSL2; PPP1R9A; MTOR; NDEL1; ATP2B1; ZDHHC21; RASA1; TWF1; CAPZA1; ADRA1D; EIF4G2; VAV3; KNG1; ROCK1; ROCK2; F2R; MAP3K13; SSH2	492	492
0.0301342539392	0.154780486143	GO:0044297	c	2	cell body	59; 70; 102; 490; 998; 55607; 1996; 2044; 2332; 60481; 2475; 2893; 4040; 4218; 5137; 5783; 5816; 6506; 6547; 6654; 6715; 7976; 8633; 9378; 9693; 10694; 10857; 11178; 23001; 79739; 81539; 81565; 57282; 26058; 27101; 22876; 10891	ACTA2; ELAVL4; GIGYF2; SLC4A10; ACTC1; EPHA5; GRIA4; ADAM10; CACYBP; RAPGEF2; FMR1; CCT8; RAB8A; PDE1C; PPARGC1A; PVALB; SLC8A3; LZTS1; TTLL7; SLC38A1; PGRMC1; UNC5C; PPP1R9A; FZD3; MTOR; NDEL1; ATP2B1; SRD5A1; LRP6; INPP5F; SOS1; PTPN13; NRXN1; ELOVL5; WDFY3; SLC1A2; CDC42	544	544
0.0302753594006	0.116972979502	GO:0050673	b	2	epithelial cell proliferation	207; 374; 687; 864; 998; 1012; 84280; 2152; 2191; 2255; 2475; 3082; 135228; 4763; 5629; 5797; 6331; 6495; 6591; 7057; 8549; 10016; 10468; 10818; 11235; 54206; 27152; 54567	LGR5; ERRFI1; CDH13; FRS2; AKT1; FST; PDCD10; BTBD10; AREG; HGF; FAP; SIX1; THBS1; NF1; PDCD6; FGF10; KLF9; INTU; MTOR; SNAI2; PROX1; F3; CD109; RUNX3; DLL4; PTPRM; SCN5A; CDC42	390	390
0.0305453454096	0.107940646279	GO:0043368	b	3	positive T cell selection	2475; 3662; 5771; 9760; 387357	PTPN2; TOX; MTOR; THEMIS; IRF4	36	36
0.0305453454096	0.157137362806	GO:0014037	b	5	Schwann cell differentiation	207; 4763; 4915; 79152; 53616	AKT1; ADAM22; NTRK2; NF1; FA2H	36	36
0.0312076117272	0.157137362806	GO:0034248	b	5	regulation of cellular amide metabolic process	207; 1982; 1994; 2332; 2475; 4915; 6093; 6949; 7057; 8550; 9125; 399664; 9444; 9475; 10492; 142891; 51441; 113251; 89978; 51611; 149986; 54505; 55323; 22916; 23112; 57690; 26058; 27327; 64506; 65094	ELAVL1; NCBP2; LSM14B; CPEB1; YTHDF2; TNRC6C; TNRC6B; TNRC6A; FMR1; LARP4; MAPKAPK5; QKI; GIGYF2; JMJD4; NTRK2; THBS1; CNOT9; SAMD8; TCOF1; LARP6; MTOR; DHX29; MEX3D; SYNCRIP; DPH5; DPH6; AKT1; EIF4G2; ROCK1; ROCK2	425	425
0.0314806331935	0.14515278382	GO:0044344	b	4	cellular response to fibroblast growth factor stimulus	1399; 2255; 5725; 7057; 8036; 10818; 79625; 22916; 23767; 23768; 387914; 54567	NCBP2; CRKL; FLRT3; NDNF; FRS2; SHOC2; FLRT2; DLL4; SHISA2; PTBP1; FGF10; THBS1	133	133
0.0318853129523	0.110437209762	GO:0006116	b	3	NADH oxidation	2820; 23171	GPD1L; GPD2	6	6
0.0318853129523	0.110437209762	GO:0003160	b	3	endocardium morphogenesis	3516; 5629	RBPJ; PROX1	6	6
0.0318853129523	0.110437209762	GO:0044691	b	3	tooth eruption	11096; 29887	ADAMTS5; SNX10	6	6
0.0318853129523	0.243922644085	GO:0032783	c	3	ELL-EAF complex	2334; 3899	AFF3; AFF2	6	6
0.0318853129523	0.243922644085	GO:0098985	c	3	asymmetric, glutamatergic, excitatory synapse	22871; 388336	SHISA6; NLGN1	6	6
0.0318853129523	0.145678566051	GO:0042297	b	4	vocal learning	3064; 9378	HTT; NRXN1	6	6
0.0318853129523	0.145678566051	GO:0098597	b	4	observational learning	3064; 9378	HTT; NRXN1	6	6
0.0318853129523	0.175800103845	GO:0045545	m	4	syndecan binding	3371; 6386	TNC; SDCBP	6	6
0.0318853129523	0.157137362806	GO:0030240	b	5	skeletal muscle thin filament assembly	70; 5629	ACTC1; PROX1	6	6
0.0318853129523	0.157137362806	GO:0006701	b	5	progesterone biosynthetic process	1609; 10891	DGKQ; PPARGC1A	6	6
0.0318853129523	0.157137362806	GO:0014744	b	5	positive regulation of muscle adaptation	2475; 5530	PPP3CA; MTOR	6	6
0.0318853129523	0.157137362806	GO:1903998	b	5	regulation of eating behavior	2475; 222236	MTOR; NAPEPLD	6	6
0.0318853129523	0.157137362806	GO:0098596	b	5	imitative learning	3064; 9378	HTT; NRXN1	6	6
0.0318853129523	0.157137362806	GO:0007185	b	5	transmembrane receptor protein tyrosine phosphatase signaling pathway	7204; 10818	TRIO; FRS2	6	6
0.0318853129523	0.157137362806	GO:0071896	b	5	protein localization to adherens junction	9231; 143098	MPP7; DLG5	6	6
0.0318853129523	0.157137362806	GO:0019800	b	5	peptide cross-linking via chondroitin 4-sulfate glycosaminoglycan	79625; 50859	NDNF; SPOCK3	6	6
0.0318853129523	0.164563427757	GO:0004046	m	5	aminoacylase activity	443; 148811	PM20D1; ASPA	6	6
0.0318853129523	0.164563427757	GO:0002151	m	5	G-quadruplex RNA binding	2332; 2334	FMR1; AFF2	6	6
0.0322507453058	0.145678566051	GO:0002064	b	4	epithelial cell development	59; 4659; 5629; 5908; 5926; 5991; 6093; 9210; 9475; 9575; 9693; 10818; 340481; 80781; 9497; 57835; 28514	ACTA2; RAPGEF2; CLOCK; COL18A1; ROCK1; RAP1B; ROCK2; RFX3; SLC4A5; DLL1; SLC4A7; PPP1R12A; BMP15; ZDHHC21; ARID4A; FRS2; PROX1	211	211
0.0322625678792	0.145678566051	GO:0140238	b	4	presynaptic endocytosis	821; 1609; 6093; 6844; 8674; 84162; 22871	VAMP2; VAMP4; NLGN1; DGKQ; ROCK1; KIAA1109; CANX	62	62
0.0322880767152	0.158023215316	GO:0090257	b	5	regulation of muscle system process	150; 488; 490; 1129; 2149; 2258; 2475; 4887; 5530; 6093; 6331; 6547; 8678; 9475; 51196; 340481; 54206; 10891	ERRFI1; PPARGC1A; BECN1; ATP2A2; CHRM2; ROCK1; ADRA2A; ROCK2; FGF13; F2R; NPY2R; MTOR; PLCE1; ZDHHC21; ATP2B1; PPP3CA; SLC8A3; SCN5A	227	227
0.0323231912204	0.145678566051	GO:0014070	b	4	response to organic cyclic compound	18; 207; 65985; 490; 590; 687; 865; 1119; 1545; 1609; 2100; 2255; 2475; 2562; 2908; 3371; 3638; 4040; 4306; 4724; 4734; 5071; 5139; 5908; 6095; 6495; 6547; 6586; 6591; 6715; 7035; 7057; 7299; 7490; 8678; 9063; 9125; 9475; 9575; 9604; 9693; 10060; 11063; 11200; 80339; 84830; 348980; 360; 54206; 55818; 23209; 57724; 64135; 10891	RNF14; ERRFI1; IFIH1; RAPGEF2; WT1; PDE3A; PRKN; PPARGC1A; AKT1; BCHE; ABAT; AACS; CHKA; PNPLA3; SOX30; CYP1B1; SNAI2; DGKQ; NEDD4; SIX1; RORA; THBS1; CLOCK; CNOT9; CBFB; SLIT3; TFPI; SLC8A3; FGF10; CHEK2; KLF9; NR3C2; NR3C1; BECN1; AQP3; RAP1B; MTOR; TNC; INSIG1; ATP2B1; ESR2; GABRB3; SRD5A1; LRP6; ADTRP; HCN1; ROCK2; PIAS2; MLC1; NDUFS4; ABCC9; KDM3A; TYR; EPG5	848	848
0.0323939369586	0.158023215316	GO:0061387	b	5	regulation of extent of cell growth	627; 1808; 1982; 2258; 2803; 9175; 10371; 81565; 80031; 10501	SEMA3A; DPYSL2; EIF4G2; MAP3K13; GOLGA4; NDEL1; FGF13; BDNF; SEMA6B; SEMA6D	104	104
0.0324524381683	0.145678566051	GO:1900047	b	4	negative regulation of hemostasis	2191; 3827; 7035; 7057; 84830; 10019	ADTRP; FAP; KNG1; THBS1; SH2B3; TFPI	49	49
0.0324796238995	0.164563427757	GO:0005104	m	5	fibroblast growth factor receptor binding	2255; 10818; 23767; 23768	FLRT3; FGF10; FLRT2; FRS2	25	25
0.0333527346542	0.149063318476	GO:0045927	b	4	positive regulation of growth	102; 207; 627; 998; 1982; 2475; 2803; 3516; 5071; 5629; 6386; 7490; 9175; 9211; 10551; 81565; 23327; 28514; 55636	WT1; CHD7; NEDD4L; EIF4G2; RBPJ; AGR2; PRKN; SDCBP; ADAM10; AKT1; MAP3K13; MTOR; LGI1; NDEL1; GOLGA4; BDNF; PROX1; DLL1; CDC42	244	244
0.0337708936587	0.150273103224	GO:1990138	b	4	neuron projection extension	1808; 1982; 2803; 5071; 6585; 6586; 9175; 10371; 81565; 53335; 80031; 23327; 23767; 10501	SEMA3A; DPYSL2; EIF4G2; BCL11A; PRKN; NEDD4L; FLRT3; MAP3K13; SLIT3; SLIT1; NDEL1; GOLGA4; SEMA6D; SEMA6B	165	165
0.0339346623232	0.164703083296	GO:1902284	b	5	neuron projection extension involved in neuron projection guidance	6585; 6586; 10371; 80031; 10501	SEMA3A; SEMA6B; SEMA6D; SLIT3; SLIT1	37	37
0.034108914771	0.191009922717	GO:0005794	c	4	Golgi apparatus	102; 27327; 320; 373; 374; 607; 863; 998; 1176; 1522; 55704; 2149; 2475; 2589; 2590; 2668; 2803; 2804; 3064; 4040; 4218; 4547; 4684; 4734; 54715; 4915; 4969; 5071; 201931; 6093; 6489; 6642; 6844; 55832; 7355; 7443; 7707; 8534; 8549; 8674; 8678; 8907; 9213; 9215; 9382; 9910; 10016; 10178; 10404; 10422; 10484; 10905; 11200; 11235; 142891; 51196; 340481; 79823; 80018; 113178; 81555; 114885; 57451; 9…	ZDHHC15; ZDHHC17; AP1M1; CHSY1; TNRC6A; UBAC1; PDCD10; CPQ; CCDC88A; NTRK2; GOLGA4; SCAMP4; VRK1; COG1; TRIM23; CTSZ; APBA1; MAN1A2; OSBPL11; PCGF5; SAMD8; RABGAP1L; F2R; RHBDD2; MANEAL; LGR5; SNX1; PNRC2; PITPNB; WDR44; STK26; SLC35A2; FNDC3A; CHEK2; B4GALT6; BECN1; LARGE1; HID1; CHST1; GALNT7; GALNT1; GALNT2; ZDHHC2; RBFOX1; YIPF5; ST8SIA1; TMEM192; HTT; ZNF148; KLHL20; GIGYF2; SCYL2; NAPEPLD; …	1624	1623
0.0342890575981	0.151713989686	GO:0099565	b	4	chemical synaptic transmission, postsynaptic	207; 1142; 4887; 5530; 6547; 9378; 81832; 22871; 23613; 55607	ZMYND8; NLGN1; CHRNB3; PPP1R9A; NRXN1; AKT1; NPY2R; NETO1; PPP3CA; SLC8A3	105	105
0.0343438277745	0.165264667135	GO:0006812	b	5	cation transport	150; 207; 488; 490; 528; 783; 2149; 2258; 2332; 2668; 2893; 3064; 4697; 4734; 4887; 5071; 5530; 5924; 6236; 6326; 6328; 6331; 6334; 6547; 6571; 6769; 6844; 23171; 7782; 8671; 23446; 9725; 10060; 10478; 7223; 56479; 51312; 374291; 343450; 81539; 81832; 114789; 148811; 51719; 56301; 53373; 348980; 55002; 80228; 22871; 9497; 23072; 23327; 23390; 23479; 57282; 221154; 57419; 57685; 57835; 25769; 5762…	ISCU; ZDHHC17; ATP2A2; RRAD; SLC25A25; PRKN; GRIA4; PPARGC1A; TMCO3; AKT1; SLC25A37; STAC; TRPC4; FMR1; SLC30A4; GPD1L; MICU2; SLC4A10; SLC25A17; NEDD4L; CACNB2; NEDD4; ADRA2A; STIM2; CHD7; SCN2A; KCNT2; PIEZO2; FGF13; TRPM5; SLC8A3; ABCC9; ORAI2; SLC44A1; NDUFA4; CAB39; SLC38A1; PLPP4; NLGN1; SLC24A2; KCNQ5; SCN8A; SLC24A3; NPY2R; HECW1; SLC18A2; ATP2B1; CACHD1; PM20D1; TMEM63A; SLC4A5; VAMP2; T…	1143	1142
0.0343943115785	0.165264667135	GO:0034620	b	5	cellular response to unfolded protein	821; 1491; 1663; 3329; 5071; 5771; 6745; 10551; 10954; 55033; 55432; 57414; 64224	HERPUD2; FKBP14; SSR1; DDX11; PDIA5; AGR2; PRKN; YOD1; HSPD1; RHBDD2; PTPN2; CTH; CANX	150	150
0.034558968668	0.251786771724	GO:0035770	c	3	ribonucleoprotein granule	27327; 998; 1994; 2332; 54715; 6093; 8651; 9125; 9475; 9575; 9908; 51441; 113251; 23112; 57532; 57690; 26058; 64506; 55629	GIGYF2; SOCS1; ELAVL1; RBFOX1; CLOCK; CPEB1; ROCK1; ROCK2; YTHDF2; CNOT9; TNRC6C; TNRC6B; TNRC6A; G3BP2; FMR1; LARP4; NUFIP2; PNRC2; CDC42	245	245
0.0347137012739	0.11909062124	GO:0009755	b	3	hormone-mediated signaling pathway	865; 2100; 2494; 2908; 4306; 4734; 5618; 7068; 8549; 9063; 9125; 9575; 9604; 55818; 26524; 59350	LGR5; NR3C2; NR3C1; ESR2; RNF14; CLOCK; PRLR; THRB; NEDD4; PIAS2; LATS2; CNOT9; CBFB; NR5A2; KDM3A; RXFP1	197	197
0.0348391301143	0.131614491543	GO:0048532	b	2	anatomical structure arrangement	3212; 10371; 28514	HOXB2; SEMA3A; DLL1	15	15
0.0348391301143	0.169415050434	GO:0071203	c	2	WASH complex	829; 51019; 23317	WASHC3; CAPZA1; DNAJC13	15	15
0.0348391301143	0.11909062124	GO:0051299	b	3	centrosome separation	4751; 9371; 81565	KIF3B; NEK2; NDEL1	15	15
0.0348391301143	0.151713989686	GO:0042448	b	4	progesterone metabolic process	1609; 6715; 10891	SRD5A1; DGKQ; PPARGC1A	15	15
0.0348391301143	0.151713989686	GO:0048484	b	4	enteric nervous system development	1909; 2668; 26153	EDNRA; GDNF; KIF26A	15	15
0.0348391301143	0.151713989686	GO:0014856	b	4	skeletal muscle cell proliferation	2047; 6495; 94104	EPHB1; PAXBP1; SIX1	15	15
0.0348391301143	0.151713989686	GO:0090148	b	4	membrane fission	6683; 23023; 125170	MIEF2; TMCC1; SPAST	15	15
0.0348391301143	0.170824121851	GO:0015923	m	5	mannosidase activity	149175; 10905; 80267	MANEAL; EDEM3; MAN1A2	16	15
0.0352138021303	0.152693039875	GO:0046928	b	4	regulation of neurotransmitter secretion	150; 320; 488; 783; 2332; 5071; 5908; 22871; 55607	APBA1; ATP2A2; NLGN1; CACNB2; ADRA2A; PRKN; PPP1R9A; RAP1B; FMR1	91	91
0.0352290929968	0.119515857448	GO:0003002	b	3	regionalization	90; 1399; 2255; 2668; 2737; 3201; 3212; 3516; 4040; 5362; 6495; 7080; 7478; 7490; 10371; 10818; 56033; 84314; 22856; 25928; 27152; 28514; 64853; 54567	ACVR1; CRKL; AIDA; FRS2; NKX2-1; SOSTDC1; GLI3; RBPJ; SIX1; WNT8A; FGF10; WT1; HOXB2; INTU; DLL1; BARX1; DLL4; CHSY1; TMEM107; SEMA3A; LRP6; PLXNA2; HOXA4; GDNF	328	328
0.0354205696069	0.119515857448	GO:0007548	b	3	sex differentiation	835; 1399; 2255; 2620; 3625; 4040; 5926; 6586; 6715; 7080; 7490; 9125; 9210; 10371; 10388; 10468; 56956; 431707; 152006; 55636	NKX2-1; WT1; FST; GAS2; LRP6; RNF38; CRKL; LHX8; LHX9; CNOT9; CHD7; INHBB; SEMA3A; SLIT3; BMP15; ARID4A; CASP2; SRD5A1; FGF10; SYCP2	262	262
0.0357648675345	0.170995212441	GO:0042176	b	5	regulation of protein catabolic process	150; 207; 863; 868; 2332; 4085; 4734; 4843; 5071; 6093; 6386; 6642; 7336; 7514; 9604; 11059; 11200; 144165; 51465; 440730; 83737; 51201; 51582; 51667; 55432; 55743; 23072; 23327	RNF14; SNX1; MAD2L1; UBE2J1; ITCH; WWP1; PRKN; SDCBP; AKT1; FMR1; XPO1; PRICKLE1; NEDD4; ADRA2A; CBFA2T3; CHEK2; CBLB; NOS2; NUB1; CHFR; UBE2V2; TRIM67; ZDHHC2; YOD1; AZIN1; ROCK1; NEDD4L; HECW1	397	396
0.035850271758	0.15479418187	GO:0051336	b	4	regulation of hydrolase activity	207; 394; 397; 66036; 613; 627; 727; 835; 868; 1399; 1663; 1909; 2044; 2149; 2152; 2255; 2475; 2665; 3064; 3082; 3329; 3827; 135228; 4659; 4763; 4915; 5134; 5216; 5362; 5534; 5599; 23102; 5921; 5922; 6002; 6004; 6093; 6654; 6996; 7035; 7057; 8036; 91272; 9135; 9141; 9448; 9459; 9475; 9693; 9734; 9749; 9815; 9824; 9910; 10016; 10154; 10484; 10550; 11123; 80196; 81565; 50859; 54206; 55635; 55785; 2…	ERRFI1; SH3RF1; MAP4K4; CRKL; TBC1D2B; HDAC9; RABGAP1; EPHA5; PLXNC1; POT1; AKT1; RABGAP1L; PDCD5; ARHGAP5; EDNRA; BDNF; GDI2; RNF34; BCR; SMAP1; PPP3R1; DDX11; BOD1; PHACTR2; NTRK2; THBS1; TBC1D22A; HSPD1; DENND1B; DEPDC1; ARHGDIB; PPP1R12A; MTMR9; TFPI; PDCD6; MAPK8; FGF10; PDCD2; RCAN3; C5; PCDH11X; CBLB; FGD6; NF1; ARHGEF6; ARL6IP5; RABEP1; SENP1; ELMOD2; MTOR; ELFN1; NDEL1; HGF; RGS12; PFN1;…	1295	1292
0.0359819576143	0.169415050434	GO:0043228	c	2	non-membrane-bounded organelle	59; 70; 27327; 207; 5516; 388; 397; 613; 646; 687; 800; 829; 860; 863; 864; 998; 1069; 55607; 1609; 1663; 55704; 1808; 1837; 84280; 1871; 1994; 2078; 2100; 2258; 2332; 2494; 2620; 2649; 2737; 2908; 3064; 3198; 3201; 3212; 23026; 3516; 3662; 3852; 4085; 4168; 4218; 4306; 201134; 4613; 4659; 4683; 4734; 4751; 4763; 54715; 4772; 4775; 4783; 4843; 4919; 4929; 5074; 5216; 5481; 5530; 5558; 5629; 5725;…	DHX29; TMOD2; MCF2; HAUS3; AKT1; KAT6B; TNRC6C; TNRC6B; TNRC6A; DPH6; NKX2-1; LEMD2; SMG7; DLG5; BOD1; CCDC88A; RBPJ; TMEM135; THRB; SIX1; RORA; TAOK1; CAPN7; TAF4B; FAM110B; PTP4A1; CEP350; PRIM2; IRX4; PTBP1; NABP1; WT1; WDR70; TCOF1; BICDL1; JMJD1C; SP4; AHRR; RNF138; SSH2; CEP112; SNAI2; PCGF5; STK17B; ROR1; PARVB; TWF1; PCGF3; FIGN; SOCS1; DZIP1; PTPN13; SAXO2; PPP2CB; SETD7; NRXN1; RFX3; RU…	5070	5062
0.0360576987598	0.171541824298	GO:0046474	b	5	glycerophospholipid biosynthetic process	66036; 1119; 1609; 5130; 5283; 5305; 5783; 23171; 8396; 23446; 1607; 80339; 51227; 84803; 56894; 253558; 22876; 55613	PCYT1A; SLC44A1; INPP5F; PIGH; AGPAT3; DGKQ; GPAT3; PNPLA3; PTPN13; PIGP; MTMR9; LCLAT1; DGKB; GPD1L; MTMR8; PIP4K2A; CHKA; PIP4K2B	230	230
0.0361173814675	0.155075758735	GO:0097193	b	4	intrinsic apoptotic signaling pathway	207; 835; 1396; 1545; 4683; 5071; 5326; 5771; 6326; 6421; 6591; 8453; 8678; 10550; 11200; 11235; 51527; 133746; 53832; 219790; 57600	IL20RA; FNIP2; SNAI2; CASP2; SFPQ; CHEK2; ARL6IP5; BECN1; PRKN; RTKN2; AKT1; SCN2A; GSKIP; NBN; PDCD10; PTPN2; PLAGL2; CYP1B1; JMY; CRIP1; CUL2	279	279
0.036219853365	0.155075758735	GO:1901652	b	4	response to peptide	113; 207; 490; 528; 1176; 1663; 2475; 2887; 3625; 3638; 4040; 4218; 4929; 5305; 5618; 5771; 5908; 6093; 6654; 6715; 6844; 7071; 8396; 8462; 8651; 9021; 9475; 9734; 80339; 81565; 54206; 55023; 27101; 64397; 64506	ERRFI1; HDAC9; NDEL1; CPEB1; RAP1B; AKT1; AP3S1; CACYBP; KLF11; KLF10; DDX11; PRLR; PNPLA3; INHBB; PHIP; SRD5A1; ZNF106; PIP4K2A; VAMP2; NR4A2; RAB8A; MTOR; INSIG1; ATP2B1; PTPN2; ADCY7; LRP6; SOCS3; SOS1; GRB10; ROCK1; ROCK2; SOCS1; ATP6V1C1; PIP4K2B	517	517
0.0364904884731	0.155580785582	GO:0060078	b	4	regulation of postsynaptic membrane potential	207; 1142; 2554; 2557; 4887; 5530; 6547; 9378; 81832; 22871; 23613; 55607	ZMYND8; NLGN1; CHRNB3; PPP1R9A; NRXN1; AKT1; NPY2R; GABRA4; NETO1; PPP3CA; SLC8A3; GABRA1	136	136
0.0369043941321	0.156168967015	GO:0051276	b	4	chromosome organization	676; 1069; 1663; 2332; 2908; 166968; 3149; 3662; 4085; 4683; 4751; 5558; 5599; 5926; 6304; 6421; 6595; 6885; 6996; 7334; 7443; 94104; 91272; 23186; 8208; 8464; 8505; 8550; 8678; 8726; 9025; 9575; 9577; 9587; 9734; 9760; 9937; 10336; 10363; 10388; 10694; 10735; 11108; 29915; 79718; 55743; 29994; 114799; 123169; 84312; 84333; 51742; 23047; 58508; 54454; 54880; 55100; 55183; 55209; 22891; 55818; 233…	PARG; TOX; MAD2L1; BCOR; ARID4B; CLOCK; HMGB3; JDP2; POT1; CETN2; CBX7; RCOR1; BRMS1L; BAZ2B; CHAF1B; FMR1; ARID4A; SMARCA2; PAXBP1; MAPKAPK5; DCLRE1A; CCT8; NEK2; HCFC2; CHD7; DDX11; BOD1; SETD5; ESCO1; MAP3K7; EML4; SUPT3H; HDAC9; NBN; PRIM2; BRDT; MAPK8; HMG20A; MAD2L1BP; KMT2C; NR3C1; VRK1; EPC2; JMJD1C; STAG2; SENP6; MIER2; MIER3; ZNF365; SFPQ; SATB2; SATB1; KAT6B; CHFR; PDS5B; SYCP2; RNF20;…	1258	1257
0.03693495687	0.156168967015	GO:0034453	b	4	microtubule anchoring	9857; 11127; 84984; 283726	SAXO2; CEP19; CEP350; KIF3A	26	26
0.0370919805296	0.254514684837	GO:0014069	c	3	postsynaptic density	102; 613; 2332; 4218; 4915; 6547; 6654; 8825; 9231; 23229; 9890; 10486; 11178; 81832; 51201; 53335; 53616; 22871; 56899; 55607; 158866; 388336; 64506	LIN7A; ZDHHC15; BCL11A; ADAM10; CAP2; FMR1; BCR; RAB8A; DLG5; ARHGEF9; NTRK2; PPP1R9A; SLC8A3; LZTS1; PLPPR4; NLGN1; CPEB1; ADAM22; ANKS1B; ZDHHC2; SOS1; SHISA6; NETO1	313	313
0.0373980667222	0.17661984231	GO:1901655	b	5	cellular response to ketone	207; 65985; 490; 687; 2908; 3371; 6715; 9475; 54206	ERRFI1; NR3C1; ATP2B1; ROCK2; AKT1; TNC; AACS; SRD5A1; KLF9	92	92
0.0374926616351	0.125109430818	GO:0003407	b	3	neural retina development	490; 835; 5797; 7068; 10083; 348980; 54567	CASP2; HCN1; THRB; DLL4; ATP2B1; USH1C; PTPRM	64	64
0.0374926616351	0.17661984231	GO:2000401	b	5	regulation of lymphocyte migration	102; 207; 1399; 6793; 83692; 84830; 27347	CRKL; ADTRP; STK10; ADAM10; AKT1; STK39; CD99L2	64	64
0.0375567507426	0.125109430818	GO:0048588	b	3	developmental cell growth	627; 1808; 1982; 2258; 2475; 2803; 5071; 6585; 6586; 9175; 10371; 81565; 53335; 80031; 23327; 23767; 10501	SEMA3A; DPYSL2; EIF4G2; SLIT3; BCL11A; PRKN; NEDD4L; FLRT3; MAP3K13; GOLGA4; SLIT1; NDEL1; FGF13; MTOR; BDNF; SEMA6B; SEMA6D	215	215
[truncated: 128 more rows]

## Sheet: up_mirnas_pathway
p-value	q-value	pathway	source	external_id	members_input_overlap	members_input_overlap_geneids	size	effective_size
[truncated: 170 more rows]

[truncated: 2 more sheets: down_mirnas_go, down_mirnas_pathway]
