# Supplementary material for: Small RNA-Seq Reveals the Effect of Formaldehyde Treatment on Chicken Embryo Liver microRNA Profiles
Source: Int J Mol Sci. 2025 Oct 31;26(21):10633. doi: 10.3390/ijms262110633 (PMC12609791; doi:10.3390/ijms262110633)
Supplement: Supplementary file 1 [file ijms-26-10633-s001.zip › Table S1.xlsx]

## Sheet: up_mirnas_targets
Target Score	miRNA Name	Gene Symbol	Gene Description
99	gga-miR-12214-5p	BCAT1	branched chain amino acid transaminase 1
96	gga-miR-12214-5p	ANTXR2	ANTXR cell adhesion molecule 2
96	gga-miR-12214-5p	TMEM184C	transmembrane protein 184C
96	gga-miR-12214-5p	JMY	junction mediating and regulatory protein, p53 cofactor
96	gga-miR-12214-5p	MTOR	mechanistic target of rapamycin
95	gga-miR-12214-5p	SATB2	SATB homeobox 2
95	gga-miR-12214-5p	AGPAT3	1-acylglycerol-3-phosphate O-acyltransferase 3
94	gga-miR-12214-5p	PRLR	prolactin receptor
94	gga-miR-12214-5p	SORD	sorbitol dehydrogenase
94	gga-miR-12214-5p	TMED8	transmembrane p24 trafficking protein family member 8
94	gga-miR-12214-5p	CPEB1	cytoplasmic polyadenylation element binding protein 1
94	gga-miR-12214-5p	AREG	amphiregulin
94	gga-miR-12214-5p	RPAP1	RNA polymerase II associated protein 1
94	gga-miR-12214-5p	ZDHHC2	zinc finger DHHC-type containing 2
93	gga-miR-12214-5p	FGF13	fibroblast growth factor 13
93	gga-miR-12214-5p	MTPAP	mitochondrial poly(A) polymerase
93	gga-miR-12214-5p	XKR6	XK related 6
93	gga-miR-12214-5p	ADAM22	ADAM metallopeptidase domain 22
93	gga-miR-12214-5p	EPHA5	EPH receptor A5
92	gga-miR-12214-5p	MAN1A2	mannosidase alpha class 1A member 2
91	gga-miR-12214-5p	MPZL2	myelin protein zero like 2
91	gga-miR-12214-5p	SLC25A17	solute carrier family 25 member 17
91	gga-miR-12214-5p	NFATC1	nuclear factor of activated T cells 1
91	gga-miR-12214-5p	EPHX1L	epoxide hydrolase 1-like
91	gga-miR-12214-5p	MANEAL	mannosidase endo-alpha like
91	gga-miR-12214-5p	C3H6orf120	chromosome 3 C6orf120 homolog
90	gga-miR-12214-5p	WASHC3	WASH complex subunit 3
90	gga-miR-12214-5p	SETBP1	SET binding protein 1
88	gga-miR-12214-5p	MICAL2	microtubule associated monooxygenase, calponin and LIM domain containing 2
88	gga-miR-12214-5p	FAM120A	family with sequence similarity 120A
88	gga-miR-12214-5p	TTC9	tetratricopeptide repeat domain 9
88	gga-miR-12214-5p	ANAPC10	anaphase promoting complex subunit 10
88	gga-miR-12214-5p	CAB39	calcium binding protein 39
88	gga-miR-12214-5p	TRPM5	transient receptor potential cation channel, subfamily M, member 5
87	gga-miR-12214-5p	PLOD1	procollagen-lysine, 2-oxoglutarate 5-dioxygenase 1
87	gga-miR-12214-5p	KRT222	keratin 222
86	gga-miR-12214-5p	KPNA4	karyopherin subunit alpha 4
86	gga-miR-12214-5p	PLAGL2	PLAG1 like zinc finger 2
86	gga-miR-12214-5p	STIM2	stromal interaction molecule 2
86	gga-miR-12214-5p	MCF2	MCF.2 cell line derived transforming sequence
86	gga-miR-12214-5p	HOXB2	homeobox B2
86	gga-miR-12214-5p	ZNF148	zinc finger protein 148
86	gga-miR-12214-5p	MASP2	mannan binding lectin serine peptidase 2
86	gga-miR-12214-5p	DENND3	DENN domain containing 3
86	gga-miR-12214-5p	ABCC9	ATP binding cassette subfamily C member 9
86	gga-miR-12214-5p	SLC38A1	solute carrier family 38 member 1
86	gga-miR-12214-5p	ACTA2	actin, alpha 2, smooth muscle, aorta
86	gga-miR-12214-5p	USH1C	USH1 protein network component harmonin
86	gga-miR-12214-5p	MAPKAPK5	mitogen-activated protein kinase-activated protein kinase 5
86	gga-miR-12214-5p	LOC100857710	feather keratin 1-like
85	gga-miR-12214-5p	INTU	inturned planar cell polarity protein
85	gga-miR-12214-5p	LINGO2	leucine rich repeat and Ig domain containing 2
85	gga-miR-12214-5p	INSIG1	insulin induced gene 1
85	gga-miR-12214-5p	LOC107052803	feather keratin 1-like
85	gga-miR-12214-5p	THEMIS	thymocyte selection associated
85	gga-miR-12214-5p	NRXN1	neurexin 1
84	gga-miR-12214-5p	RD3	retinal degeneration 3
84	gga-miR-12214-5p	GSL	glutamine synthetase-like
84	gga-miR-12214-5p	GPD2	glycerol-3-phosphate dehydrogenase 2
84	gga-miR-12214-5p	MARCH4	membrane associated ring-CH-type finger 4
84	gga-miR-12214-5p	WDR26	WD repeat domain 26
84	gga-miR-12214-5p	LOC100858444	feather keratin 1-like
84	gga-miR-12214-5p	SUPT3H	SPT3 homolog, SAGA and STAGA complex component
84	gga-miR-12214-5p	PANK3	pantothenate kinase 3
84	gga-miR-12214-5p	WDR70	WD repeat domain 70
84	gga-miR-12214-5p	CHAF1B	chromatin assembly factor 1 subunit B
83	gga-miR-12214-5p	SPOCK3	SPARC (osteonectin), cwcv and kazal like domains proteoglycan 3
83	gga-miR-12214-5p	AP1M1	adaptor related protein complex 1 subunit mu 1
83	gga-miR-12214-5p	SPECC1L	sperm antigen with calponin homology and coiled-coil domains 1 like
83	gga-miR-12214-5p	ADAM10	ADAM metallopeptidase domain 10
83	gga-miR-12214-5p	ZFR2	zinc finger RNA binding protein 2
83	gga-miR-12214-5p	NABP1	nucleic acid binding protein 1
83	gga-miR-12214-5p	RSPO4	R-spondin 4
83	gga-miR-12214-5p	SPECC1	sperm antigen with calponin homology and coiled-coil domains 1
82	gga-miR-12214-5p	METTL22	methyltransferase like 22
82	gga-miR-12214-5p	KLF11	Kruppel like factor 11
82	gga-miR-12214-5p	LEMD2	LEM domain containing 2
82	gga-miR-12214-5p	TMEM178B	transmembrane protein 178B
82	gga-miR-12214-5p	TENT5C	family with sequence similarity 46 member C
82	gga-miR-12214-5p	MAOA	monoamine oxidase A
82	gga-miR-12214-5p	FAM19A5	family with sequence similarity 19 member A5, C-C motif chemokine like
82	gga-miR-12214-5p	NXPE3	neurexophilin and PC-esterase domain family member 3
82	gga-miR-12214-5p	AFF3	AF4/FMR2 family member 3
82	gga-miR-12214-5p	FBXW5	F-box and WD repeat domain containing 5
81	gga-miR-12214-5p	HGF	hepatocyte growth factor
81	gga-miR-12214-5p	KRT5	keratin 5
81	gga-miR-12214-5p	CADPS	calcium dependent secretion activator
81	gga-miR-12214-5p	CD109	CD109 molecule
81	gga-miR-12214-5p	HERPUD2	HERPUD family member 2
81	gga-miR-12214-5p	XPR1	xenotropic and polytropic retrovirus receptor 1
81	gga-miR-12214-5p	LOC428297	feather keratin Cos1-1/Cos1-3/Cos2-1-like
81	gga-miR-12214-5p	LOC428298	feather keratin Cos1-1/Cos1-3/Cos2-1-like
81	gga-miR-12214-5p	SLC24A2	solute carrier family 24 member 2
81	gga-miR-12214-5p	SAXO2	stabilizer of axonemal microtubules 2
80	gga-miR-12214-5p	ZMAT3	zinc finger matrin-type 3
80	gga-miR-12214-5p	BABAM2	BRISC and BRCA1 A complex member 2
80	gga-miR-12214-5p	HID1	HID1 domain containing
80	gga-miR-12214-5p	TNC	tenascin C
80	gga-miR-12214-5p	NEXN	nexilin F-actin binding protein
80	gga-miR-12214-5p	IDH3A	isocitrate dehydrogenase 3 (NAD(+)) alpha
96	gga-miR-12239-5p	GRIA4	glutamate ionotropic receptor AMPA type subunit 4
96	gga-miR-12239-5p	SLC8A3	solute carrier family 8 member A3
96	gga-miR-12239-5p	LOC107054986	glutamine-rich protein 2-like
95	gga-miR-12239-5p	RCAN3	RCAN family member 3
95	gga-miR-12239-5p	SNX10	sorting nexin 10
94	gga-miR-12239-5p	ISY1	ISY1 splicing factor homolog
94	gga-miR-12239-5p	TRAF3	TNF receptor associated factor 3
94	gga-miR-12239-5p	SLC16A7	solute carrier family 16 member 7
94	gga-miR-12239-5p	C2H6orf52	chromosome 2 C6orf52 homolog
92	gga-miR-12239-5p	PPP2CB	protein phosphatase 2 catalytic subunit beta
92	gga-miR-12239-5p	CNTN4	contactin 4
92	gga-miR-12239-5p	ADAM23	ADAM metallopeptidase domain 23
91	gga-miR-12239-5p	NFIL3	nuclear factor, interleukin 3 regulated
91	gga-miR-12239-5p	RNF14	ring finger protein 14
91	gga-miR-12239-5p	CCDC85A	coiled-coil domain containing 85A
90	gga-miR-12239-5p	PM20D1	peptidase M20 domain containing 1
90	gga-miR-12239-5p	GUCY1A2	guanylate cyclase 1 soluble subunit alpha 2
90	gga-miR-12239-5p	KIAA2026	KIAA2026
90	gga-miR-12239-5p	BRI3BP	BRI3 binding protein
90	gga-miR-12239-5p	EIF4G2	eukaryotic translation initiation factor 4 gamma 2
90	gga-miR-12239-5p	NBN	nibrin
90	gga-miR-12239-5p	CTSZ	cathepsin Z
90	gga-miR-12239-5p	KIAA1328	KIAA1328
90	gga-miR-12239-5p	FMR1	fragile X mental retardation 1
90	gga-miR-12239-5p	PANK4	pantothenate kinase 4
89	gga-miR-12239-5p	ELFN1	extracellular leucine rich repeat and fibronectin type III domain containing 1
89	gga-miR-12239-5p	THEMIS	thymocyte selection associated
88	gga-miR-12239-5p	GPD2	glycerol-3-phosphate dehydrogenase 2
88	gga-miR-12239-5p	NUP50	nucleoporin 50
88	gga-miR-12239-5p	RASGRF2	Ras protein specific guanine nucleotide releasing factor 2
88	gga-miR-12239-5p	MED31	mediator complex subunit 31
88	gga-miR-12239-5p	AZIN1	antizyme inhibitor 1
88	gga-miR-12239-5p	KCNT2	potassium sodium-activated channel subfamily T member 2
87	gga-miR-12239-5p	RABEP1	rabaptin, RAB GTPase binding effector protein 1
87	gga-miR-12239-5p	MAPK8	mitogen-activated protein kinase 8
87	gga-miR-12239-5p	LOC770548	uncharacterized LOC770548
87	gga-miR-12239-5p	PFKP	phosphofructokinase, platelet
87	gga-miR-12239-5p	SNX1	sorting nexin 1
87	gga-miR-12239-5p	RNF138	ring finger protein 138
86	gga-miR-12239-5p	UBXN7	UBX domain protein 7
86	gga-miR-12239-5p	PPM1H	protein phosphatase, Mg2+/Mn2+ dependent 1H
86	gga-miR-12239-5p	SENP1	SUMO specific peptidase 1
86	gga-miR-12239-5p	NRK	Nik related kinase
85	gga-miR-12239-5p	PLA2G4EL2	phospholipase A2 group IVE-like 2
85	gga-miR-12239-5p	FAM222B	family with sequence similarity 222 member B
85	gga-miR-12239-5p	ANO4	anoctamin 4
85	gga-miR-12239-5p	COG1	component of oligomeric golgi complex 1
85	gga-miR-12239-5p	FKBP14	FK506 binding protein 14
85	gga-miR-12239-5p	SSR1	signal sequence receptor subunit 1
85	gga-miR-12239-5p	QTRT2	queuine tRNA-ribosyltransferase accessory subunit 2
85	gga-miR-12239-5p	CHRM2	cholinergic receptor muscarinic 2
84	gga-miR-12239-5p	RBPMS2	RNA binding protein, mRNA processing factor 2
84	gga-miR-12239-5p	STIL	SCL/TAL1 interrupting locus
84	gga-miR-12239-5p	GPAT3	glycerol-3-phosphate acyltransferase 3
84	gga-miR-12239-5p	ATCAY	ATCAY, caytaxin
84	gga-miR-12239-5p	CRIP1	cysteine rich protein 1
83	gga-miR-12239-5p	KIAA1644	KIAA1644
83	gga-miR-12239-5p	IGSF6	immunoglobulin superfamily member 6
83	gga-miR-12239-5p	FAM210A	family with sequence similarity 210 member A
83	gga-miR-12239-5p	ARID4B	AT-rich interaction domain 4B
83	gga-miR-12239-5p	CCDC39	coiled-coil domain containing 39
83	gga-miR-12239-5p	SMG7	SMG7, nonsense mediated mRNA decay factor
83	gga-miR-12239-5p	RORA	RAR related orphan receptor A
83	gga-miR-12239-5p	LOC101750509	uncharacterized LOC101750509
82	gga-miR-12239-5p	WWTR1	WW domain containing transcription regulator 1
82	gga-miR-12239-5p	C19H17ORF64	chromosome 19 open reading frame, human C17orf64
82	gga-miR-12239-5p	TRIM67	tripartite motif containing 67
82	gga-miR-12239-5p	FAM83A	family with sequence similarity 83 member A
82	gga-miR-12239-5p	GRAP2	GRB2 related adaptor protein 2
82	gga-miR-12239-5p	WDFY3	WD repeat and FYVE domain containing 3
82	gga-miR-12239-5p	GAS2	growth arrest specific 2
82	gga-miR-12239-5p	IL20RA	interleukin 20 receptor subunit alpha
82	gga-miR-12239-5p	LCLAT1	lysocardiolipin acyltransferase 1
81	gga-miR-12239-5p	LOC107053361	olfactory receptor 1052-like
81	gga-miR-12239-5p	MTR	5-methyltetrahydrofolate-homocysteine methyltransferase
81	gga-miR-12239-5p	MMADHC	methylmalonic aciduria and homocystinuria, cblD type
81	gga-miR-12239-5p	PRIM2	DNA primase subunit 2
80	gga-miR-12239-5p	MSRB3	methionine sulfoxide reductase B3
80	gga-miR-12239-5p	TAPBPL	TAP binding protein like
100	gga-miR-142-5p	NEXMIF	neurite extension and migration factor
99	gga-miR-142-5p	IL8L1	interleukin 8-like 1
99	gga-miR-142-5p	SHISA6	shisa family member 6
99	gga-miR-142-5p	TOX	thymocyte selection associated high mobility group box
98	gga-miR-142-5p	KLHDC10	kelch domain containing 10
98	gga-miR-142-5p	GID4	GID complex subunit 4 homolog
97	gga-miR-142-5p	TFDP1	transcription factor Dp-1
96	gga-miR-142-5p	COL18A1	collagen, type XVIII, alpha 1
96	gga-miR-142-5p	LHX9	LIM homeobox 9
96	gga-miR-142-5p	ANKS1B	ankyrin repeat and sterile alpha motif domain containing 1B
96	gga-miR-142-5p	SLC44A1	solute carrier family 44 (choline transporter), member 1
96	gga-miR-142-5p	STK26	serine/threonine kinase 26
95	gga-miR-142-5p	PTBP1	polypyrimidine tract binding protein 1
95	gga-miR-142-5p	PCGF5	polycomb group ring finger 5
95	gga-miR-142-5p	CHEK2	checkpoint kinase 2
95	gga-miR-142-5p	SEPT7	septin 7
95	gga-miR-142-5p	CEP162	centrosomal protein 162
94	gga-miR-142-5p	ITCH	itchy E3 ubiquitin protein ligase
94	gga-miR-142-5p	EBF2	early B cell factor 2
94	gga-miR-142-5p	HIPK3	homeodomain interacting protein kinase 3
93	gga-miR-142-5p	MAD2L1	mitotic arrest deficient 2 like 1
93	gga-miR-142-5p	RBPJ	recombination signal binding protein for immunoglobulin kappa J region
93	gga-miR-142-5p	HIVEP1	human immunodeficiency virus type I enhancer binding protein 1
93	gga-miR-142-5p	F3	coagulation factor III, tissue factor
93	gga-miR-142-5p	NEPRO	nucleolus and neural progenitor protein
93	gga-miR-142-5p	RNF20	ring finger protein 20
93	gga-miR-142-5p	UBE2R2L	ubiquitin-conjugating enzyme E2 R2-like
93	gga-miR-142-5p	TFAP2D	transcription factor AP-2 delta
92	gga-miR-142-5p	KIF3A	kinesin family member 3A
92	gga-miR-142-5p	TMEM65	transmembrane protein 65
92	gga-miR-142-5p	FOLH1	folate hydrolase 1
92	gga-miR-142-5p	MYCN	MYCN proto-oncogene, bHLH transcription factor
92	gga-miR-142-5p	TCOF1	treacle ribosome biogenesis factor 1
92	gga-miR-142-5p	RRM2	ribonucleotide reductase regulatory subunit M2
92	gga-miR-142-5p	MFN1	mitofusin 1
92	gga-miR-142-5p	OSBPL11	oxysterol binding protein like 11
92	gga-miR-142-5p	PRDM4	PR/SET domain 4
92	gga-miR-142-5p	SPSB1	splA/ryanodine receptor domain and SOCS box containing 1
91	gga-miR-142-5p	BCR	BCR, RhoGEF and GTPase activating protein
91	gga-miR-142-5p	TRPC4	transient receptor potential cation channel subfamily C member 4
91	gga-miR-142-5p	TAB3	TGF-beta activated kinase 1 (MAP3K7) binding protein 3
91	gga-miR-142-5p	RIF1	replication timing regulatory factor 1
91	gga-miR-142-5p	PPP1R12A	protein phosphatase 1 regulatory subunit 12A
91	gga-miR-142-5p	SPIA9	serpin peptidase inhibitor, clade A (alpha-1 antiproteinase, antitrypsin), member 9
91	gga-miR-142-5p	WIPF1	WAS/WASL interacting protein family member 1
91	gga-miR-142-5p	CYR61	cysteine rich angiogenic inducer 61
91	gga-miR-142-5p	DCAF7	DDB1 and CUL4 associated factor 7
90	gga-miR-142-5p	GLI3	GLI family zinc finger 3
90	gga-miR-142-5p	ZCCHC10	zinc finger CCHC-type containing 10
89	gga-miR-142-5p	SFPQ	splicing factor proline and glutamine rich
89	gga-miR-142-5p	CLOCK	clock circadian regulator
89	gga-miR-142-5p	TOPAZ1	testis and ovary specific PAZ domain containing 1
89	gga-miR-142-5p	DEPDC7	DEP domain containing 7
89	gga-miR-142-5p	LARP4	La ribonucleoprotein domain family member 4
89	gga-miR-142-5p	REV1	REV1, DNA directed polymerase
89	gga-miR-142-5p	PCDH18	protocadherin 18
89	gga-miR-142-5p	TRIM23	tripartite motif containing 23
89	gga-miR-142-5p	UBE2R2	ubiquitin conjugating enzyme E2 R2
88	gga-miR-142-5p	CCDC112	coiled-coil domain containing 112
88	gga-miR-142-5p	PAPD5	poly(A) RNA polymerase D5, non-canonical
88	gga-miR-142-5p	ZXDC	ZXD family zinc finger C
88	gga-miR-142-5p	KAT6B	lysine acetyltransferase 6B
88	gga-miR-142-5p	ESR2	estrogen receptor 2
88	gga-miR-142-5p	NOP58	NOP58 ribonucleoprotein
88	gga-miR-142-5p	FAM117B	family with sequence similarity 117 member B
88	gga-miR-142-5p	ANKRD10	ankyrin repeat domain 10
88	gga-miR-142-5p	SMAP1	small ArfGAP 1
87	gga-miR-142-5p	SPEN	spen family transcriptional repressor
87	gga-miR-142-5p	TLE3	transducin like enhancer of split 3
87	gga-miR-142-5p	PIGH	phosphatidylinositol glycan anchor biosynthesis class H
87	gga-miR-142-5p	PDS5B	PDS5 cohesin associated factor B
87	gga-miR-142-5p	PRR15	proline rich 15
87	gga-miR-142-5p	DLL1	delta like canonical Notch ligand 1
87	gga-miR-142-5p	TPCN1	two pore segment channel 1
87	gga-miR-142-5p	BARX1	BARX homeobox 1
87	gga-miR-142-5p	IFIH1	interferon induced with helicase C domain 1
87	gga-miR-142-5p	WSB1	WD repeat and SOCS box containing 1
87	gga-miR-142-5p	ZNF106	zinc finger protein 106
86	gga-miR-142-5p	NBEAL1	neurobeachin like 1
86	gga-miR-142-5p	ROCK1	Rho-associated, coiled-coil containing protein kinase 1
86	gga-miR-142-5p	CSTF3	cleavage stimulation factor subunit 3
86	gga-miR-142-5p	ARL15	ADP ribosylation factor like GTPase 15
86	gga-miR-142-5p	SLC4A10	solute carrier family 4 member 10
86	gga-miR-142-5p	FNBP1L	formin binding protein 1 like
86	gga-miR-142-5p	ARHGAP5	Rho GTPase activating protein 5
86	gga-miR-142-5p	FBXO15	F-box protein 15
86	gga-miR-142-5p	CTH	cystathionine gamma-lyase
86	gga-miR-142-5p	PNRC1	proline rich nuclear receptor coactivator 1
86	gga-miR-142-5p	KIF26A	kinesin family member 26A
86	gga-miR-142-5p	GID8	GID complex subunit 8 homolog
85	gga-miR-142-5p	MAP4K4	mitogen-activated protein kinase kinase kinase kinase 4
85	gga-miR-142-5p	VAMP4	vesicle associated membrane protein 4
85	gga-miR-142-5p	C26H6orf89	chromosome 26 C6orf89 homolog
85	gga-miR-142-5p	ANKRD6	ankyrin repeat domain 6
85	gga-miR-142-5p	NABP1	nucleic acid binding protein 1
85	gga-miR-142-5p	LOC422051	zinc finger protein 91-like
84	gga-miR-142-5p	CBFA2T3	CBFA2/RUNX1 translocation partner 3
84	gga-miR-142-5p	RGS16	regulator of G-protein signaling 16
84	gga-miR-142-5p	THBS1	thrombospondin 1
84	gga-miR-142-5p	MCF2	MCF.2 cell line derived transforming sequence
84	gga-miR-142-5p	NKX2-1	NK2 homeobox 1
84	gga-miR-142-5p	HOXA4	homeobox A4
84	gga-miR-142-5p	RBFOX1	RNA binding protein, fox-1 homolog 1
83	gga-miR-142-5p	PDE1C	phosphodiesterase 1C
83	gga-miR-142-5p	PRPF38B	pre-mRNA processing factor 38B
83	gga-miR-142-5p	MLC1	megalencephalic leukoencephalopathy with subcortical cysts 1
83	gga-miR-142-5p	PRR14L	proline rich 14-like
83	gga-miR-142-5p	NOMO3	NODAL modulator 3
83	gga-miR-142-5p	PLCE1	phospholipase C epsilon 1
83	gga-miR-142-5p	BDNF	brain derived neurotrophic factor
82	gga-miR-142-5p	TPBG	trophoblast glycoprotein
82	gga-miR-142-5p	SLC22A23	solute carrier family 22 member 23
82	gga-miR-142-5p	LTBP4	latent transforming growth factor beta binding protein 4
82	gga-miR-142-5p	LOC107050162	collagen alpha-1(VIII) chain-like
82	gga-miR-142-5p	APCDD1L	APC down-regulated 1 like
82	gga-miR-142-5p	SLC4A4	solute carrier family 4 member 4
82	gga-miR-142-5p	RGS12	regulator of G protein signaling 12
82	gga-miR-142-5p	SUCLG2	succinate-CoA ligase GDP-forming beta subunit
82	gga-miR-142-5p	LZTS1	leucine zipper tumor suppressor 1
82	gga-miR-142-5p	NFXL1	nuclear transcription factor, X-box binding like 1
82	gga-miR-142-5p	VAMP2	vesicle-associated membrane protein 2 (synaptobrevin 2)
82	gga-miR-142-5p	ZBTB44	zinc finger and BTB domain containing 44
82	gga-miR-142-5p	SERPINB10B	serpin peptidase inhibitor, clade B (ovalbumin), member 10 B
82	gga-miR-142-5p	SPRYD7	SPRY domain containing 7
82	gga-miR-142-5p	FGF10	fibroblast growth factor 10
82	gga-miR-142-5p	ADAMTSL2	ADAMTS like 2
82	gga-miR-142-5p	KIAA0430	KIAA0430
81	gga-miR-142-5p	PNRC2	proline rich nuclear receptor coactivator 2
81	gga-miR-142-5p	GOLGB1	golgin B1
81	gga-miR-142-5p	POLN	DNA polymerase nu
81	gga-miR-142-5p	ARPP21	cAMP regulated phosphoprotein 21
81	gga-miR-142-5p	ZNF800	zinc finger protein 800
81	gga-miR-142-5p	NUDT14	nudix hydrolase 14
81	gga-miR-142-5p	WDR44	WD repeat domain 44
81	gga-miR-142-5p	EBF3	early B cell factor 3
81	gga-miR-142-5p	BMP15	bone morphogenetic protein 15
81	gga-miR-142-5p	RPH3AL	rabphilin 3A like (without C2 domains)
81	gga-miR-142-5p	EPS15	epidermal growth factor receptor pathway substrate 15
81	gga-miR-142-5p	TFPI	tissue factor pathway inhibitor
81	gga-miR-142-5p	PDE3A	phosphodiesterase 3A
81	gga-miR-142-5p	HAUS3	HAUS augmin like complex subunit 3
81	gga-miR-142-5p	FUNDC1	FUN14 domain containing 1
80	gga-miR-142-5p	EFL1	elongation factor like GTPase 1
80	gga-miR-142-5p	UBE2N	ubiquitin conjugating enzyme E2 N
80	gga-miR-142-5p	TMEM63A	transmembrane protein 63A
80	gga-miR-142-5p	ZC3HAV1	zinc finger CCCH-type containing, antiviral 1
80	gga-miR-142-5p	INPP5A	inositol polyphosphate-5-phosphatase A
80	gga-miR-142-5p	SCYL2	SCY1 like pseudokinase 2
80	gga-miR-142-5p	ST8SIA1	ST8 alpha-N-acetyl-neuraminide alpha-2,8-sialyltransferase 1
80	gga-miR-142-5p	SFT2D1	SFT2 domain containing 1
94	gga-miR-144-5p	RBFOX1	RNA binding protein, fox-1 homolog 1
93	gga-miR-144-5p	PARP14	poly(ADP-ribose) polymerase family member 14
92	gga-miR-144-5p	SAXO2	stabilizer of axonemal microtubules 2
91	gga-miR-144-5p	CAMKMT	calmodulin-lysine N-methyltransferase
89	gga-miR-144-5p	FKBP9	FK506 binding protein 9
88	gga-miR-144-5p	SGCZ	sarcoglycan zeta
88	gga-miR-144-5p	INO80D	INO80 complex subunit D
87	gga-miR-144-5p	CYTL1	cytokine like 1
87	gga-miR-144-5p	MPP7	membrane palmitoylated protein 7
86	gga-miR-144-5p	PTPRM	protein tyrosine phosphatase, receptor type M
86	gga-miR-144-5p	HSPB11	heat shock protein family B (small) member 11
85	gga-miR-144-5p	ZSWIM6	zinc finger SWIM-type containing 6
85	gga-miR-144-5p	CCNY	cyclin Y
85	gga-miR-144-5p	GDI2	GDP dissociation inhibitor 2
84	gga-miR-144-5p	HACL1	2-hydroxyacyl-CoA lyase 1
84	gga-miR-144-5p	NEK2	NIMA related kinase 2
84	gga-miR-144-5p	EFCAB1	EF-hand calcium binding domain 1
83	gga-miR-144-5p	SPTSSA	serine palmitoyltransferase small subunit A
83	gga-miR-144-5p	CXorf21	chromosome X open reading frame 21
82	gga-miR-144-5p	POT1	protection of telomeres 1
82	gga-miR-144-5p	SMARCA2	SWI/SNF related, matrix associated, actin dependent regulator of chromatin, subfamily a, member 2
81	gga-miR-144-5p	ZMYND8	zinc finger MYND-type containing 8
81	gga-miR-144-5p	ZNF654	zinc finger protein 654
80	gga-miR-144-5p	ZDHHC15	zinc finger DHHC-type containing 15
80	gga-miR-144-5p	FAP	fibroblast activation protein alpha
95	gga-miR-1451-3p	AHRR	aryl-hydrocarbon receptor repressor
94	gga-miR-1451-3p	SLC24A3	solute carrier family 24 member 3
94	gga-miR-1451-3p	ARVCF	ARVCF, delta catenin family member
92	gga-miR-1451-3p	WASHC3	WASH complex subunit 3
92	gga-miR-1451-3p	COL1A2	collagen type I alpha 2 chain
92	gga-miR-1451-3p	CAP2	cyclase associated actin cytoskeleton regulatory protein 2
91	gga-miR-1451-3p	UNC5C	unc-5 netrin receptor C
89	gga-miR-1451-3p	REEP3	receptor accessory protein 3
89	gga-miR-1451-3p	MYO3B	myosin IIIB
89	gga-miR-1451-3p	CALCOCO2	calcium binding and coiled-coil domain 2
89	gga-miR-1451-3p	LOC428335	hyperpolarization activated cyclic nucleotide-gated potassium channel 2
88	gga-miR-1451-3p	DPH5	diphthamide biosynthesis 5
88	gga-miR-1451-3p	ROR1	receptor tyrosine kinase like orphan receptor 1
87	gga-miR-1451-3p	DDO	D-aspartate oxidase
87	gga-miR-1451-3p	RGS12	regulator of G protein signaling 12
87	gga-miR-1451-3p	PVALB	parvalbumin
86	gga-miR-1451-3p	AGPAT9L	1-acylglycerol-3-phosphate O-acyltransferase 9-like
86	gga-miR-1451-3p	THSD4	thrombospondin type 1 domain containing 4
85	gga-miR-1451-3p	BAZ2B	bromodomain adjacent to zinc finger domain 2B
84	gga-miR-1451-3p	SLITRK4	SLIT and NTRK like family member 4
84	gga-miR-1451-3p	CHRNB3	cholinergic receptor nicotinic beta 3 subunit
84	gga-miR-1451-3p	FNDC3A	fibronectin type III domain containing 3A
83	gga-miR-1451-3p	RBM26	RNA binding motif protein 26
83	gga-miR-1451-3p	KLF12	Kruppel-like factor 12
83	gga-miR-1451-3p	MRPL22	mitochondrial ribosomal protein L22
83	gga-miR-1451-3p	FRA10AC1	FRA10A associated CGG repeat 1
82	gga-miR-1451-3p	EPHB1	EPH receptor B1
82	gga-miR-1451-3p	HDAC9	histone deacetylase 9
82	gga-miR-1451-3p	HNRNPAB	heterogeneous nuclear ribonucleoprotein A/B
82	gga-miR-1451-3p	ARHGDIB	Rho GDP dissociation inhibitor beta
81	gga-miR-1451-3p	PHYHIPL	phytanoyl-CoA 2-hydroxylase interacting protein like
81	gga-miR-1451-3p	RABGAP1L	RAB GTPase activating protein 1 like
81	gga-miR-1451-3p	ELL2	elongation factor for RNA polymerase II 2
80	gga-miR-1451-3p	BRMS1L	BRMS1 like transcriptional repressor
80	gga-miR-1451-3p	SMIM18	small integral membrane protein 18
80	gga-miR-1451-3p	HTT	huntingtin
80	gga-miR-1451-3p	DTNA	dystrobrevin alpha
90	gga-miR-147	NDUFA4	NDUFA4, mitochondrial complex associated
84	gga-miR-147	BDNF	brain derived neurotrophic factor
82	gga-miR-147	MID1IP1	MID1 interacting protein 1
82	gga-miR-147	TMEM107	transmembrane protein 107
82	gga-miR-147	CCDC28A	coiled-coil domain containing 28A
97	gga-miR-148a-5p	TLE4Z1	transducin like enhancer of split 4-Z 1
95	gga-miR-148a-5p	RNF38	ring finger protein 38
95	gga-miR-148a-5p	GPX7	glutathione peroxidase 7
93	gga-miR-148a-5p	DZANK1	double zinc ribbon and ankyrin repeat domains 1
92	gga-miR-148a-5p	SVOP	SV2 related protein
92	gga-miR-148a-5p	SMCO4	single-pass membrane protein with coiled-coil domains 4
92	gga-miR-148a-5p	CSNK1A1L	casein kinase 1 alpha 1 like
92	gga-miR-148a-5p	NUB1	negative regulator of ubiquitin like proteins 1
91	gga-miR-148a-5p	PPARGC1A	PPARG coactivator 1 alpha
90	gga-miR-148a-5p	CANX	calnexin
90	gga-miR-148a-5p	FLRT3	fibronectin leucine rich transmembrane protein 3
90	gga-miR-148a-5p	FAM169A	family with sequence similarity 169 member A
90	gga-miR-148a-5p	ARHGEF9	Cdc42 guanine nucleotide exchange factor 9
89	gga-miR-148a-5p	SLIT3	slit guidance ligand 3
89	gga-miR-148a-5p	TMEM192	transmembrane protein 192
89	gga-miR-148a-5p	GEMIN2	gem nuclear organelle associated protein 2
88	gga-miR-148a-5p	PDCD6	programmed cell death 6
88	gga-miR-148a-5p	FAM83B	family with sequence similarity 83 member B
88	gga-miR-148a-5p	NUDCD1	NudC domain containing 1
88	gga-miR-148a-5p	KIAA1109	KIAA1109
88	gga-miR-148a-5p	GRK7	G protein-coupled receptor kinase 7
88	gga-miR-148a-5p	PDCD1LG2	programmed cell death 1 ligand 2
88	gga-miR-148a-5p	ADAMTS5	ADAM metallopeptidase with thrombospondin type 1 motif 5
87	gga-miR-148a-5p	YIPF5	Yip1 domain family member 5
87	gga-miR-148a-5p	LRRC28	leucine rich repeat containing 28
87	gga-miR-148a-5p	DHX29	DExH-box helicase 29
87	gga-miR-148a-5p	SYNCRIP	synaptotagmin binding cytoplasmic RNA interacting protein
87	gga-miR-148a-5p	OCSTAMP	osteoclast stimulatory transmembrane protein
86	gga-miR-148a-5p	ASPA	aspartoacylase
86	gga-miR-148a-5p	SP4	Sp4 transcription factor
86	gga-miR-148a-5p	C5	complement component 5
86	gga-miR-148a-5p	IVD	isovaleryl-CoA dehydrogenase
86	gga-miR-148a-5p	NLGN1	neuroligin 1
85	gga-miR-148a-5p	STAG2	stromal antigen 2
85	gga-miR-148a-5p	PITRM1	pitrilysin metallopeptidase 1
84	gga-miR-148a-5p	XKR6	XK related 6
84	gga-miR-148a-5p	WT1	Wilms tumor 1
84	gga-miR-148a-5p	NOC3L	NOC3 like DNA replication regulator
84	gga-miR-148a-5p	TPD52	tumor protein D52
83	gga-miR-148a-5p	NUDT2	nudix hydrolase 2
83	gga-miR-148a-5p	C2H6ORF62	chromosome 2 open reading frame, human C6orf62
83	gga-miR-148a-5p	LOC427400	uncharacterized LOC427400
83	gga-miR-148a-5p	ELAVL2	ELAV like RNA binding protein 2
83	gga-miR-148a-5p	L3MBTL4	l(3)mbt-like 4 (Drosophila)
82	gga-miR-148a-5p	DNAL1	dynein axonemal light chain 1
82	gga-miR-148a-5p	NR3C2	nuclear receptor subfamily 3 group C member 2
81	gga-miR-148a-5p	QRFPR	pyroglutamylated RFamide peptide receptor
81	gga-miR-148a-5p	DPH6	diphthamine biosynthesis 6
81	gga-miR-148a-5p	FGF10	fibroblast growth factor 10
80	gga-miR-148a-5p	NEPRO	nucleolus and neural progenitor protein
80	gga-miR-148a-5p	FAM161A	FAM161A, centrosomal protein
80	gga-miR-148a-5p	FRS2	fibroblast growth factor receptor substrate 2
80	gga-miR-148a-5p	C1GALT1C1	C1GALT1 specific chaperone 1
80	gga-miR-148a-5p	SENP6	SUMO specific peptidase 6
99	gga-miR-210a-3p	ISCU	iron-sulfur cluster assembly enzyme
94	gga-miR-210a-3p	PFKFB2	6-phosphofructo-2-kinase/fructose-2,6-biphosphatase 2
94	gga-miR-210a-3p	IDH3A	isocitrate dehydrogenase 3 (NAD(+)) alpha
91	gga-miR-210a-3p	MIGA2	mitoguardin 2
90	gga-miR-210a-3p	NDUFS7	NADH:ubiquinone oxidoreductase core subunit S7
89	gga-miR-210a-3p	SLC25A37	solute carrier family 25 (mitochondrial iron transporter), member 37
88	gga-miR-210a-3p	PDXK	pyridoxal kinase
88	gga-miR-210a-3p	KNG1	kininogen 1
88	gga-miR-210a-3p	DUSP16	dual specificity phosphatase 16
87	gga-miR-210a-3p	PLAGL2	PLAG1 like zinc finger 2
86	gga-miR-210a-3p	PITPNB	phosphatidylinositol transfer protein beta
86	gga-miR-210a-3p	MOCS1	molybdenum cofactor synthesis 1
86	gga-miR-210a-3p	ETFDH	electron transfer flavoprotein dehydrogenase
86	gga-miR-210a-3p	GPD1L	glycerol-3-phosphate dehydrogenase 1-like
86	gga-miR-210a-3p	INHBB	inhibin subunit beta B
84	gga-miR-210a-3p	BDNF	brain derived neurotrophic factor
83	gga-miR-210a-3p	MID1IP1	MID1 interacting protein 1
83	gga-miR-210a-3p	RSPRY1	ring finger and SPRY domain containing 1
83	gga-miR-210a-3p	FAM122B	family with sequence similarity 122B
100	gga-miR-30e-5p	XPO1	exportin 1
100	gga-miR-30e-5p	PPIP5K2	diphosphoinositol pentakisphosphate kinase 2
100	gga-miR-30e-5p	TNRC6A	trinucleotide repeat containing 6A
100	gga-miR-30e-5p	MAST4	microtubule associated serine/threonine kinase family member 4
100	gga-miR-30e-5p	BNIP3L	BCL2 interacting protein 3 like
100	gga-miR-30e-5p	SLC4A7	solute carrier family 4 member 7
100	gga-miR-30e-5p	KLHL20	kelch like family member 20
100	gga-miR-30e-5p	DESI2	desumoylating isopeptidase 2
100	gga-miR-30e-5p	CCDC6	coiled-coil domain containing 6
99	gga-miR-30e-5p	FNIP2	folliculin interacting protein 2
99	gga-miR-30e-5p	PPARGC1A	PPARG coactivator 1 alpha
99	gga-miR-30e-5p	NEDD4	neural precursor cell expressed, developmentally down-regulated 4, E3 ubiquitin protein ligase
99	gga-miR-30e-5p	PRDM1	PR/SET domain 1
99	gga-miR-30e-5p	YAF2	YY1 associated factor 2
99	gga-miR-30e-5p	MAP3K7	mitogen-activated protein kinase kinase kinase 7
99	gga-miR-30e-5p	CBLB	Cbl proto-oncogene B
99	gga-miR-30e-5p	PLAGL2	PLAG1 like zinc finger 2
99	gga-miR-30e-5p	AP3S1	adaptor related protein complex 3 sigma 1 subunit
99	gga-miR-30e-5p	LGI1	leucine rich glioma inactivated 1
99	gga-miR-30e-5p	FIGN	fidgetin, microtubule severing factor
99	gga-miR-30e-5p	ITPK1	inositol-tetrakisphosphate 1-kinase
99	gga-miR-30e-5p	TNRC6B	trinucleotide repeat containing 6B
99	gga-miR-30e-5p	NT5E	5'-nucleotidase ecto
99	gga-miR-30e-5p	PIP4K2A	phosphatidylinositol-5-phosphate 4-kinase type 2 alpha
99	gga-miR-30e-5p	NAALADL2	N-acetylated alpha-linked acidic dipeptidase like 2
99	gga-miR-30e-5p	LHX8	LIM homeobox 8
99	gga-miR-30e-5p	IRX4	iroquois homeobox 4
99	gga-miR-30e-5p	PROSER1	proline and serine rich 1
99	gga-miR-30e-5p	LIN28B	lin-28 homolog B
98	gga-miR-30e-5p	NFATC3	nuclear factor of activated T-cells 3
98	gga-miR-30e-5p	PLXNC1	plexin C1
98	gga-miR-30e-5p	NCAM1	neural cell adhesion molecule 1
98	gga-miR-30e-5p	FRZB	frizzled related protein
98	gga-miR-30e-5p	KIAA0930	KIAA0930
98	gga-miR-30e-5p	DENND1B	DENN domain containing 1B
98	gga-miR-30e-5p	ADAMTS6	ADAM metallopeptidase with thrombospondin type 1 motif 6
98	gga-miR-30e-5p	ZNF608	zinc finger protein 608
98	gga-miR-30e-5p	SCN2A	sodium voltage-gated channel alpha subunit 2
98	gga-miR-30e-5p	ZCCHC24	zinc finger CCHC-type containing 24
98	gga-miR-30e-5p	SMIM10L1	small integral membrane protein 10 like 1
98	gga-miR-30e-5p	RORA	RAR related orphan receptor A
98	gga-miR-30e-5p	MARCH1	membrane associated ring-CH-type finger 1
98	gga-miR-30e-5p	KCTD7	potassium channel tetramerization domain containing 7
98	gga-miR-30e-5p	MIER3	MIER family member 3
98	gga-miR-30e-5p	SEC23A	Sec23 homolog A, coat complex II component
98	gga-miR-30e-5p	PDE7A	phosphodiesterase 7A
98	gga-miR-30e-5p	APBA1	amyloid beta precursor protein binding family A member 1
97	gga-miR-30e-5p	NRG3	neuregulin 3
97	gga-miR-30e-5p	SLC35F4	solute carrier family 35 member F4
97	gga-miR-30e-5p	STK39	serine/threonine kinase 39
97	gga-miR-30e-5p	TDG	thymine DNA glycosylase
97	gga-miR-30e-5p	PTPN13	protein tyrosine phosphatase, non-receptor type 13
97	gga-miR-30e-5p	SRSF7	serine and arginine rich splicing factor 7
97	gga-miR-30e-5p	NAPEPLD	N-acyl phosphatidylethanolamine phospholipase D
97	gga-miR-30e-5p	PPP3CA	protein phosphatase 3, catalytic subunit, alpha isozyme
97	gga-miR-30e-5p	SCN3A	sodium voltage-gated channel alpha subunit 3
97	gga-miR-30e-5p	LOC422106	uncharacterized LOC422106
97	gga-miR-30e-5p	LNPK	lunapark, ER junction formation factor
97	gga-miR-30e-5p	DENND4A	DENN domain containing 4A
97	gga-miR-30e-5p	FAM124A	family with sequence similarity 124 member A
97	gga-miR-30e-5p	CPSF6	cleavage and polyadenylation specific factor 6
97	gga-miR-30e-5p	FAM49A	family with sequence similarity 49 member A
97	gga-miR-30e-5p	LARGE1	LARGE xylosyl- and glucuronyltransferase 1
97	gga-miR-30e-5p	ZNRF1	zinc and ring finger 1
97	gga-miR-30e-5p	SCN5A	sodium voltage-gated channel alpha subunit 5
97	gga-miR-30e-5p	ROPN1L	rhophilin associated tail protein 1 like
97	gga-miR-30e-5p	RFX6	regulatory factor X6
97	gga-miR-30e-5p	ADRA2A	adrenoceptor alpha 2A
96	gga-miR-30e-5p	PLPPR4	phospholipid phosphatase related 4
96	gga-miR-30e-5p	STX2	syntaxin 2
96	gga-miR-30e-5p	TBC1D2B	TBC1 domain family member 2B
96	gga-miR-30e-5p	THBS2	thrombospondin 2
96	gga-miR-30e-5p	DCBLD1	discoidin, CUB and LCCL domain containing 1
96	gga-miR-30e-5p	ANKHD1	ankyrin repeat and KH domain containing 1
96	gga-miR-30e-5p	CNOT9	CCR4-NOT transcription complex subunit 9
96	gga-miR-30e-5p	HCFC2	host cell factor C2
96	gga-miR-30e-5p	MMD	monocyte to macrophage differentiation associated
96	gga-miR-30e-5p	BNC1	basonuclin 1
96	gga-miR-30e-5p	SP4	Sp4 transcription factor
96	gga-miR-30e-5p	PPP3R1	protein phosphatase 3 regulatory subunit B, alpha
96	gga-miR-30e-5p	PRICKLE1	prickle planar cell polarity protein 1
96	gga-miR-30e-5p	FAM199X	family with sequence similarity 199, X-linked
96	gga-miR-30e-5p	TBC1D15	TBC1 domain family member 15
96	gga-miR-30e-5p	ZCCHC2	zinc finger CCHC-type containing 2
96	gga-miR-30e-5p	PUS10	pseudouridylate synthase 10
96	gga-miR-30e-5p	VAT1L	vesicle amine transport 1 like
96	gga-miR-30e-5p	ZDHHC21	zinc finger DHHC-type containing 21
96	gga-miR-30e-5p	ANKRD17	ankyrin repeat domain 17
96	gga-miR-30e-5p	KLF10	Kruppel-like factor 10
96	gga-miR-30e-5p	SLC7A10	solute carrier family 7 member 10
96	gga-miR-30e-5p	EPB41L3	erythrocyte membrane protein band 4.1 like 3
96	gga-miR-30e-5p	IL1RAPL2	interleukin 1 receptor accessory protein like 2
96	gga-miR-30e-5p	ABRACL	ABRA C-terminal like
96	gga-miR-30e-5p	RASD1	ras related dexamethasone induced 1
96	gga-miR-30e-5p	TRIL	TLR4 interactor with leucine rich repeats
96	gga-miR-30e-5p	ADGRA3	adhesion G protein-coupled receptor A3
96	gga-miR-30e-5p	TWF1	twinfilin actin binding protein 1
96	gga-miR-30e-5p	ERG	ERG, ETS transcription factor
95	gga-miR-30e-5p	WDR7	WD repeat domain 7
95	gga-miR-30e-5p	ZNF488	zinc finger protein 488
95	gga-miR-30e-5p	DLGAP4	discs, large (Drosophila) homolog-associated protein 4
95	gga-miR-30e-5p	NR5A2	nuclear receptor subfamily 5 group A member 2
95	gga-miR-30e-5p	LRP6	LDL receptor related protein 6
95	gga-miR-30e-5p	WNT8A	Wnt family member 8A
95	gga-miR-30e-5p	GRHL1	grainyhead like transcription factor 1
95	gga-miR-30e-5p	ADRA1D	adrenoceptor alpha 1D
95	gga-miR-30e-5p	CALD1	caldesmon 1
95	gga-miR-30e-5p	MARCH8	membrane associated ring-CH-type finger 8
95	gga-miR-30e-5p	SON	SON DNA binding protein
95	gga-miR-30e-5p	SH3RF1	SH3 domain containing ring finger 1
95	gga-miR-30e-5p	KMT2C	lysine methyltransferase 2C
95	gga-miR-30e-5p	FGD6	FYVE, RhoGEF and PH domain containing 6
95	gga-miR-30e-5p	ARHGAP11A	Rho GTPase activating protein 11A
95	gga-miR-30e-5p	GALNT7	polypeptide N-acetylgalactosaminyltransferase 7
95	gga-miR-30e-5p	KLHL28	kelch like family member 28
95	gga-miR-30e-5p	SRD5A1	steroid-5-alpha-reductase, alpha polypeptide 1 (3-oxo-5 alpha-steroid delta 4-dehydrogenase alpha 1)
95	gga-miR-30e-5p	FAM46A	family with sequence similarity 46 member A
95	gga-miR-30e-5p	OTUD6B	OTU domain containing 6B
95	gga-miR-30e-5p	KSR1	kinase suppressor of ras 1
95	gga-miR-30e-5p	POLR3E	RNA polymerase III subunit E
95	gga-miR-30e-5p	C2CD2	C2 calcium dependent domain containing 2
95	gga-miR-30e-5p	LRRC17	leucine rich repeat containing 17
95	gga-miR-30e-5p	ADAMTS5	ADAM metallopeptidase with thrombospondin type 1 motif 5
95	gga-miR-30e-5p	YOD1	YOD1 deubiquitinase
95	gga-miR-30e-5p	KDM3A	lysine demethylase 3A
95	gga-miR-30e-5p	LANCL3	LanC like 3
95	gga-miR-30e-5p	ABAT	4-aminobutyrate aminotransferase
94	gga-miR-30e-5p	RUNDC3B	RUN domain containing 3B
94	gga-miR-30e-5p	SHOC2	SHOC2, leucine rich repeat scaffold protein
94	gga-miR-30e-5p	ADGRD1	adhesion G protein-coupled receptor D1
94	gga-miR-30e-5p	SLC1A2	solute carrier family 1 member 2
94	gga-miR-30e-5p	NR4A2	nuclear receptor subfamily 4 group A member 2
94	gga-miR-30e-5p	ANO4	anoctamin 4
94	gga-miR-30e-5p	UBE3C	ubiquitin protein ligase E3C
94	gga-miR-30e-5p	GNG10	G protein subunit gamma 10
94	gga-miR-30e-5p	HDAC9	histone deacetylase 9
94	gga-miR-30e-5p	CCDC71L	coiled-coil domain containing 71-like
94	gga-miR-30e-5p	MAD2L1BP	MAD2L1 binding protein
94	gga-miR-30e-5p	REEP3	receptor accessory protein 3
94	gga-miR-30e-5p	GFPT2	glutamine-fructose-6-phosphate transaminase 2
94	gga-miR-30e-5p	UBAC1	UBA domain containing 1
94	gga-miR-30e-5p	ACTC1	actin, alpha, cardiac muscle 1
94	gga-miR-30e-5p	GATM	glycine amidinotransferase
94	gga-miR-30e-5p	NDNF	neuron-derived neurotrophic factor
94	gga-miR-30e-5p	CRKL	CRK like proto-oncogene, adaptor protein
94	gga-miR-30e-5p	TDH	L-threonine dehydrogenase (pseudogene)
94	gga-miR-30e-5p	SRP54	signal recognition particle 54
94	gga-miR-30e-5p	VRK1	vaccinia related kinase 1
94	gga-miR-30e-5p	STK17B	serine/threonine kinase 17b
94	gga-miR-30e-5p	TTLL7	tubulin tyrosine ligase like 7
94	gga-miR-30e-5p	CUL2	cullin 2
94	gga-miR-30e-5p	TMOD2	tropomodulin 2
94	gga-miR-30e-5p	RTKN2	rhotekin 2
94	gga-miR-30e-5p	FAM160B1	family with sequence similarity 160 member B1
94	gga-miR-30e-5p	PNISR	PNN interacting serine and arginine rich protein
94	gga-miR-30e-5p	CARF	calcium responsive transcription factor
94	gga-miR-30e-5p	PDIA5	protein disulfide isomerase family A member 5
94	gga-miR-30e-5p	EML4	echinoderm microtubule associated protein like 4
94	gga-miR-30e-5p	CAND1	cullin associated and neddylation dissociated 1
94	gga-miR-30e-5p	FAM91A1	family with sequence similarity 91 member A1
94	gga-miR-30e-5p	DPYSL2	dihydropyrimidinase like 2
94	gga-miR-30e-5p	ADAMTS9	ADAM metallopeptidase with thrombospondin type 1 motif 9
94	gga-miR-30e-5p	TM9SF2L	transmembrane 9 superfamily member 2-like
93	gga-miR-30e-5p	CHSY1	chondroitin sulfate synthase 1
93	gga-miR-30e-5p	TTPA	alpha tocopherol transfer protein
93	gga-miR-30e-5p	HBS1L	HBS1 like translational GTPase
93	gga-miR-30e-5p	PGP	phosphoglycolate phosphatase
93	gga-miR-30e-5p	CAPZA1	capping actin protein of muscle Z-line alpha subunit 1
93	gga-miR-30e-5p	GPR160	G protein-coupled receptor 160
93	gga-miR-30e-5p	LARP1B	La ribonucleoprotein domain family member 1B
93	gga-miR-30e-5p	GCLC	glutamate-cysteine ligase catalytic subunit
93	gga-miR-30e-5p	SPEN	spen family transcriptional repressor
93	gga-miR-30e-5p	TFDP1	transcription factor Dp-1
93	gga-miR-30e-5p	SCAMP4	secretory carrier membrane protein 4
93	gga-miR-30e-5p	TRABD	TraB domain containing
93	gga-miR-30e-5p	KIF3B	kinesin family member 3B
93	gga-miR-30e-5p	STOX2	storkhead box 2
93	gga-miR-30e-5p	BECN1	beclin 1
93	gga-miR-30e-5p	MAN1A2	mannosidase alpha class 1A member 2
93	gga-miR-30e-5p	CHD7	chromodomain helicase DNA binding protein 7
93	gga-miR-30e-5p	PPP1R9A	protein phosphatase 1 regulatory subunit 9A
93	gga-miR-30e-5p	UBE2J1	ubiquitin conjugating enzyme E2 J1
93	gga-miR-30e-5p	LRCH2	leucine rich repeats and calponin homology domain containing 2
93	gga-miR-30e-5p	ATP6V1C1	ATPase H+ transporting V1 subunit C1
93	gga-miR-30e-5p	BICDL1	BICD family like cargo adaptor 1
93	gga-miR-30e-5p	NEIL3	nei like DNA glycosylase 3
93	gga-miR-30e-5p	STAC	SH3 and cysteine rich domain
93	gga-miR-30e-5p	SGCB	sarcoglycan beta
93	gga-miR-30e-5p	NADK	NAD kinase
93	gga-miR-30e-5p	ANKRD26	ankyrin repeat domain 26
93	gga-miR-30e-5p	CCNT2	cyclin T2
92	gga-miR-30e-5p	EDEM3	ER degradation enhancing alpha-mannosidase like protein 3
92	gga-miR-30e-5p	NDEL1	nudE neurodevelopment protein 1-like 1
92	gga-miR-30e-5p	ARID4A	AT-rich interaction domain 4A
92	gga-miR-30e-5p	CHST1	carbohydrate sulfotransferase 1
92	gga-miR-30e-5p	TAF4B	TATA-box binding protein associated factor 4b
92	gga-miR-30e-5p	SNX16	sorting nexin 16
92	gga-miR-30e-5p	TENM3	teneurin transmembrane protein 3
92	gga-miR-30e-5p	ACVR1	activin A receptor type 1
92	gga-miR-30e-5p	ESCO1	establishment of sister chromatid cohesion N-acetyltransferase 1
92	gga-miR-30e-5p	ANAPC10	anaphase promoting complex subunit 10
92	gga-miR-30e-5p	PFN1	profilin 1
92	gga-miR-30e-5p	CDC37L1	cell division cycle 37 like 1
92	gga-miR-30e-5p	CHKA	choline kinase alpha
92	gga-miR-30e-5p	MBNL3	muscleblind like splicing regulator 3
92	gga-miR-30e-5p	SPAST	spastin
92	gga-miR-30e-5p	GSKIP	GSK3B interacting protein
92	gga-miR-30e-5p	SEMA6D	semaphorin 6D
92	gga-miR-30e-5p	RASA1	RAS p21 protein activator 1
92	gga-miR-30e-5p	CSMD3	CUB and Sushi multiple domains 3
92	gga-miR-30e-5p	RNF165	ring finger protein 165
92	gga-miR-30e-5p	CHD1Z	chromodomain helicase DNA binding protein 1-Z
92	gga-miR-30e-5p	NT5C1B	5'-nucleotidase, cytosolic IB
92	gga-miR-30e-5p	PAPOLA	poly(A) polymerase alpha
92	gga-miR-30e-5p	IRF4	interferon regulatory factor 4
92	gga-miR-30e-5p	GYG2	glycogenin 2
92	gga-miR-30e-5p	CD99L2	CD99 molecule like 2
92	gga-miR-30e-5p	NRBF2	nuclear receptor binding factor 2
92	gga-miR-30e-5p	PPP1R12A	protein phosphatase 1 regulatory subunit 12A
92	gga-miR-30e-5p	SETD5	SET domain containing 5
92	gga-miR-30e-5p	RHOB	ras homolog family member B
92	gga-miR-30e-5p	RRAD	RRAD, Ras related glycolysis inhibitor and calcium channel regulator
92	gga-miR-30e-5p	GLIPR2	GLI pathogenesis related 2
92	gga-miR-30e-5p	ADTRP	androgen dependent TFPI regulating protein
92	gga-miR-30e-5p	GJA3	gap junction protein alpha 3
91	gga-miR-30e-5p	CHL1	cell adhesion molecule L1 like
91	gga-miR-30e-5p	ADCY7	adenylate cyclase 7
91	gga-miR-30e-5p	PHTF2	putative homeodomain transcription factor 2
91	gga-miR-30e-5p	FAM110B	family with sequence similarity 110 member B
91	gga-miR-30e-5p	FZD3	frizzled class receptor 3
91	gga-miR-30e-5p	CCNK	cyclin K
91	gga-miR-30e-5p	ORAI2	ORAI calcium release-activated calcium modulator 2
91	gga-miR-30e-5p	SLC30A4	solute carrier family 30 member 4
91	gga-miR-30e-5p	TNFRSF19	TNF receptor superfamily member 19
91	gga-miR-30e-5p	HIC2	hypermethylated in cancer 2
91	gga-miR-30e-5p	DDAH1	dimethylarginine dimethylaminohydrolase 1
91	gga-miR-30e-5p	ZDHHC17	zinc finger DHHC-type containing 17
91	gga-miR-30e-5p	WWP1	WW domain containing E3 ubiquitin protein ligase 1
91	gga-miR-30e-5p	SETD7	SET domain containing lysine methyltransferase 7
91	gga-miR-30e-5p	R3HDM1	R3H domain containing 1
91	gga-miR-30e-5p	FAM214A	family with sequence similarity 214 member A
91	gga-miR-30e-5p	ZNF521	zinc finger protein 521
91	gga-miR-30e-5p	PCGF3	polycomb group ring finger 3
91	gga-miR-30e-5p	LOC418222	heat shock transcription factor, X-linked-like
91	gga-miR-30e-5p	PPTC7	PTC7 protein phosphatase homolog
91	gga-miR-30e-5p	SSBP2	single stranded DNA binding protein 2
91	gga-miR-30e-5p	ZBTB21	zinc finger and BTB domain containing 21
91	gga-miR-30e-5p	SOCS1	suppressor of cytokine signaling 1
91	gga-miR-30e-5p	CADM2	cell adhesion molecule 2
91	gga-miR-30e-5p	RUNX2	runt related transcription factor 2
91	gga-miR-30e-5p	MANEAL	mannosidase endo-alpha like
91	gga-miR-30e-5p	PAXBP1	PAX3 and PAX7 binding protein 1
91	gga-miR-30e-5p	AMOTL2	angiomotin like 2
91	gga-miR-30e-5p	ZNF827	zinc finger protein 827
90	gga-miR-30e-5p	GDNF	glial cell derived neurotrophic factor
90	gga-miR-30e-5p	FST	follistatin
90	gga-miR-30e-5p	CCDC88A	coiled-coil domain containing 88A
90	gga-miR-30e-5p	GIGYF2	GRB10 interacting GYF protein 2
90	gga-miR-30e-5p	SEMA6B	semaphorin 6B
90	gga-miR-30e-5p	CLOCK	clock circadian regulator
90	gga-miR-30e-5p	TAOK1	TAO kinase 1
90	gga-miR-30e-5p	MTTP	microsomal triglyceride transfer protein
90	gga-miR-30e-5p	ZMYND8	zinc finger MYND-type containing 8
90	gga-miR-30e-5p	CDCP1	CUB domain containing protein 1
90	gga-miR-30e-5p	UBE2I	ubiquitin conjugating enzyme E2 I
90	gga-miR-30e-5p	CACNB2	calcium voltage-gated channel auxiliary subunit beta 2
90	gga-miR-30e-5p	THAP12	THAP domain containing 12
90	gga-miR-30e-5p	STIM2	stromal interaction molecule 2
90	gga-miR-30e-5p	TMCC1	transmembrane and coiled-coil domain family 1
90	gga-miR-30e-5p	RUNX3	runt related transcription factor 3
90	gga-miR-30e-5p	MFSD6	major facilitator superfamily domain containing 6
90	gga-miR-30e-5p	UBE2V2	ubiquitin conjugating enzyme E2 V2
90	gga-miR-30e-5p	IP6K3	inositol hexakisphosphate kinase 3
90	gga-miR-30e-5p	EDNRA	endothelin receptor type A
90	gga-miR-30e-5p	GALNT1	polypeptide N-acetylgalactosaminyltransferase 1
90	gga-miR-30e-5p	KIAA2026	KIAA2026
90	gga-miR-30e-5p	LRRC40	leucine rich repeat containing 40
90	gga-miR-30e-5p	OGN	osteoglycin
90	gga-miR-30e-5p	DLL4	delta like canonical Notch ligand 4
90	gga-miR-30e-5p	KLHL42	kelch like family member 42
90	gga-miR-30e-5p	PSMD5	proteasome 26S subunit, non-ATPase 5
90	gga-miR-30e-5p	FAM221A	family with sequence similarity 221 member A
90	gga-miR-30e-5p	RASGEF1B	RasGEF domain family member 1B
89	gga-miR-30e-5p	CNKSR2L	connector enhancer of kinase suppressor of Ras 2-like
89	gga-miR-30e-5p	MYO16	myosin XVI
89	gga-miR-30e-5p	TXNDC5	thioredoxin domain containing 5
89	gga-miR-30e-5p	RHBDD2	rhomboid domain containing 2
89	gga-miR-30e-5p	DNAJC13	DnaJ heat shock protein family (Hsp40) member C13
89	gga-miR-30e-5p	PDCD5	programmed cell death 5
89	gga-miR-30e-5p	PIGP	phosphatidylinositol glycan anchor biosynthesis class P
89	gga-miR-30e-5p	CEP19	centrosomal protein 19
89	gga-miR-30e-5p	TBL1XR1	transducin beta like 1 X-linked receptor 1
89	gga-miR-30e-5p	NF1	neurofibromin 1
89	gga-miR-30e-5p	CAPN5	calpain 5
89	gga-miR-30e-5p	AFF2	AF4/FMR2 family member 2
89	gga-miR-30e-5p	RNF220	ring finger protein 220
89	gga-miR-30e-5p	NALCN	sodium leak channel, non-selective
89	gga-miR-30e-5p	CARS	cysteinyl-tRNA synthetase
89	gga-miR-30e-5p	PKNOX2	PBX/knotted 1 homeobox 2
89	gga-miR-30e-5p	UBN2	ubinuclein 2
89	gga-miR-30e-5p	LSM14B	LSM family member 14B
89	gga-miR-30e-5p	HSPD1	heat shock protein family D (Hsp60) member 1
89	gga-miR-30e-5p	PHACTR2	phosphatase and actin regulator 2
89	gga-miR-30e-5p	SHISA2	shisa family member 2
89	gga-miR-30e-5p	HMGB3	high mobility group box 3
89	gga-miR-30e-5p	PTPDC1	protein tyrosine phosphatase domain containing 1
89	gga-miR-30e-5p	LOC100857197	uncharacterized LOC100857197
89	gga-miR-30e-5p	TRIM2	tripartite motif containing 2
89	gga-miR-30e-5p	DLG5	discs large MAGUK scaffold protein 5
89	gga-miR-30e-5p	PLXNA2	plexin A2
89	gga-miR-30e-5p	MAP3K13	mitogen-activated protein kinase kinase kinase 13
89	gga-miR-30e-5p	ARHGEF4	Rho guanine nucleotide exchange factor 4
89	gga-miR-30e-5p	PRPF40A	PRP40 pre-mRNA processing factor 40 homolog A (S. cerevisiae)
89	gga-miR-30e-5p	SIX1	SIX homeobox 1
89	gga-miR-30e-5p	BCL9	B-cell CLL/lymphoma 9
88	gga-miR-30e-5p	FAM83F	family with sequence similarity 83 member F
88	gga-miR-30e-5p	CACHD1	cache domain containing 1
88	gga-miR-30e-5p	MTMR8	myotubularin related protein 8
88	gga-miR-30e-5p	ATL2	atlastin GTPase 2
88	gga-miR-30e-5p	YPEL2	yippee like 2
88	gga-miR-30e-5p	DDX11	DEAD/H-box helicase 11
88	gga-miR-30e-5p	LGR5	leucine rich repeat containing G protein-coupled receptor 5
88	gga-miR-30e-5p	SOX30	SRY-box 30
88	gga-miR-30e-5p	WDR44	WD repeat domain 44
88	gga-miR-30e-5p	GOLGA4	golgin A4
88	gga-miR-30e-5p	PJA1	praja ring finger ubiquitin ligase 1
88	gga-miR-30e-5p	NUS1	NUS1, dehydrodolichyl diphosphate synthase subunit
88	gga-miR-30e-5p	MAML1	mastermind like transcriptional coactivator 1
88	gga-miR-30e-5p	MIEF2	mitochondrial elongation factor 2
88	gga-miR-30e-5p	HOXA1	homeobox A1
88	gga-miR-30e-5p	NAV3	neuron navigator 3
88	gga-miR-30e-5p	YTHDF2	YTH domain family, member 2
88	gga-miR-30e-5p	PTP4A1	protein tyrosine phosphatase type IVA, member 1
88	gga-miR-30e-5p	B4GALT6	beta-1,4-galactosyltransferase 6
88	gga-miR-30e-5p	PANK3	pantothenate kinase 3
88	gga-miR-30e-5p	INPP5F	inositol polyphosphate-5-phosphatase F
88	gga-miR-30e-5p	CEP350	centrosomal protein 350
88	gga-miR-30e-5p	SLC25A25	solute carrier family 25 member 25
88	gga-miR-30e-5p	ZNF365	zinc finger protein 365
88	gga-miR-30e-5p	SMAP1	small ArfGAP 1
88	gga-miR-30e-5p	GXYLT1	glucoside xylosyltransferase 1
88	gga-miR-30e-5p	RAB23	ras-related protein Rab-23
88	gga-miR-30e-5p	RAPGEF2	Rap guanine nucleotide exchange factor 2
88	gga-miR-30e-5p	GRB10	growth factor receptor bound protein 10
87	gga-miR-30e-5p	A1CF	APOBEC1 complementation factor
87	gga-miR-30e-5p	RCOR1	REST corepressor 1
87	gga-miR-30e-5p	TENM1	teneurin transmembrane protein 1
87	gga-miR-30e-5p	PIP4K2B	phosphatidylinositol-5-phosphate 4-kinase type 2 beta
87	gga-miR-30e-5p	STIL	SCL/TAL1 interrupting locus
87	gga-miR-30e-5p	RASA2	RAS p21 protein activator 2
87	gga-miR-30e-5p	HMG20A	high mobility group 20A
87	gga-miR-30e-5p	SCN8A	sodium voltage-gated channel alpha subunit 8
87	gga-miR-30e-5p	RAP1B	RAP1B, member of RAS oncogene family
87	gga-miR-30e-5p	LRRC8D	leucine rich repeat containing 8 family member D
87	gga-miR-30e-5p	EPG5	ectopic P-granules autophagy protein 5 homolog
87	gga-miR-30e-5p	KCNQ5	potassium voltage-gated channel subfamily Q member 5
87	gga-miR-30e-5p	ESYT3	extended synaptotagmin 3
87	gga-miR-30e-5p	SOX13	SRY-box 13
87	gga-miR-30e-5p	LOC427933	sulfotransferase 6B1-like
87	gga-miR-30e-5p	PDSS1	decaprenyl diphosphate synthase subunit 1
87	gga-miR-30e-5p	CSNK1A1L	casein kinase 1 alpha 1 like
87	gga-miR-30e-5p	GALNT2	polypeptide N-acetylgalactosaminyltransferase 2
87	gga-miR-30e-5p	POLR3G	RNA polymerase III subunit G
87	gga-miR-30e-5p	ATRN	attractin
87	gga-miR-30e-5p	KLF13	Kruppel like factor 13
87	gga-miR-30e-5p	MAPK1IP1L	mitogen-activated protein kinase 1 interacting protein 1 like
87	gga-miR-30e-5p	DGKQ	diacylglycerol kinase theta
87	gga-miR-30e-5p	WIPF1	WAS/WASL interacting protein family member 1
87	gga-miR-30e-5p	ZNF518A	zinc finger protein 518A
87	gga-miR-30e-5p	TRIO	trio Rho guanine nucleotide exchange factor
87	gga-miR-30e-5p	LOC101748521	mutS protein homolog 5-like
87	gga-miR-30e-5p	RAI14	retinoic acid induced 14
87	gga-miR-30e-5p	COL4A3BP	collagen type IV alpha 3 binding protein
86	gga-miR-30e-5p	GPR180	G protein-coupled receptor 180
86	gga-miR-30e-5p	SAMD8	sterile alpha motif domain containing 8
86	gga-miR-30e-5p	GLCCI1	glucocorticoid induced 1
86	gga-miR-30e-5p	MOB4	MOB family member 4, phocein
86	gga-miR-30e-5p	ASPA	aspartoacylase
86	gga-miR-30e-5p	PDCD10	programmed cell death 10
86	gga-miR-30e-5p	STK10	serine/threonine kinase 10
86	gga-miR-30e-5p	EED	embryonic ectoderm development
86	gga-miR-30e-5p	ADGRA2	adhesion G protein-coupled receptor A2
86	gga-miR-30e-5p	SH3BGRL	SH3 domain binding glutamate rich protein like
86	gga-miR-30e-5p	PNPLA3	patatin like phospholipase domain containing 3
86	gga-miR-30e-5p	DZIP1	DAZ interacting zinc finger protein 1
86	gga-miR-30e-5p	JDP2	Jun dimerization protein 2
86	gga-miR-30e-5p	SEPT4	septin 4
86	gga-miR-30e-5p	SEC61A2	Sec61 translocon alpha 2 subunit
86	gga-miR-30e-5p	STT3B	STT3B, catalytic subunit of the oligosaccharyltransferase complex
86	gga-miR-30e-5p	TMEFF1	transmembrane protein with EGF-like and two follistatin-like domains 1
86	gga-miR-30e-5p	SLIT1	slit guidance ligand 1
86	gga-miR-30e-5p	ALG10	ALG10, alpha-1,2-glucosyltransferase
86	gga-miR-30e-5p	SLC35A2	solute carrier family 35 member A2
86	gga-miR-30e-5p	CEP170B	centrosomal protein 170B
86	gga-miR-30e-5p	ARID4B	AT-rich interaction domain 4B
86	gga-miR-30e-5p	ALG1	ALG1, chitobiosyldiphosphodolichol beta-mannosyltransferase
86	gga-miR-30e-5p	UNC5C	unc-5 netrin receptor C
86	gga-miR-30e-5p	DCLRE1A	DNA cross-link repair 1A
86	gga-miR-30e-5p	AMER2	APC membrane recruitment protein 2
85	gga-miR-30e-5p	NUFIP2	NUFIP2, FMR1 interacting protein 2
85	gga-miR-30e-5p	ZNF644	zinc finger protein 644
85	gga-miR-30e-5p	PGRMC1	progesterone receptor membrane component 1
85	gga-miR-30e-5p	PCYT1A	phosphate cytidylyltransferase 1, choline, alpha
85	gga-miR-30e-5p	RNF8	ring finger protein 8
85	gga-miR-30e-5p	PTPN2	protein tyrosine phosphatase, non-receptor type 2
85	gga-miR-30e-5p	TLL2	tolloid-like 2
85	gga-miR-30e-5p	PCDH11X	protocadherin 11 X-linked
85	gga-miR-30e-5p	SATB1	SATB homeobox 1
85	gga-miR-30e-5p	TYR	tyrosinase
85	gga-miR-30e-5p	ATP2B1	ATPase plasma membrane Ca2+ transporting 1
85	gga-miR-30e-5p	SOX3	SRY-box 3
85	gga-miR-30e-5p	ZNF592	zinc finger protein 592
85	gga-miR-30e-5p	RNF114	ring finger protein 114
85	gga-miR-30e-5p	SNAI2	snail family transcriptional repressor 2
85	gga-miR-30e-5p	PAWR	pro-apoptotic WT1 regulator
85	gga-miR-30e-5p	SPATA6L	spermatogenesis associated 6 like
85	gga-miR-30e-5p	NEDD4L	neural precursor cell expressed, developmentally down-regulated 4-like, E3 ubiquitin protein ligase
85	gga-miR-30e-5p	MARK1	microtubule affinity regulating kinase 1
85	gga-miR-30e-5p	DOCK6	dedicator of cytokinesis 6
85	gga-miR-30e-5p	MICU2	mitochondrial calcium uptake 2
85	gga-miR-30e-5p	GIT2	GIT ArfGAP 2
85	gga-miR-30e-5p	CYP1B1	cytochrome P450 family 1 subfamily B member 1
85	gga-miR-30e-5p	PLCH1	phospholipase C eta 1
85	gga-miR-30e-5p	ANKRD34B	ankyrin repeat domain 34B
85	gga-miR-30e-5p	AGR2	anterior gradient 2, protein disulphide isomerase family member
84	gga-miR-30e-5p	LIN7A	lin-7 homolog A, crumbs cell polarity complex component
84	gga-miR-30e-5p	ARHGEF6	Rac/Cdc42 guanine nucleotide exchange factor 6
84	gga-miR-30e-5p	LATS2	large tumor suppressor kinase 2
84	gga-miR-30e-5p	COL19A1	collagen type XIX alpha 1 chain
84	gga-miR-30e-5p	LOC107051846	uncharacterized LOC107051846
84	gga-miR-30e-5p	PPID	peptidylprolyl isomerase D
84	gga-miR-30e-5p	MEX3D	mex-3 RNA binding family member D
84	gga-miR-30e-5p	RXFP1	relaxin family peptide receptor 1
84	gga-miR-30e-5p	MIER2	MIER family member 2
84	gga-miR-30e-5p	FA2H	fatty acid 2-hydroxylase
84	gga-miR-30e-5p	TMEM41B	transmembrane protein 41B
84	gga-miR-30e-5p	LY86	lymphocyte antigen 86
84	gga-miR-30e-5p	SEMA3A	semaphorin 3A
84	gga-miR-30e-5p	PCDH17	protocadherin 17
84	gga-miR-30e-5p	CBX7	chromobox homolog 7
84	gga-miR-30e-5p	QKI	QKI, KH domain containing RNA binding
84	gga-miR-30e-5p	PLCXD3	phosphatidylinositol specific phospholipase C X domain containing 3
84	gga-miR-30e-5p	SLCO5A1	solute carrier organic anion transporter family member 5A1
84	gga-miR-30e-5p	FAM83B	family with sequence similarity 83 member B
84	gga-miR-30e-5p	SUPT3H	SPT3 homolog, SAGA and STAGA complex component
84	gga-miR-30e-5p	TMCO3	transmembrane and coiled-coil domains 3
84	gga-miR-30e-5p	LONRF1	LON peptidase N-terminal domain and ring finger 1
84	gga-miR-30e-5p	MTMR9	myotubularin related protein 9
84	gga-miR-30e-5p	THRB	thyroid hormone receptor beta
84	gga-miR-30e-5p	GABRA1	gamma-aminobutyric acid type A receptor alpha1 subunit
84	gga-miR-30e-5p	CETN2	centrin 2
84	gga-miR-30e-5p	SH2B3	SH2B adaptor protein 3
84	gga-miR-30e-5p	RAB8A	RAB8A, member RAS oncogene family
84	gga-miR-30e-5p	EPHA10	EPH receptor A10
83	gga-miR-30e-5p	CAPN7	calpain 7
83	gga-miR-30e-5p	NR3C1	nuclear receptor subfamily 3 group C member 1
83	gga-miR-30e-5p	BORA	bora, aurora kinase A activator
83	gga-miR-30e-5p	AQP3	aquaporin 3 (Gill blood group)
83	gga-miR-30e-5p	ZBTB18	zinc finger and BTB domain containing 18
83	gga-miR-30e-5p	SNX29	sorting nexin 29
83	gga-miR-30e-5p	UBE2D3	ubiquitin conjugating enzyme E2 D3
83	gga-miR-30e-5p	NABP1	nucleic acid binding protein 1
83	gga-miR-30e-5p	ATP2A2	ATPase sarcoplasmic/endoplasmic reticulum Ca2+ transporting 2
83	gga-miR-30e-5p	RHOGL	rho-related GTP-binding protein RhoG-like
83	gga-miR-30e-5p	SOCS3	suppressor of cytokine signaling 3
83	gga-miR-30e-5p	SALL4	spalt like transcription factor 4
83	gga-miR-30e-5p	RNF14	ring finger protein 14
83	gga-miR-30e-5p	SOS1	SOS Ras/Rac guanine nucleotide exchange factor 1
83	gga-miR-30e-5p	HECW1	HECT, C2 and WW domain containing E3 ubiquitin protein ligase 1
83	gga-miR-30e-5p	NR6A1	nuclear receptor subfamily 6 group A member 1
83	gga-miR-30e-5p	PIEZO2	piezo type mechanosensitive ion channel component 2
83	gga-miR-30e-5p	KLHL32	kelch like family member 32
83	gga-miR-30e-5p	PRKN	parkin RBR E3 ubiquitin protein ligase
83	gga-miR-30e-5p	KLF9	Kruppel like factor 9
83	gga-miR-30e-5p	NCBP2	nuclear cap binding protein subunit 2, 20kDa
83	gga-miR-30e-5p	SIK3	SIK family kinase 3
82	gga-miR-30e-5p	AIDA	axin interactor, dorsalization associated
82	gga-miR-30e-5p	RASEF	RAS and EF-hand domain containing
82	gga-miR-30e-5p	CDH13	cadherin 13
82	gga-miR-30e-5p	SYNPR	synaptoporin
82	gga-miR-30e-5p	CACYBP	calcyclin binding protein
82	gga-miR-30e-5p	CEP112	centrosomal protein 112
82	gga-miR-30e-5p	DEPDC1	DEP domain containing 1
82	gga-miR-30e-5p	NPY2R	neuropeptide Y receptor Y2
82	gga-miR-30e-5p	RAP2A	RAP2A, member of RAS oncogene family
82	gga-miR-30e-5p	GPATCH11	G-patch domain containing 11
82	gga-miR-30e-5p	RIT1	Ras like without CAAX 1
82	gga-miR-30e-5p	ASXL3	ASXL transcriptional regulator 3
82	gga-miR-30e-5p	PUS7L	pseudouridylate synthase 7 like
82	gga-miR-30e-5p	RGS9BP	regulator of G protein signaling 9 binding protein
82	gga-miR-30e-5p	RALYL	RALY RNA binding protein like
82	gga-miR-30e-5p	PRDM10	PR domain 10
82	gga-miR-30e-5p	TRIM23	tripartite motif containing 23
82	gga-miR-30e-5p	ELMOD2	ELMO domain containing 2
82	gga-miR-30e-5p	FOXO6	forkhead box O6
82	gga-miR-30e-5p	TCFL5	transcription factor like 5
82	gga-miR-30e-5p	SNAP47	synaptosome associated protein 47
81	gga-miR-30e-5p	TMEM47	transmembrane protein 47
81	gga-miR-30e-5p	AKT1	AKT serine/threonine kinase 1
81	gga-miR-30e-5p	BCOR	BCL6 corepressor
81	gga-miR-30e-5p	ARHGEF3	Rho guanine nucleotide exchange factor 3
81	gga-miR-30e-5p	SGCD	sarcoglycan delta
81	gga-miR-30e-5p	BOD1	biorientation of chromosomes in cell division 1
81	gga-miR-30e-5p	AACS	acetoacetyl-CoA synthetase
81	gga-miR-30e-5p	SLC35F3	solute carrier family 35 member F3
81	gga-miR-30e-5p	ERRFI1	ERBB receptor feedback inhibitor 1
81	gga-miR-30e-5p	NTRK2	neurotrophic receptor tyrosine kinase 2
81	gga-miR-30e-5p	TENT5D	terminal nucleotidyltransferase 5D
81	gga-miR-30e-5p	ELOVL5	ELOVL fatty acid elongase 5
81	gga-miR-30e-5p	ESM1	endothelial cell specific molecule 1
81	gga-miR-30e-5p	SLC18A2	solute carrier family 18 member A2
81	gga-miR-30e-5p	FBXL17	F-box and leucine rich repeat protein 17
81	gga-miR-30e-5p	SSH2	slingshot protein phosphatase 2
81	gga-miR-30e-5p	PARVB	parvin beta
81	gga-miR-30e-5p	RBFOX1	RNA binding protein, fox-1 homolog 1
81	gga-miR-30e-5p	DCUN1D4	defective in cullin neddylation 1 domain containing 4
81	gga-miR-30e-5p	G3BP2	G3BP stress granule assembly factor 2
81	gga-miR-30e-5p	PARG	poly(ADP-ribose) glycohydrolase
81	gga-miR-30e-5p	RFX7	regulatory factor X7
81	gga-miR-30e-5p	VAV3	vav 3 guanine nucleotide exchange factor
81	gga-miR-30e-5p	VPS26B	vacuolar protein sorting 26 homolog B (S. pombe)
81	gga-miR-30e-5p	GLCE	glucuronic acid epimerase
81	gga-miR-30e-5p	ZBTB10	zinc finger and BTB domain containing 10
81	gga-miR-30e-5p	SERAC1	serine active site containing 1
81	gga-miR-30e-5p	INO80D	INO80 complex subunit D
81	gga-miR-30e-5p	EPC2	enhancer of polycomb homolog 2
80	gga-miR-30e-5p	TNRC6C	trinucleotide repeat containing 6C
80	gga-miR-30e-5p	DGKB	diacylglycerol kinase beta
80	gga-miR-30e-5p	LEO1	LEO1 homolog, Paf1/RNA polymerase II complex component
80	gga-miR-30e-5p	SLC35F1	solute carrier family 35 member F1
80	gga-miR-30e-5p	RABGAP1	RAB GTPase activating protein 1
80	gga-miR-30e-5p	ARL15	ADP ribosylation factor like GTPase 15
80	gga-miR-30e-5p	SDCBP	syndecan binding protein
80	gga-miR-30e-5p	CDC42	cell division cycle 42
80	gga-miR-30e-5p	PTPRM	protein tyrosine phosphatase, receptor type M
80	gga-miR-30e-5p	ATAD2B	ATPase family, AAA domain containing 2B
80	gga-miR-30e-5p	ZFC3H1	zinc finger C3H1-type containing
80	gga-miR-30e-5p	SPATA5	spermatogenesis associated 5
80	gga-miR-30e-5p	TBC1D22A	TBC1 domain family member 22A
80	gga-miR-30e-5p	CCSAP	centriole, cilia and spindle associated protein
80	gga-miR-30e-5p	GAS2L3	growth arrest specific 2 like 3
80	gga-miR-30e-5p	BTBD10	BTB domain containing 10
80	gga-miR-30e-5p	ARL6IP5	ADP ribosylation factor like GTPase 6 interacting protein 5
80	gga-miR-30e-5p	F2R	coagulation factor II thrombin receptor
80	gga-miR-30e-5p	RNF111	ring finger protein 111
80	gga-miR-30e-5p	BNC2	basonuclin 2
80	gga-miR-30e-5p	FUCA2	fucosidase, alpha-L- 2, plasma
80	gga-miR-30e-5p	VAT1	vesicle amine transport 1
80	gga-miR-30e-5p	RFX3	regulatory factor X3
80	gga-miR-30e-5p	VSTM2A	V-set and transmembrane domain containing 2A
80	gga-miR-30e-5p	ELAVL4	ELAV like RNA binding protein 4
80	gga-miR-30e-5p	NBN	nibrin
97	gga-miR-3533	HCN1	hyperpolarization activated cyclic nucleotide gated potassium channel 1
97	gga-miR-3533	C20H20ORF85	chromosome 20 open reading frame, human C20orf85
97	gga-miR-3533	GABRB3	gamma-aminobutyric acid type A receptor beta3 subunit
97	gga-miR-3533	SYCP2	synaptonemal complex protein 2
95	gga-miR-3533	LARP6	La ribonucleoprotein domain family member 6
94	gga-miR-3533	HIPK3	homeodomain interacting protein kinase 3
93	gga-miR-3533	PHIP	pleckstrin homology domain interacting protein
93	gga-miR-3533	PDCD2	programmed cell death 2
93	gga-miR-3533	TMEM135	transmembrane protein 135
92	gga-miR-3533	CZH9orf24	chromosome Z C9orf24 homolog
92	gga-miR-3533	ANO5	anoctamin 5
92	gga-miR-3533	CMC4	C-X9-C motif containing 4
92	gga-miR-3533	BCL11A	B cell CLL/lymphoma 11A
91	gga-miR-3533	PROX1	prospero homeobox 1
91	gga-miR-3533	SATB2	SATB homeobox 2
91	gga-miR-3533	FAM129A	family with sequence similarity 129 member A
90	gga-miR-3533	PLPP4	phospholipid phosphatase 4
90	gga-miR-3533	PIAS2	protein inhibitor of activated STAT 2
89	gga-miR-3533	CCT8	chaperonin containing TCP1 subunit 8
89	gga-miR-3533	NDUFA10	NADH:ubiquinone oxidoreductase subunit A10
89	gga-miR-3533	SLC25A26	solute carrier family 25 member 26
88	gga-miR-3533	BRDT	bromodomain testis associated
88	gga-miR-3533	NETO1	neuropilin and tolloid like 1
88	gga-miR-3533	GABRA4	gamma-aminobutyric acid type A receptor alpha4 subunit
88	gga-miR-3533	NAA25	N(alpha)-acetyltransferase 25, NatB auxiliary subunit
88	gga-miR-3533	NOS2	nitric oxide synthase 2
88	gga-miR-3533	CHFR	checkpoint with forkhead and ring finger domains
87	gga-miR-3533	E2F3	E2F transcription factor 3
87	gga-miR-3533	ASB15	ankyrin repeat and SOCS box containing 15
86	gga-miR-3533	GOLGB1	golgin B1
86	gga-miR-3533	SIRPA	signal-regulatory protein alpha
86	gga-miR-3533	HIVEP1	human immunodeficiency virus type I enhancer binding protein 1
86	gga-miR-3533	RPS6KC1	ribosomal protein S6 kinase C1
85	gga-miR-3533	CHRDL1	chordin like 1
85	gga-miR-3533	MAT2B	methionine adenosyltransferase 2B
85	gga-miR-3533	ROCK2	Rho associated coiled-coil containing protein kinase 2
85	gga-miR-3533	ENPP3	ectonucleotide pyrophosphatase/phosphodiesterase 3
85	gga-miR-3533	PHACTR2	phosphatase and actin regulator 2
85	gga-miR-3533	RNF34	ring finger protein 34
85	gga-miR-3533	SOSTDC1	sclerostin domain containing 1
85	gga-miR-3533	CPQ	carboxypeptidase Q
85	gga-miR-3533	CCNT2	cyclin T2
84	gga-miR-3533	SSB	Sjogren syndrome antigen B
84	gga-miR-3533	CCSER1	coiled-coil serine rich protein 1
84	gga-miR-3533	LOC107052968	translation initiation factor IF-2-like
84	gga-miR-3533	SLC4A5	solute carrier family 4 member 5
84	gga-miR-3533	ABCG5	ATP binding cassette subfamily G member 5
84	gga-miR-3533	ELAVL1	ELAV like RNA binding protein 1
84	gga-miR-3533	POU2F3	POU class 2 homeobox 3
83	gga-miR-3533	TMEM9B	TMEM9 domain family member B
83	gga-miR-3533	VSTM4	V-set and transmembrane domain containing 4
83	gga-miR-3533	AK3	adenylate kinase 3
83	gga-miR-3533	XKR6	XK related 6
83	gga-miR-3533	CBFB	core-binding factor beta subunit
83	gga-miR-3533	JMJD1C	jumonji domain containing 1C
83	gga-miR-3533	ZCCHC8	zinc finger CCHC-type containing 8
83	gga-miR-3533	TDO2	tryptophan 2,3-dioxygenase
83	gga-miR-3533	DENND5B	DENN domain containing 5B
83	gga-miR-3533	POU2AF1	POU class 2 associating factor 1
83	gga-miR-3533	FLRT2	fibronectin leucine rich transmembrane protein 2
82	gga-miR-3533	NDUFS4	NADH:ubiquinone oxidoreductase subunit S4
82	gga-miR-3533	SIM1	SIM bHLH transcription factor 1
81	gga-miR-3533	JMJD4	jumonji domain containing 4
81	gga-miR-3533	TENM2	teneurin transmembrane protein 2
81	gga-miR-3533	FAM171B	family with sequence similarity 171 member B
81	gga-miR-3533	MCAT	malonyl-CoA-acyl carrier protein transacylase
81	gga-miR-3533	SREK1	splicing regulatory glutamic acid and lysine rich protein 1
80	gga-miR-3533	CASP2	caspase 2
80	gga-miR-3533	MPP3	membrane palmitoylated protein 3
80	gga-miR-3533	WASF3L	wiskott-Aldrich syndrome protein family member 3-like
80	gga-miR-3533	BCHE	butyrylcholinesterase
80	gga-miR-3533	NUDCD1	NudC domain containing 1
80	gga-miR-3533	SLC7A10	solute carrier family 7 member 10

## Sheet: down_mirnas_targets
Target Score	miRNA Name	Gene Symbol	Gene Description
100	gga-miR-145-5p	FLI1	Fli-1 proto-oncogene, ETS transcription factor
100	gga-miR-145-5p	NUAK1	NUAK family kinase 1
100	gga-miR-145-5p	ELMO1	engulfment and cell motility 1
100	gga-miR-145-5p	MDFIC	MyoD family inhibitor domain containing
100	gga-miR-145-5p	SRGAP2	SLIT-ROBO Rho GTPase activating protein 2
99	gga-miR-145-5p	SRGAP1	SLIT-ROBO Rho GTPase activating protein 1
99	gga-miR-145-5p	ABHD17C	abhydrolase domain containing 17C
99	gga-miR-145-5p	NEDD9	neural precursor cell expressed, developmentally down-regulated 9
99	gga-miR-145-5p	PPP3CA	protein phosphatase 3, catalytic subunit, alpha isozyme
99	gga-miR-145-5p	EPB41L5	erythrocyte membrane protein band 4.1 like 5
99	gga-miR-145-5p	MKL2	MKL1/myocardin like 2
98	gga-miR-145-5p	MAGI2	membrane associated guanylate kinase, WW and PDZ domain containing 2
98	gga-miR-145-5p	MYO5A	myosin VA
98	gga-miR-145-5p	ABHD17B	abhydrolase domain containing 17B
98	gga-miR-145-5p	FLNB	filamin B
98	gga-miR-145-5p	VPS26A	VPS26, retromer complex component A
98	gga-miR-145-5p	COL11A1	collagen type XI alpha 1 chain
98	gga-miR-145-5p	RASA1	RAS p21 protein activator 1
98	gga-miR-145-5p	CAMSAP3	calmodulin regulated spectrin associated protein family member 3
98	gga-miR-145-5p	FAM89A	family with sequence similarity 89 member A
98	gga-miR-145-5p	TIAM1	T cell lymphoma invasion and metastasis 1
98	gga-miR-145-5p	PPP1R9A	protein phosphatase 1 regulatory subunit 9A
98	gga-miR-145-5p	GABARAPL1	GABA type A receptor associated protein like 1
98	gga-miR-145-5p	DDT	D-dopachrome tautomerase
98	gga-miR-145-5p	AP2B1	adaptor related protein complex 2 subunit beta 1
98	gga-miR-145-5p	PLA2G4A	phospholipase A2 group IVA
97	gga-miR-145-5p	ATXN2	ataxin 2
97	gga-miR-145-5p	PREX2	phosphatidylinositol-3,4,5-trisphosphate dependent Rac exchange factor 2
97	gga-miR-145-5p	RAB11FIP4	RAB11 family interacting protein 4 (class II)
97	gga-miR-145-5p	SEC24D	SEC24 homolog D, COPII coat complex component
97	gga-miR-145-5p	ERN1	endoplasmic reticulum to nucleus signaling 1
97	gga-miR-145-5p	ACSL4	acyl-CoA synthetase long chain family member 4
97	gga-miR-145-5p	GFI1	growth factor independent 1 transcriptional repressor
96	gga-miR-145-5p	SNX8	sorting nexin 8
96	gga-miR-145-5p	CORO2B	coronin 2B
96	gga-miR-145-5p	CRYL1	crystallin lambda 1
96	gga-miR-145-5p	TLL1	tolloid like 1
95	gga-miR-145-5p	KIF21A	kinesin family member 21A
95	gga-miR-145-5p	ADD3	adducin 3 (gamma)
95	gga-miR-145-5p	CABP1	calcium binding protein 1
95	gga-miR-145-5p	GAPVD1	GTPase activating protein and VPS9 domains 1
95	gga-miR-145-5p	REV3L	REV3 like, DNA directed polymerase zeta catalytic subunit
95	gga-miR-145-5p	ZFYVE9	zinc finger FYVE-type containing 9
95	gga-miR-145-5p	ACTC2L	actin, cytoplasmic 2-like
95	gga-miR-145-5p	MTUS1	microtubule associated scaffold protein 1
95	gga-miR-145-5p	TPCN3	two-pore calcium channel 3
95	gga-miR-145-5p	CRTC1	CREB regulated transcription coactivator 1
95	gga-miR-145-5p	USP31	ubiquitin specific peptidase 31
95	gga-miR-145-5p	BPGM	bisphosphoglycerate mutase
95	gga-miR-145-5p	ANGPT2	angiopoietin 2
94	gga-miR-145-5p	CREB5	cAMP responsive element binding protein 5
94	gga-miR-145-5p	DOCK9	dedicator of cytokinesis 9
94	gga-miR-145-5p	CIITA	class II major histocompatibility complex transactivator
94	gga-miR-145-5p	DAB2	DAB2, clathrin adaptor protein
94	gga-miR-145-5p	NARS	asparaginyl-tRNA synthetase
94	gga-miR-145-5p	GSTT1	glutathione S-transferase theta 1
94	gga-miR-145-5p	ARNTL2	aryl hydrocarbon receptor nuclear translocator-like 2
94	gga-miR-145-5p	DERL2	derlin 2
94	gga-miR-145-5p	RNF170	ring finger protein 170
93	gga-miR-145-5p	CAPRIN1	cell cycle associated protein 1
93	gga-miR-145-5p	ACTB	actin, beta
93	gga-miR-145-5p	TNFRSF11B	TNF receptor superfamily member 11b
93	gga-miR-145-5p	KCNA4	potassium voltage-gated channel subfamily A member 4
93	gga-miR-145-5p	TMEM135	transmembrane protein 135
93	gga-miR-145-5p	ANKRD28	ankyrin repeat domain 28
92	gga-miR-145-5p	GFRA3	GDNF family receptor alpha 3
92	gga-miR-145-5p	TPR	translocated promoter region, nuclear basket protein
92	gga-miR-145-5p	BOD1	biorientation of chromosomes in cell division 1
92	gga-miR-145-5p	SEMA6A	semaphorin 6A
92	gga-miR-145-5p	NAV3	neuron navigator 3
92	gga-miR-145-5p	SNX27	sorting nexin family member 27
92	gga-miR-145-5p	ARL2BP	ADP ribosylation factor like GTPase 2 binding protein
92	gga-miR-145-5p	CYR61	cysteine rich angiogenic inducer 61
92	gga-miR-145-5p	GOPC	golgi associated PDZ and coiled-coil motif containing
92	gga-miR-145-5p	ERG	ERG, ETS transcription factor
91	gga-miR-145-5p	SMAD5	SMAD family member 5
91	gga-miR-145-5p	KCTD4	potassium channel tetramerization domain containing 4
91	gga-miR-145-5p	U2AF1	U2 small nuclear RNA auxiliary factor 1
91	gga-miR-145-5p	ELK4	ELK4, ETS transcription factor
91	gga-miR-145-5p	RASA2	RAS p21 protein activator 2
91	gga-miR-145-5p	BTBD1	BTB domain containing 1
91	gga-miR-145-5p	ARHGAP6	Rho GTPase activating protein 6
91	gga-miR-145-5p	QKI	QKI, KH domain containing RNA binding
91	gga-miR-145-5p	COA5	cytochrome c oxidase assembly factor 5
91	gga-miR-145-5p	CAMK1D	calcium/calmodulin dependent protein kinase ID
91	gga-miR-145-5p	UBE2W	ubiquitin conjugating enzyme E2 W (putative)
91	gga-miR-145-5p	SYNE3	spectrin repeat containing nuclear envelope family member 3
91	gga-miR-145-5p	ATAD5	ATPase family, AAA domain containing 5
91	gga-miR-145-5p	NCAPG2	non-SMC condensin II complex subunit G2
91	gga-miR-145-5p	FRMD6	FERM domain containing 6
91	gga-miR-145-5p	LANCL3	LanC like 3
91	gga-miR-145-5p	PXN	paxillin
90	gga-miR-145-5p	DPT	dermatopontin
90	gga-miR-145-5p	CACHD1	cache domain containing 1
90	gga-miR-145-5p	SEMA3A	semaphorin 3A
90	gga-miR-145-5p	SLC1A3	solute carrier family 1 member 3
90	gga-miR-145-5p	PPP4R2	protein phosphatase 4 regulatory subunit 2
90	gga-miR-145-5p	DSCAM	DS cell adhesion molecule
90	gga-miR-145-5p	STT3B	STT3B, catalytic subunit of the oligosaccharyltransferase complex
90	gga-miR-145-5p	PTPN12	protein tyrosine phosphatase, non-receptor type 12
90	gga-miR-145-5p	GABARAPL2	GABA type A receptor associated protein like 2
90	gga-miR-145-5p	MICU2	mitochondrial calcium uptake 2
90	gga-miR-145-5p	BORCS7	BLOC-1 related complex subunit 7
90	gga-miR-145-5p	PODXL	podocalyxin like
89	gga-miR-145-5p	BPTF	bromodomain PHD finger transcription factor
89	gga-miR-145-5p	ARHGAP21	Rho GTPase activating protein 21
89	gga-miR-145-5p	MPZL1	myelin protein zero like 1
89	gga-miR-145-5p	DLC1	DLC1 Rho GTPase activating protein
89	gga-miR-145-5p	WDR41	WD repeat domain 41
89	gga-miR-145-5p	MKX	mohawk homeobox
89	gga-miR-145-5p	ANP32B	acidic (leucine-rich) nuclear phosphoprotein 32 family, member B
89	gga-miR-145-5p	VRK1	vaccinia related kinase 1
89	gga-miR-145-5p	PNRC1	proline rich nuclear receptor coactivator 1
89	gga-miR-145-5p	TRIO	trio Rho guanine nucleotide exchange factor
88	gga-miR-145-5p	CLOCK	clock circadian regulator
88	gga-miR-145-5p	LTO1	LTO1, ABCE1 maturation factor
88	gga-miR-145-5p	GATAD1	GATA zinc finger domain containing 1
88	gga-miR-145-5p	RAB43	RAB43, member RAS oncogene family
88	gga-miR-145-5p	NUAK2	NUAK family kinase 2
88	gga-miR-145-5p	RIMS1	regulating synaptic membrane exocytosis 1
88	gga-miR-145-5p	CPSF6	cleavage and polyadenylation specific factor 6
88	gga-miR-145-5p	DENND5B	DENN domain containing 5B
88	gga-miR-145-5p	SFRP4	secreted frizzled related protein 4
88	gga-miR-145-5p	SNX24	sorting nexin 24
88	gga-miR-145-5p	GABRA2	gamma-aminobutyric acid type A receptor alpha2 subunit
88	gga-miR-145-5p	GID8	GID complex subunit 8 homolog
87	gga-miR-145-5p	RREB1	ras responsive element binding protein 1
87	gga-miR-145-5p	MSANTD1	Myb/SANT DNA binding domain containing 1
87	gga-miR-145-5p	PRKX	protein kinase X-linked
87	gga-miR-145-5p	PTPN2	protein tyrosine phosphatase, non-receptor type 2
87	gga-miR-145-5p	CCSER1	coiled-coil serine rich protein 1
87	gga-miR-145-5p	FAM135A	family with sequence similarity 135 member A
87	gga-miR-145-5p	GLIS1	GLIS family zinc finger 1
87	gga-miR-145-5p	VIPR1	vasoactive intestinal peptide receptor 1
87	gga-miR-145-5p	PPP1R13B	protein phosphatase 1 regulatory subunit 13B
87	gga-miR-145-5p	OSGEPL1	O-sialoglycoprotein endopeptidase like 1
87	gga-miR-145-5p	BACH2	BTB domain and CNC homolog 2
87	gga-miR-145-5p	ELAVL1	ELAV like RNA binding protein 1
87	gga-miR-145-5p	SLC25A26	solute carrier family 25 member 26
87	gga-miR-145-5p	L3MBTL4	l(3)mbt-like 4 (Drosophila)
86	gga-miR-145-5p	OSGIN2	oxidative stress induced growth inhibitor family member 2
86	gga-miR-145-5p	EPHA4	EPH receptor A4
86	gga-miR-145-5p	ANKFY1	ankyrin repeat and FYVE domain containing 1
86	gga-miR-145-5p	RGS7	regulator of G-protein signaling 7
86	gga-miR-145-5p	RUFY3	RUN and FYVE domain containing 3
86	gga-miR-145-5p	TMEM206	transmembrane protein 206
86	gga-miR-145-5p	DUSP6	dual specificity phosphatase 6
86	gga-miR-145-5p	NTN4	netrin 4
86	gga-miR-145-5p	FGD6	FYVE, RhoGEF and PH domain containing 6
86	gga-miR-145-5p	SLC35F5	solute carrier family 35 member F5
86	gga-miR-145-5p	EPS15	epidermal growth factor receptor pathway substrate 15
86	gga-miR-145-5p	ZFHX4	zinc finger homeobox 4
86	gga-miR-145-5p	GMFB	glia maturation factor beta
86	gga-miR-145-5p	STEAP2	STEAP2 metalloreductase
86	gga-miR-145-5p	ERLIN1	ER lipid raft associated 1
86	gga-miR-145-5p	ATP10B	ATPase phospholipid transporting 10B (putative)
86	gga-miR-145-5p	SEMA5B	semaphorin 5B
85	gga-miR-145-5p	RAB11FIP5	RAB11 family interacting protein 5
85	gga-miR-145-5p	GATB	glutamyl-tRNA amidotransferase subunit B
85	gga-miR-145-5p	TBC1D15	TBC1 domain family member 15
85	gga-miR-145-5p	RAB4A	RAB4A, member RAS oncogene family
85	gga-miR-145-5p	TRIM2	tripartite motif containing 2
85	gga-miR-145-5p	PROKR2	prokineticin receptor 2
85	gga-miR-145-5p	SENP2	SUMO1/sentrin/SMT3 specific peptidase 2
85	gga-miR-145-5p	LPIN1	lipin 1
85	gga-miR-145-5p	LPAR6	lysophosphatidic acid receptor 6
85	gga-miR-145-5p	TMEM185A	transmembrane protein 185A
85	gga-miR-145-5p	MYCT1	MYC target 1
84	gga-miR-145-5p	SNTB1	syntrophin beta 1
84	gga-miR-145-5p	DPM2	dolichyl-phosphate mannosyltransferase subunit 2, regulatory
84	gga-miR-145-5p	HTRA1	HtrA serine peptidase 1
84	gga-miR-145-5p	WDR53	WD repeat domain 53
84	gga-miR-145-5p	SCAMP4	secretory carrier membrane protein 4
84	gga-miR-145-5p	SERPINB6	serpin family B member 6
84	gga-miR-145-5p	TPPP	tubulin polymerization promoting protein
84	gga-miR-145-5p	ARHGAP12	Rho GTPase activating protein 12
84	gga-miR-145-5p	STAM	signal transducing adaptor molecule
84	gga-miR-145-5p	KIF1C	kinesin family member 1C
84	gga-miR-145-5p	CPEB3	cytoplasmic polyadenylation element binding protein 3
83	gga-miR-145-5p	SCNN1G	sodium channel epithelial 1 gamma subunit
83	gga-miR-145-5p	MPP5	membrane palmitoylated protein 5
83	gga-miR-145-5p	NR2C2	nuclear receptor subfamily 2 group C member 2
83	gga-miR-145-5p	MEGF9	multiple EGF-like-domains 9
83	gga-miR-145-5p	ERICH5	glutamate rich 5
83	gga-miR-145-5p	KIAA1429	KIAA1429
83	gga-miR-145-5p	C11H19orf12	chromosome 11 C19orf12 homolog
83	gga-miR-145-5p	CCNE2	cyclin E2
83	gga-miR-145-5p	CLEC16A	C-type lectin domain family 16 member A
82	gga-miR-145-5p	GKN2	gastrokine 2
82	gga-miR-145-5p	HABP2	hyaluronan binding protein 2
82	gga-miR-145-5p	HMGB1	high mobility group box 1
82	gga-miR-145-5p	GLIS3	GLIS family zinc finger 3
82	gga-miR-145-5p	VPS37B	VPS37B, ESCRT-I subunit
82	gga-miR-145-5p	SYTL3	synaptotagmin like 3
82	gga-miR-145-5p	EYA3	EYA transcriptional coactivator and phosphatase 3
82	gga-miR-145-5p	ATP7B	ATPase copper transporting beta
82	gga-miR-145-5p	OR52R1L2	olfactory receptor 52R1-like 2
82	gga-miR-145-5p	LARP4B	La ribonucleoprotein domain family member 4B
82	gga-miR-145-5p	CAMK2D	calcium/calmodulin dependent protein kinase II delta
82	gga-miR-145-5p	RBM48	RNA binding motif protein 48
82	gga-miR-145-5p	CTNND1	catenin delta 1
82	gga-miR-145-5p	TET2	tet methylcytosine dioxygenase 2
82	gga-miR-145-5p	CARMIL1	capping protein regulator and myosin 1 linker 1
81	gga-miR-145-5p	WDR33	WD repeat domain 33
81	gga-miR-145-5p	RTN4R	reticulon 4 receptor
81	gga-miR-145-5p	ITPR2	inositol 1,4,5-trisphosphate receptor type 2
81	gga-miR-145-5p	C16orf72	chromosome 16 open reading frame 72
81	gga-miR-145-5p	ARL15	ADP ribosylation factor like GTPase 15
81	gga-miR-145-5p	SERINC5	serine incorporator 5
81	gga-miR-145-5p	HNMT	histamine N-methyltransferase
81	gga-miR-145-5p	CD101	CD101 molecule
81	gga-miR-145-5p	LYST	lysosomal trafficking regulator
81	gga-miR-145-5p	PHACTR2	phosphatase and actin regulator 2
81	gga-miR-145-5p	DMTF1	cyclin D binding myb like transcription factor 1
81	gga-miR-145-5p	ARL5B	ADP ribosylation factor like GTPase 5B
80	gga-miR-145-5p	ECE1	endothelin converting enzyme 1
80	gga-miR-145-5p	UAP1	UDP-N-acetylglucosamine pyrophosphorylase 1
80	gga-miR-145-5p	HACD2	3-hydroxyacyl-CoA dehydratase 2
80	gga-miR-145-5p	EEA1	early endosome antigen 1
80	gga-miR-145-5p	TUFT1	tuftelin 1
80	gga-miR-145-5p	EPT1L	ethanolaminephosphotransferase 1-like
80	gga-miR-145-5p	SOS2	SOS Ras/Rho guanine nucleotide exchange factor 2
80	gga-miR-145-5p	ITCH	itchy E3 ubiquitin protein ligase
80	gga-miR-145-5p	SUN1	Sad1 and UNC84 domain containing 1
80	gga-miR-145-5p	XKR6	XK related 6
80	gga-miR-145-5p	CTC1	CTS telomere maintenance complex component 1
80	gga-miR-145-5p	GALNT1	polypeptide N-acetylgalactosaminyltransferase 1
80	gga-miR-145-5p	SEMA5A	semaphorin 5A
80	gga-miR-145-5p	ATF1	activating transcription factor 1
80	gga-miR-145-5p	RAB14	RAB14, member RAS oncogene family
80	gga-miR-145-5p	NIPA1	non imprinted in Prader-Willi/Angelman syndrome 1
80	gga-miR-145-5p	RAB9B	RAB9B, member RAS oncogene family
80	gga-miR-145-5p	SIK3	SIK family kinase 3
100	gga-let-7l-5p	CA7	carbonic anhydrase 7
100	gga-let-7l-5p	IGDCC3	immunoglobulin superfamily DCC subclass member 3
100	gga-let-7l-5p	FIGN	fidgetin, microtubule severing factor
100	gga-let-7l-5p	ARID3B	AT-rich interaction domain 3B
100	gga-let-7l-5p	IGF2BP3	insulin like growth factor 2 mRNA binding protein 3
99	gga-let-7l-5p	PRTG	protogenin
99	gga-let-7l-5p	FIGNL2	fidgetin like 2
99	gga-let-7l-5p	CDC34	cell division cycle 34
99	gga-let-7l-5p	YOD1	YOD1 deubiquitinase
98	gga-let-7l-5p	PLAGL2	PLAG1 like zinc finger 2
98	gga-let-7l-5p	LSM11	LSM11, U7 small nuclear RNA associated
98	gga-let-7l-5p	FGD6	FYVE, RhoGEF and PH domain containing 6
98	gga-let-7l-5p	NR6A1	nuclear receptor subfamily 6 group A member 1
98	gga-let-7l-5p	LIN28B	lin-28 homolog B
97	gga-let-7l-5p	COL4A1	collagen type IV alpha 1 chain
97	gga-let-7l-5p	BACH1	BTB domain and CNC homolog 1
97	gga-let-7l-5p	XKR6	XK related 6
97	gga-let-7l-5p	STARD13	StAR related lipid transfer domain containing 13
97	gga-let-7l-5p	INTS6L	integrator complex subunit 6 like
97	gga-let-7l-5p	GNG5	G protein subunit gamma 5
97	gga-let-7l-5p	SLC26A9	solute carrier family 26 member 9
96	gga-let-7l-5p	COL4A2	collagen type IV alpha 2 chain
96	gga-let-7l-5p	UTRN	utrophin
96	gga-let-7l-5p	CCNJ	cyclin J
96	gga-let-7l-5p	DOT1L	DOT1 like histone lysine methyltransferase
95	gga-let-7l-5p	AGO4	argonaute 4, RISC catalytic component
95	gga-let-7l-5p	SALL3	spalt like transcription factor 3
95	gga-let-7l-5p	GLRX5	glutaredoxin 5
95	gga-let-7l-5p	BZW1	basic leucine zipper and W2 domains 1
95	gga-let-7l-5p	PLCXD2	phosphatidylinositol specific phospholipase C X domain containing 2
95	gga-let-7l-5p	E2F5	E2F transcription factor 5
95	gga-let-7l-5p	PCDH19	protocadherin 19
95	gga-let-7l-5p	LRIG3	leucine rich repeats and immunoglobulin like domains 3
95	gga-let-7l-5p	PXDN	peroxidasin
94	gga-let-7l-5p	TMEM65	transmembrane protein 65
94	gga-let-7l-5p	ONECUT2	one cut homeobox 2
94	gga-let-7l-5p	PBX4	PBX homeobox 4
94	gga-let-7l-5p	VSTM5	V-set and transmembrane domain containing 5
94	gga-let-7l-5p	LRIG1	leucine rich repeats and immunoglobulin like domains 1
94	gga-let-7l-5p	ACVR1C	activin A receptor type 1C
94	gga-let-7l-5p	BEGAIN	brain enriched guanylate kinase associated
94	gga-let-7l-5p	COL1A2	collagen type I alpha 2 chain
94	gga-let-7l-5p	KATNBL1	katanin regulatory subunit B1 like 1
94	gga-let-7l-5p	GTF3C6	general transcription factor IIIC subunit 6
94	gga-let-7l-5p	MAPK6	mitogen-activated protein kinase 6
94	gga-let-7l-5p	IL13RA1	interleukin 13 receptor subunit alpha 1
94	gga-let-7l-5p	TMPRSS2	transmembrane serine protease 2
93	gga-let-7l-5p	STK40	serine/threonine kinase 40
93	gga-let-7l-5p	SFMBT1	Scm-like with four mbt domains 1
93	gga-let-7l-5p	HAS2	hyaluronan synthase 2
93	gga-let-7l-5p	TGFBR1	transforming growth factor beta receptor 1
93	gga-let-7l-5p	SALL4	spalt like transcription factor 4
93	gga-let-7l-5p	IGDCC4	immunoglobulin superfamily DCC subclass member 4
93	gga-let-7l-5p	GLT1D1	glycosyltransferase 1 domain containing 1
93	gga-let-7l-5p	ARL5A	ADP ribosylation factor like GTPase 5A
93	gga-let-7l-5p	THOC2	THO complex 2
92	gga-let-7l-5p	ARID3C	AT-rich interaction domain 3C
92	gga-let-7l-5p	DLC1	DLC1 Rho GTPase activating protein
92	gga-let-7l-5p	FAM189A1	family with sequence similarity 189 member A1
92	gga-let-7l-5p	CPEB1	cytoplasmic polyadenylation element binding protein 1
92	gga-let-7l-5p	KPNA5	karyopherin subunit alpha 5
92	gga-let-7l-5p	KIAA0753	KIAA0753
92	gga-let-7l-5p	ACER3	alkaline ceramidase 3
92	gga-let-7l-5p	BCAT1	branched chain amino acid transaminase 1
92	gga-let-7l-5p	DDX19B	ATP-dependent RNA helicase DDX19B
92	gga-let-7l-5p	COL3A1	collagen type III alpha 1 chain
92	gga-let-7l-5p	TET2	tet methylcytosine dioxygenase 2
92	gga-let-7l-5p	ITGA4	integrin subunit alpha 4
91	gga-let-7l-5p	DAGLA	diacylglycerol lipase alpha
91	gga-let-7l-5p	PBX3	PBX homeobox 3
91	gga-let-7l-5p	WNT9B	Wnt family member 9B
91	gga-let-7l-5p	TNFAIP2	TNF alpha induced protein 2
91	gga-let-7l-5p	AKAP6	A-kinase anchoring protein 6
91	gga-let-7l-5p	ABCB9	ATP binding cassette subfamily B member 9
91	gga-let-7l-5p	GNPTAB	N-acetylglucosamine-1-phosphate transferase subunits alpha and beta
90	gga-let-7l-5p	B3GNT7	UDP-GlcNAc:betaGal beta-1,3-N-acetylglucosaminyltransferase 7
90	gga-let-7l-5p	ADAMTS6	ADAM metallopeptidase with thrombospondin type 1 motif 6
90	gga-let-7l-5p	DCLRE1C	DNA cross-link repair 1C
90	gga-let-7l-5p	ZNF326	zinc finger protein 326
90	gga-let-7l-5p	TMEM74	transmembrane protein 74
90	gga-let-7l-5p	SHISA5	shisa family member 5
90	gga-let-7l-5p	SEC14L1	SEC14 like lipid binding 1
90	gga-let-7l-5p	IGF2BP2	insulin like growth factor 2 mRNA binding protein 2
89	gga-let-7l-5p	C20H20ORF112	chromosome 20 open reading frame, human C20orf112
89	gga-let-7l-5p	CA5B	carbonic anhydrase 5B
89	gga-let-7l-5p	HDLBP	high density lipoprotein binding protein
89	gga-let-7l-5p	MYCN	MYCN proto-oncogene, bHLH transcription factor
89	gga-let-7l-5p	PAPPA	pappalysin 1
89	gga-let-7l-5p	DMD	dystrophin
89	gga-let-7l-5p	SOWAHA	sosondowah ankyrin repeat domain family member A
89	gga-let-7l-5p	TGDS	TDP-glucose 4,6-dehydratase
89	gga-let-7l-5p	AFF2	AF4/FMR2 family member 2
89	gga-let-7l-5p	ADAM22	ADAM metallopeptidase domain 22
89	gga-let-7l-5p	LMLN	leishmanolysin like peptidase
89	gga-let-7l-5p	DCUN1D3	defective in cullin neddylation 1 domain containing 3
89	gga-let-7l-5p	WDFY2	WD repeat and FYVE domain containing 2
89	gga-let-7l-5p	ERCC6	ERCC excision repair 6, chromatin remodeling factor
89	gga-let-7l-5p	CCR6	C-C motif chemokine receptor 6
89	gga-let-7l-5p	ACER2	alkaline ceramidase 2
89	gga-let-7l-5p	TMEM2	transmembrane protein 2
88	gga-let-7l-5p	KLHL9	kelch like family member 9
88	gga-let-7l-5p	SLC10A7	solute carrier family 10 member 7
88	gga-let-7l-5p	MPZL3	myelin protein zero like 3
88	gga-let-7l-5p	GPCPD1	glycerophosphocholine phosphodiesterase 1
88	gga-let-7l-5p	CNTRL	centriolin
88	gga-let-7l-5p	UHRF2	ubiquitin like with PHD and ring finger domains 2
88	gga-let-7l-5p	GREB1L	GREB1 like retinoic acid receptor coactivator
88	gga-let-7l-5p	PRKAR2A	protein kinase cAMP-dependent type II regulatory subunit alpha
88	gga-let-7l-5p	DISC1	disrupted in schizophrenia 1
88	gga-let-7l-5p	OSBPL3	oxysterol binding protein like 3
87	gga-let-7l-5p	EPHA4	EPH receptor A4
87	gga-let-7l-5p	FRMD4B	FERM domain containing 4B
87	gga-let-7l-5p	AGAP1	ArfGAP with GTPase domain, ankyrin repeat and PH domain 1
87	gga-let-7l-5p	PIGA	phosphatidylinositol glycan anchor biosynthesis class A
87	gga-let-7l-5p	MAP4K3	mitogen-activated protein kinase kinase kinase kinase 3
87	gga-let-7l-5p	ZNF710	zinc finger protein 710
87	gga-let-7l-5p	NGF	nerve growth factor
87	gga-let-7l-5p	COL5A2	collagen type V alpha 2 chain
87	gga-let-7l-5p	TMED1	transmembrane p24 trafficking protein 1
87	gga-let-7l-5p	EDN1	endothelin 1
87	gga-let-7l-5p	TRAM2	translocation associated membrane protein 2
86	gga-let-7l-5p	PLCXD1	phosphatidylinositol specific phospholipase C X domain containing 1
86	gga-let-7l-5p	GAS7	growth arrest specific 7
86	gga-let-7l-5p	MAP3K1	mitogen-activated protein kinase kinase kinase 1
86	gga-let-7l-5p	FAM208A	family with sequence similarity 208 member A
86	gga-let-7l-5p	GATM	glycine amidinotransferase
86	gga-let-7l-5p	SLC6A1	solute carrier family 6 member 1
86	gga-let-7l-5p	ADAM33	ADAM metallopeptidase domain 33
86	gga-let-7l-5p	TBKBP1	TBK1 binding protein 1
86	gga-let-7l-5p	UHRF1	ubiquitin like with PHD and ring finger domains 1
86	gga-let-7l-5p	RNMT	RNA guanine-7 methyltransferase
86	gga-let-7l-5p	CHAC1	ChaC glutathione specific gamma-glutamylcyclotransferase 1
86	gga-let-7l-5p	NEXMIF	neurite extension and migration factor
86	gga-let-7l-5p	TM7SF2	transmembrane 7 superfamily member 2
86	gga-let-7l-5p	NRAS	neuroblastoma RAS viral oncogene homolog
85	gga-let-7l-5p	NECTIN3	nectin cell adhesion molecule 3
85	gga-let-7l-5p	SEMA4G	semaphorin 4G
85	gga-let-7l-5p	PCGF3	polycomb group ring finger 3
85	gga-let-7l-5p	VGLL3	vestigial like family member 3
85	gga-let-7l-5p	HOXB1	homeobox B1
85	gga-let-7l-5p	CELF4	CUGBP Elav-like family member 4
85	gga-let-7l-5p	USP38	ubiquitin specific peptidase 38
85	gga-let-7l-5p	MGAT4A	mannosyl (alpha-1,3-)-glycoprotein beta-1,4-N-acetylglucosaminyltransferase, isozyme A
85	gga-let-7l-5p	ZFYVE26	zinc finger FYVE-type containing 26
84	gga-let-7l-5p	FNIP2	folliculin interacting protein 2
84	gga-let-7l-5p	RBMS1	RNA binding motif single stranded interacting protein 1
84	gga-let-7l-5p	MAP4K4	mitogen-activated protein kinase kinase kinase kinase 4
84	gga-let-7l-5p	WNK4	WNK lysine deficient protein kinase 4
84	gga-let-7l-5p	C5H15orf41	chromosome 5 C15orf41 homolog
84	gga-let-7l-5p	LBH	limb bud and heart development
84	gga-let-7l-5p	TTC39B	tetratricopeptide repeat domain 39B
84	gga-let-7l-5p	ADRB2	adrenoceptor beta 2
84	gga-let-7l-5p	ZUFSP	zinc finger with UFM1 specific peptidase domain
84	gga-let-7l-5p	PCTP	phosphatidylcholine transfer protein
84	gga-let-7l-5p	POGLUT1	protein O-glucosyltransferase 1
83	gga-let-7l-5p	ABHD17C	abhydrolase domain containing 17C
83	gga-let-7l-5p	ZC3H3	zinc finger CCCH-type containing 3
83	gga-let-7l-5p	ONECUT3	one cut homeobox 3
83	gga-let-7l-5p	PRPF38B	pre-mRNA processing factor 38B
83	gga-let-7l-5p	GALNT1	polypeptide N-acetylgalactosaminyltransferase 1
83	gga-let-7l-5p	TMEM136-1	transmembrane protein 136 family member 1
83	gga-let-7l-5p	SPPL2B	signal peptide peptidase like 2B
83	gga-let-7l-5p	LGR4	leucine rich repeat containing G protein-coupled receptor 4
83	gga-let-7l-5p	RAB38	RAB38, member RAS oncogene family
83	gga-let-7l-5p	CADM2	cell adhesion molecule 2
83	gga-let-7l-5p	STRBP	spermatid perinuclear RNA binding protein
83	gga-let-7l-5p	RGS6	regulator of G-protein signaling 6
83	gga-let-7l-5p	SMARCAD1	SWI/SNF-related, matrix-associated actin-dependent regulator of chromatin, subfamily a, containing DEAD/H box 1
83	gga-let-7l-5p	COL4A6	collagen type IV alpha 6 chain
82	gga-let-7l-5p	SLF2	SMC5-SMC6 complex localization factor 2
82	gga-let-7l-5p	TSC22D2	TSC22 domain family member 2
82	gga-let-7l-5p	PDS5B	PDS5 cohesin associated factor B
82	gga-let-7l-5p	SLC35D3	solute carrier family 35 member D3
82	gga-let-7l-5p	USP47	ubiquitin specific peptidase 47
82	gga-let-7l-5p	COL27A1	collagen type XXVII alpha 1 chain
82	gga-let-7l-5p	SEC24C	SEC24 homolog C, COPII coat complex component
82	gga-let-7l-5p	CEP70	centrosomal protein 70
82	gga-let-7l-5p	COL24A1	collagen type XXIV alpha 1 chain
82	gga-let-7l-5p	FGF6	fibroblast growth factor 6
82	gga-let-7l-5p	ABCC5	ATP binding cassette subfamily C member 5
81	gga-let-7l-5p	ACSL6	acyl-CoA synthetase long-chain family member 6
81	gga-let-7l-5p	TTLL4	tubulin tyrosine ligase like 4
81	gga-let-7l-5p	BTG2	BTG anti-proliferation factor 2
81	gga-let-7l-5p	KDM3A	lysine demethylase 3A
81	gga-let-7l-5p	PDPR	pyruvate dehydrogenase phosphatase regulatory subunit
81	gga-let-7l-5p	PDZD11	PDZ domain containing 11
80	gga-let-7l-5p	KCTD10	potassium channel tetramerization domain containing 10
80	gga-let-7l-5p	RCN1	reticulocalbin 1
80	gga-let-7l-5p	ARNT2	aryl hydrocarbon receptor nuclear translocator 2
80	gga-let-7l-5p	TPGS2	tubulin polyglutamylase complex subunit 2
80	gga-let-7l-5p	FBXO32	F-box protein 32
80	gga-let-7l-5p	METTL4	methyltransferase like 4
80	gga-let-7l-5p	BTBD3	BTB domain containing 3
80	gga-let-7l-5p	SEC22B	SEC22 homolog B, vesicle trafficking protein
80	gga-let-7l-5p	FRMD1	FERM domain containing 1
80	gga-let-7l-5p	ALDH1L2	aldehyde dehydrogenase 1 family member L2
80	gga-let-7l-5p	KLF9	Kruppel like factor 9
80	gga-let-7l-5p	CCND2	cyclin D2
97	gga-miR-10b-5p	KLHL29	kelch like family member 29
96	gga-miR-10b-5p	TRIM13	tripartite motif containing 13
95	gga-miR-10b-5p	TFAP2C	transcription factor AP-2 gamma
95	gga-miR-10b-5p	TIAM1	T cell lymphoma invasion and metastasis 1
95	gga-miR-10b-5p	SKP1	S-phase kinase-associated protein 1
94	gga-miR-10b-5p	DAZAP1	DAZ associated protein 1
94	gga-miR-10b-5p	TMEM273	transmembrane protein 273
94	gga-miR-10b-5p	KPNA5	karyopherin subunit alpha 5
94	gga-miR-10b-5p	CSMD1	CUB and Sushi multiple domains 1
94	gga-miR-10b-5p	EBF2	early B cell factor 2
93	gga-miR-10b-5p	PGBD5	piggyBac transposable element derived 5
93	gga-miR-10b-5p	RORA	RAR related orphan receptor A
93	gga-miR-10b-5p	SPAG9	sperm associated antigen 9
93	gga-miR-10b-5p	EPHA5	EPH receptor A5
92	gga-miR-10b-5p	FIGN	fidgetin, microtubule severing factor
92	gga-miR-10b-5p	BICD2	BICD cargo adaptor 2
92	gga-miR-10b-5p	AHR	aryl hydrocarbon receptor
92	gga-miR-10b-5p	BDNF	brain derived neurotrophic factor
91	gga-miR-10b-5p	CDK6	cyclin dependent kinase 6
91	gga-miR-10b-5p	NCOR2	nuclear receptor corepressor 2
91	gga-miR-10b-5p	UBE2I	ubiquitin conjugating enzyme E2 I
91	gga-miR-10b-5p	LHFPL4	lipoma HMGIC fusion partner-like 4
90	gga-miR-10b-5p	SYNGR3	synaptogyrin 3
90	gga-miR-10b-5p	ACTC2L	actin, cytoplasmic 2-like
90	gga-miR-10b-5p	TNRC6B	trinucleotide repeat containing 6B
90	gga-miR-10b-5p	FBXL20	F-box and leucine rich repeat protein 20
90	gga-miR-10b-5p	AGPAT3	1-acylglycerol-3-phosphate O-acyltransferase 3
89	gga-miR-10b-5p	PRTG	protogenin
89	gga-miR-10b-5p	RC3H2	ring finger and CCCH-type domains 2
88	gga-miR-10b-5p	NFATC3	nuclear factor of activated T-cells 3
88	gga-miR-10b-5p	NR6A1	nuclear receptor subfamily 6 group A member 1
88	gga-miR-10b-5p	CNOT6	CCR4-NOT transcription complex subunit 6
88	gga-miR-10b-5p	RBMS3	RNA binding motif single stranded interacting protein 3
87	gga-miR-10b-5p	IL1RAPL1	interleukin 1 receptor accessory protein like 1
87	gga-miR-10b-5p	C10orf143	chromosome 10 open reading frame 143
86	gga-miR-10b-5p	NCOA6	nuclear receptor coactivator 6
86	gga-miR-10b-5p	NAA50	N(alpha)-acetyltransferase 50, NatE catalytic subunit
86	gga-miR-10b-5p	FAM174A	family with sequence similarity 174 member A
86	gga-miR-10b-5p	IFFO2	intermediate filament family orphan 2
86	gga-miR-10b-5p	LGALSL	galectin like
85	gga-miR-10b-5p	NR5A2	nuclear receptor subfamily 5 group A member 2
85	gga-miR-10b-5p	SDC2	syndecan 2
85	gga-miR-10b-5p	SGO1	shugoshin 1
85	gga-miR-10b-5p	CADM2	cell adhesion molecule 2
84	gga-miR-10b-5p	FOXK2	forkhead box K2
84	gga-miR-10b-5p	NCAM1	neural cell adhesion molecule 1
84	gga-miR-10b-5p	ATG14	autophagy related 14
84	gga-miR-10b-5p	OTUD7A	OTU deubiquitinase 7A
84	gga-miR-10b-5p	MAPRE1	microtubule associated protein RP/EB family member 1
83	gga-miR-10b-5p	DIAPH3	diaphanous related formin 3
83	gga-miR-10b-5p	RFFL	ring finger and FYVE like domain containing E3 ubiquitin protein ligase
83	gga-miR-10b-5p	SUZ12	SUZ12, polycomb repressive complex 2 subunit
83	gga-miR-10b-5p	GOPC	golgi associated PDZ and coiled-coil motif containing
82	gga-miR-10b-5p	GTF2H1	general transcription factor IIH subunit 1
82	gga-miR-10b-5p	WDR26	WD repeat domain 26
82	gga-miR-10b-5p	RAP2A	RAP2A, member of RAS oncogene family
82	gga-miR-10b-5p	LYGL	lysozyme g-like
81	gga-miR-10b-5p	GDAP1	ganglioside induced differentiation associated protein 1
81	gga-miR-10b-5p	ZMYND11	zinc finger MYND-type containing 11
80	gga-miR-10b-5p	MYD88	myeloid differentiation primary response 88
80	gga-miR-10b-5p	APH1A	aph-1 homolog A, gamma-secretase subunit
80	gga-miR-10b-5p	HOXB3	homeobox B3
80	gga-miR-10b-5p	SORBS1	sorbin and SH3 domain containing 1
80	gga-miR-10b-5p	PLCL1	phospholipase C like 1
80	gga-miR-10b-5p	GALNT1	polypeptide N-acetylgalactosaminyltransferase 1
80	gga-miR-10b-5p	USP12	ubiquitin specific peptidase 12
80	gga-miR-10b-5p	WNT9A	Wnt family member 9A
97	gga-miR-10c-5p	KLHL29	kelch like family member 29
96	gga-miR-10c-5p	TRIM13	tripartite motif containing 13
95	gga-miR-10c-5p	TFAP2C	transcription factor AP-2 gamma
95	gga-miR-10c-5p	TIAM1	T cell lymphoma invasion and metastasis 1
95	gga-miR-10c-5p	SKP1	S-phase kinase-associated protein 1
94	gga-miR-10c-5p	DAZAP1	DAZ associated protein 1
94	gga-miR-10c-5p	TMEM273	transmembrane protein 273
94	gga-miR-10c-5p	KPNA5	karyopherin subunit alpha 5
94	gga-miR-10c-5p	CSMD1	CUB and Sushi multiple domains 1
94	gga-miR-10c-5p	EBF2	early B cell factor 2
93	gga-miR-10c-5p	PGBD5	piggyBac transposable element derived 5
93	gga-miR-10c-5p	RORA	RAR related orphan receptor A
93	gga-miR-10c-5p	SPAG9	sperm associated antigen 9
93	gga-miR-10c-5p	EPHA5	EPH receptor A5
92	gga-miR-10c-5p	FIGN	fidgetin, microtubule severing factor
92	gga-miR-10c-5p	BICD2	BICD cargo adaptor 2
92	gga-miR-10c-5p	AHR	aryl hydrocarbon receptor
92	gga-miR-10c-5p	BDNF	brain derived neurotrophic factor
91	gga-miR-10c-5p	CDK6	cyclin dependent kinase 6
91	gga-miR-10c-5p	NCOR2	nuclear receptor corepressor 2
91	gga-miR-10c-5p	UBE2I	ubiquitin conjugating enzyme E2 I
91	gga-miR-10c-5p	LHFPL4	lipoma HMGIC fusion partner-like 4
90	gga-miR-10c-5p	SYNGR3	synaptogyrin 3
90	gga-miR-10c-5p	ACTC2L	actin, cytoplasmic 2-like
90	gga-miR-10c-5p	TNRC6B	trinucleotide repeat containing 6B
90	gga-miR-10c-5p	FBXL20	F-box and leucine rich repeat protein 20
90	gga-miR-10c-5p	AGPAT3	1-acylglycerol-3-phosphate O-acyltransferase 3
89	gga-miR-10c-5p	PRTG	protogenin
89	gga-miR-10c-5p	RC3H2	ring finger and CCCH-type domains 2
88	gga-miR-10c-5p	NFATC3	nuclear factor of activated T-cells 3
88	gga-miR-10c-5p	NR6A1	nuclear receptor subfamily 6 group A member 1
88	gga-miR-10c-5p	CNOT6	CCR4-NOT transcription complex subunit 6
88	gga-miR-10c-5p	RBMS3	RNA binding motif single stranded interacting protein 3
87	gga-miR-10c-5p	IL1RAPL1	interleukin 1 receptor accessory protein like 1
87	gga-miR-10c-5p	C10orf143	chromosome 10 open reading frame 143
86	gga-miR-10c-5p	NCOA6	nuclear receptor coactivator 6
86	gga-miR-10c-5p	NAA50	N(alpha)-acetyltransferase 50, NatE catalytic subunit
86	gga-miR-10c-5p	FAM174A	family with sequence similarity 174 member A
86	gga-miR-10c-5p	IFFO2	intermediate filament family orphan 2
86	gga-miR-10c-5p	LGALSL	galectin like
85	gga-miR-10c-5p	NR5A2	nuclear receptor subfamily 5 group A member 2
85	gga-miR-10c-5p	SDC2	syndecan 2
85	gga-miR-10c-5p	SGO1	shugoshin 1
85	gga-miR-10c-5p	CADM2	cell adhesion molecule 2
84	gga-miR-10c-5p	FOXK2	forkhead box K2
84	gga-miR-10c-5p	NCAM1	neural cell adhesion molecule 1
84	gga-miR-10c-5p	ATG14	autophagy related 14
84	gga-miR-10c-5p	OTUD7A	OTU deubiquitinase 7A
84	gga-miR-10c-5p	MAPRE1	microtubule associated protein RP/EB family member 1
83	gga-miR-10c-5p	DIAPH3	diaphanous related formin 3
83	gga-miR-10c-5p	RFFL	ring finger and FYVE like domain containing E3 ubiquitin protein ligase
83	gga-miR-10c-5p	SUZ12	SUZ12, polycomb repressive complex 2 subunit
83	gga-miR-10c-5p	GOPC	golgi associated PDZ and coiled-coil motif containing
82	gga-miR-10c-5p	GTF2H1	general transcription factor IIH subunit 1
82	gga-miR-10c-5p	WDR26	WD repeat domain 26
82	gga-miR-10c-5p	RAP2A	RAP2A, member of RAS oncogene family
82	gga-miR-10c-5p	LYGL	lysozyme g-like
81	gga-miR-10c-5p	GDAP1	ganglioside induced differentiation associated protein 1
81	gga-miR-10c-5p	ZMYND11	zinc finger MYND-type containing 11
80	gga-miR-10c-5p	MYD88	myeloid differentiation primary response 88
80	gga-miR-10c-5p	APH1A	aph-1 homolog A, gamma-secretase subunit
80	gga-miR-10c-5p	HOXB3	homeobox B3
80	gga-miR-10c-5p	SORBS1	sorbin and SH3 domain containing 1
80	gga-miR-10c-5p	PLCL1	phospholipase C like 1
80	gga-miR-10c-5p	GALNT1	polypeptide N-acetylgalactosaminyltransferase 1
80	gga-miR-10c-5p	USP12	ubiquitin specific peptidase 12
80	gga-miR-10c-5p	WNT9A	Wnt family member 9A
100	gga-miR-130b-3p	FBXO48	F-box protein 48
100	gga-miR-130b-3p	KBTBD8	kelch repeat and BTB domain containing 8
100	gga-miR-130b-3p	HCFC2	host cell factor C2
100	gga-miR-130b-3p	CPEB1	cytoplasmic polyadenylation element binding protein 1
100	gga-miR-130b-3p	SLAIN1	SLAIN motif family member 1
99	gga-miR-130b-3p	ACVR1	activin A receptor type 1
99	gga-miR-130b-3p	TSHZ1	teashirt zinc finger homeobox 1
99	gga-miR-130b-3p	LRIG1	leucine rich repeats and immunoglobulin like domains 1
99	gga-miR-130b-3p	MCF2	MCF.2 cell line derived transforming sequence
99	gga-miR-130b-3p	PHF20	PHD finger protein 20
99	gga-miR-130b-3p	RUNX3	runt related transcription factor 3
99	gga-miR-130b-3p	SKIDA1	SKI/DACH domain containing 1
99	gga-miR-130b-3p	MBNL3	muscleblind like splicing regulator 3
99	gga-miR-130b-3p	MAP3K20	mitogen-activated protein kinase kinase kinase 20
99	gga-miR-130b-3p	KLF7	Kruppel like factor 7
99	gga-miR-130b-3p	BMT2	base methyltransferase of 25S rRNA 2 homolog
98	gga-miR-130b-3p	LMTK2	lemur tyrosine kinase 2
98	gga-miR-130b-3p	MPHOSPH9	M-phase phosphoprotein 9
98	gga-miR-130b-3p	NOL4	nucleolar protein 4
98	gga-miR-130b-3p	MFSD6	major facilitator superfamily domain containing 6
98	gga-miR-130b-3p	ATG16L1	autophagy related 16 like 1
98	gga-miR-130b-3p	GPR137C	G protein-coupled receptor 137C
98	gga-miR-130b-3p	APPL1	adaptor protein, phosphotyrosine interacting with PH domain and leucine zipper 1
98	gga-miR-130b-3p	DLL1	delta like canonical Notch ligand 1
98	gga-miR-130b-3p	LONRF1	LON peptidase N-terminal domain and ring finger 1
98	gga-miR-130b-3p	SLC25A24	solute carrier family 25 member 24
98	gga-miR-130b-3p	MET	MET proto-oncogene, receptor tyrosine kinase
97	gga-miR-130b-3p	ST18	ST18, C2H2C-type zinc finger
97	gga-miR-130b-3p	C11H16orf70	chromosome 11 open reading frame, human C16orf70
97	gga-miR-130b-3p	ZFYVE9	zinc finger FYVE-type containing 9
97	gga-miR-130b-3p	MEMO1	mediator of cell motility 1
97	gga-miR-130b-3p	FOXRED2	FAD dependent oxidoreductase domain containing 2
97	gga-miR-130b-3p	ZBTB18	zinc finger and BTB domain containing 18
97	gga-miR-130b-3p	SAR1B	secretion associated Ras related GTPase 1B
97	gga-miR-130b-3p	CPAMD8	C3 and PZP like, alpha-2-macroglobulin domain containing 8
97	gga-miR-130b-3p	EPS15	epidermal growth factor receptor pathway substrate 15
97	gga-miR-130b-3p	INHBA	inhibin subunit beta A
97	gga-miR-130b-3p	UBE2D1	ubiquitin conjugating enzyme E2 D1
97	gga-miR-130b-3p	MDM4	MDM4, p53 regulator
97	gga-miR-130b-3p	RAB33B	RAB33B, member RAS oncogene family
96	gga-miR-130b-3p	DNAL1	dynein axonemal light chain 1
96	gga-miR-130b-3p	DNAJB6	DnaJ heat shock protein family (Hsp40) member B6
96	gga-miR-130b-3p	LONRF3	LON peptidase N-terminal domain and ring finger 3
96	gga-miR-130b-3p	RNF216	ring finger protein 216
96	gga-miR-130b-3p	RNF26	ring finger protein 26
96	gga-miR-130b-3p	TBL1XR1	transducin beta like 1 X-linked receptor 1
96	gga-miR-130b-3p	SLC6A6	solute carrier family 6 member 6
96	gga-miR-130b-3p	ARAP2	ArfGAP with RhoGAP domain, ankyrin repeat and PH domain 2
96	gga-miR-130b-3p	DDHD2	DDHD domain containing 2
96	gga-miR-130b-3p	SOCS5	suppressor of cytokine signaling 5
96	gga-miR-130b-3p	ARID4B	AT-rich interaction domain 4B
96	gga-miR-130b-3p	CADM2	cell adhesion molecule 2
96	gga-miR-130b-3p	LRCH2	leucine rich repeats and calponin homology domain containing 2
96	gga-miR-130b-3p	CEP170P1	centrosomal protein 170 pseudogene 1
96	gga-miR-130b-3p	UBXN2A	UBX domain protein 2A
96	gga-miR-130b-3p	ITPRIPL2	inositol 1,4,5-trisphosphate receptor interacting protein like 2
96	gga-miR-130b-3p	LRP8	LDL receptor related protein 8
95	gga-miR-130b-3p	CHST1	carbohydrate sulfotransferase 1
95	gga-miR-130b-3p	DNM3	dynamin 3
95	gga-miR-130b-3p	MAML1	mastermind like transcriptional coactivator 1
95	gga-miR-130b-3p	EGLN3	egl-9 family hypoxia inducible factor 3
95	gga-miR-130b-3p	ADAMTS20	ADAM metallopeptidase with thrombospondin type 1 motif 20
95	gga-miR-130b-3p	DDX6	DEAD-box helicase 6
95	gga-miR-130b-3p	RASSF2	Ras association domain family member 2
95	gga-miR-130b-3p	ARHGAP12	Rho GTPase activating protein 12
95	gga-miR-130b-3p	AGO1	argonaute 1, RISC catalytic component
95	gga-miR-130b-3p	ZHX3	zinc fingers and homeoboxes 3
95	gga-miR-130b-3p	PIK3CB	phosphatidylinositol-4,5-bisphosphate 3-kinase catalytic subunit beta
95	gga-miR-130b-3p	CPEB3	cytoplasmic polyadenylation element binding protein 3
95	gga-miR-130b-3p	SYBU	syntabulin
95	gga-miR-130b-3p	FAM45A	family with sequence similarity 45 member A
94	gga-miR-130b-3p	FAM57A	family with sequence similarity 57 member A
94	gga-miR-130b-3p	CHD3	chromodomain helicase DNA binding protein 3
94	gga-miR-130b-3p	CEP170	centrosomal protein 170
94	gga-miR-130b-3p	MAT2B	methionine adenosyltransferase 2B
94	gga-miR-130b-3p	RNF38	ring finger protein 38
94	gga-miR-130b-3p	MYBL1	MYB proto-oncogene like 1
94	gga-miR-130b-3p	SMOC2	SPARC related modular calcium binding 2
94	gga-miR-130b-3p	USP32	ubiquitin specific peptidase 32
94	gga-miR-130b-3p	PODXL2	podocalyxin like 2
94	gga-miR-130b-3p	SOS2	SOS Ras/Rho guanine nucleotide exchange factor 2
94	gga-miR-130b-3p	SMARCD2	SWI/SNF related, matrix associated, actin dependent regulator of chromatin, subfamily d, member 2
94	gga-miR-130b-3p	TBX22	T-box 22
94	gga-miR-130b-3p	CCNY	cyclin Y
94	gga-miR-130b-3p	WDFY3	WD repeat and FYVE domain containing 3
94	gga-miR-130b-3p	USP33	ubiquitin specific peptidase 33
94	gga-miR-130b-3p	VIPR1	vasoactive intestinal peptide receptor 1
94	gga-miR-130b-3p	PTPRG	protein tyrosine phosphatase, receptor type G
94	gga-miR-130b-3p	ATP12A	ATPase H+/K+ transporting non-gastric alpha2 subunit
94	gga-miR-130b-3p	RASGEF1C	RasGEF domain family member 1C
94	gga-miR-130b-3p	PIK3R3	phosphoinositide-3-kinase regulatory subunit 3
94	gga-miR-130b-3p	KATNBL1	katanin regulatory subunit B1 like 1
94	gga-miR-130b-3p	MFAP3L	microfibril associated protein 3 like
94	gga-miR-130b-3p	RFX7	regulatory factor X7
94	gga-miR-130b-3p	CEP55	centrosomal protein 55
94	gga-miR-130b-3p	GRTP1	growth hormone regulated TBC protein 1
94	gga-miR-130b-3p	SBF2	SET binding factor 2
94	gga-miR-130b-3p	AHRR	aryl-hydrocarbon receptor repressor
94	gga-miR-130b-3p	ITGA4	integrin subunit alpha 4
94	gga-miR-130b-3p	EPC2	enhancer of polycomb homolog 2
93	gga-miR-130b-3p	MAPK1	mitogen-activated protein kinase 1
93	gga-miR-130b-3p	PPARG	peroxisome proliferator-activated receptor gamma
93	gga-miR-130b-3p	PAN3	poly(A) specific ribonuclease subunit PAN3
93	gga-miR-130b-3p	CCDC126	coiled-coil domain containing 126
93	gga-miR-130b-3p	NOM1	nucleolar protein with MIF4G domain 1
93	gga-miR-130b-3p	ABRAXAS2	abraxas 2, BRISC complex subunit
93	gga-miR-130b-3p	CLCN5	chloride voltage-gated channel 5
93	gga-miR-130b-3p	FAM19A1	family with sequence similarity 19 member A1, C-C motif chemokine like
93	gga-miR-130b-3p	CPA6	carboxypeptidase A6
93	gga-miR-130b-3p	TBC1D8	TBC1 domain family member 8
93	gga-miR-130b-3p	RGL1	ral guanine nucleotide dissociation stimulator like 1
93	gga-miR-130b-3p	NT5C1A	5'-nucleotidase, cytosolic IA
93	gga-miR-130b-3p	SH3D19	SH3 domain containing 19
93	gga-miR-130b-3p	FANCM	FA complementation group M
93	gga-miR-130b-3p	ULK2	unc-51 like autophagy activating kinase 2
93	gga-miR-130b-3p	CSMD1	CUB and Sushi multiple domains 1
93	gga-miR-130b-3p	COBLL1	cordon-bleu WH2 repeat protein like 1
93	gga-miR-130b-3p	PDP1	pyruvate dehyrogenase phosphatase catalytic subunit 1
93	gga-miR-130b-3p	ENTPD2L	ectonucleoside triphosphate diphosphohydrolase 2-like
93	gga-miR-130b-3p	SH3GLB2	SH3 domain containing GRB2 like endophilin B2
93	gga-miR-130b-3p	WDR20	WD repeat domain 20
93	gga-miR-130b-3p	RBM25	RNA binding motif protein 25
93	gga-miR-130b-3p	HPRT1	hypoxanthine phosphoribosyltransferase 1
93	gga-miR-130b-3p	ACSL1	acyl-CoA synthetase long chain family member 1
93	gga-miR-130b-3p	TMEM168	transmembrane protein 168
93	gga-miR-130b-3p	MYT1L	myelin transcription factor 1 like
93	gga-miR-130b-3p	ITPR1	inositol 1,4,5-trisphosphate receptor type 1
93	gga-miR-130b-3p	TSTD3	thiosulfate sulfurtransferase (rhodanese)-like domain containing 3
92	gga-miR-130b-3p	TP63	tumor protein p63
92	gga-miR-130b-3p	SYT14	synaptotagmin 14
92	gga-miR-130b-3p	CLOCK	clock circadian regulator
92	gga-miR-130b-3p	GAREM1	GRB2 associated regulator of MAPK1 subtype 1
92	gga-miR-130b-3p	ACAA1	acetyl-CoA acyltransferase 1
92	gga-miR-130b-3p	AFF1	AF4/FMR2 family member 1
92	gga-miR-130b-3p	LPIN2	lipin 2
92	gga-miR-130b-3p	ANO5	anoctamin 5
92	gga-miR-130b-3p	ATL1	atlastin GTPase 1
92	gga-miR-130b-3p	JADE2	jade family PHD finger 2
92	gga-miR-130b-3p	CDKL5	cyclin dependent kinase like 5
92	gga-miR-130b-3p	SCUBE3	signal peptide, CUB domain and EGF like domain containing 3
92	gga-miR-130b-3p	SMURF2	SMAD specific E3 ubiquitin protein ligase 2
92	gga-miR-130b-3p	SLC44A1	solute carrier family 44 (choline transporter), member 1
92	gga-miR-130b-3p	G3BP2	G3BP stress granule assembly factor 2
92	gga-miR-130b-3p	PTEN	phosphatase and tensin homolog
92	gga-miR-130b-3p	INSIG1	insulin induced gene 1
92	gga-miR-130b-3p	ABHD3	abhydrolase domain containing 3
92	gga-miR-130b-3p	BMPR2	bone morphogenetic protein receptor type 2
92	gga-miR-130b-3p	LCLAT1	lysocardiolipin acyltransferase 1
92	gga-miR-130b-3p	ZFP91	ZFP91 zinc finger protein
92	gga-miR-130b-3p	BTG1	BTG anti-proliferation factor 1
91	gga-miR-130b-3p	NBEAL1	neurobeachin like 1
91	gga-miR-130b-3p	ATE1	arginyltransferase 1
91	gga-miR-130b-3p	PM20D1	peptidase M20 domain containing 1
91	gga-miR-130b-3p	UNC13B	unc-13 homolog B
91	gga-miR-130b-3p	TTYH3	tweety family member 3
91	gga-miR-130b-3p	LNPEP	leucyl and cystinyl aminopeptidase
91	gga-miR-130b-3p	SNX5	sorting nexin 5
91	gga-miR-130b-3p	TMEM170B	transmembrane protein 170B
91	gga-miR-130b-3p	TGFBR1	transforming growth factor beta receptor 1
91	gga-miR-130b-3p	SPOCK1	SPARC/osteonectin, cwcv and kazal like domains proteoglycan 1
91	gga-miR-130b-3p	ZEB2	zinc finger E-box binding homeobox 2
91	gga-miR-130b-3p	IRF1	interferon regulatory factor 1
91	gga-miR-130b-3p	VGLL4	vestigial like family member 4
91	gga-miR-130b-3p	C1orf53	chromosome 1 open reading frame 53
91	gga-miR-130b-3p	RRAGD	Ras-related GTP binding D
91	gga-miR-130b-3p	HOXB1	homeobox B1
91	gga-miR-130b-3p	RPS6KA2	ribosomal protein S6 kinase A2
91	gga-miR-130b-3p	ZNF217L	zinc finger protein 217-like
91	gga-miR-130b-3p	UBL3	ubiquitin like 3
91	gga-miR-130b-3p	KCNS2	potassium voltage-gated channel modifier subfamily S member 2
91	gga-miR-130b-3p	MBNL1	muscleblind like splicing regulator 1
91	gga-miR-130b-3p	SYT11	synaptotagmin 11
91	gga-miR-130b-3p	DGKQ	diacylglycerol kinase theta
91	gga-miR-130b-3p	SNX2	sorting nexin 2
91	gga-miR-130b-3p	NRK	Nik related kinase
91	gga-miR-130b-3p	SRPK2	SRSF protein kinase 2
90	gga-miR-130b-3p	RAB12	RAB12, member RAS oncogene family
90	gga-miR-130b-3p	PLCH2	phospholipase C eta 2
90	gga-miR-130b-3p	PRKAA2	protein kinase AMP-activated catalytic subunit alpha 2
90	gga-miR-130b-3p	UVRAG	UV radiation resistance associated
90	gga-miR-130b-3p	ERP44	endoplasmic reticulum protein 44
90	gga-miR-130b-3p	NABP1	nucleic acid binding protein 1
90	gga-miR-130b-3p	CHIC1	cysteine rich hydrophobic domain 1
90	gga-miR-130b-3p	LDLRAD4	low density lipoprotein receptor class A domain containing 4
90	gga-miR-130b-3p	TBXAS1	thromboxane A synthase 1
90	gga-miR-130b-3p	STK17B	serine/threonine kinase 17b
90	gga-miR-130b-3p	UBE2D2	ubiquitin conjugating enzyme E2 D2
90	gga-miR-130b-3p	NPY5R	neuropeptide Y receptor Y5
90	gga-miR-130b-3p	PDCD1LG2	programmed cell death 1 ligand 2
89	gga-miR-130b-3p	SCAPER	S-phase cyclin A associated protein in the ER
89	gga-miR-130b-3p	PPIL4	peptidylprolyl isomerase like 4
89	gga-miR-130b-3p	ZNF839	zinc finger protein 839
89	gga-miR-130b-3p	GPAM	glycerol-3-phosphate acyltransferase, mitochondrial
89	gga-miR-130b-3p	PCGF5	polycomb group ring finger 5
89	gga-miR-130b-3p	SHANK2	SH3 and multiple ankyrin repeat domains 2
89	gga-miR-130b-3p	GAS7	growth arrest specific 7
89	gga-miR-130b-3p	FRZB	frizzled related protein
89	gga-miR-130b-3p	FAM126B	family with sequence similarity 126 member B
89	gga-miR-130b-3p	UHRF1BP1L	UHRF1 binding protein 1 like
89	gga-miR-130b-3p	TESK2	testis-specific kinase 2
89	gga-miR-130b-3p	PPIF	peptidylprolyl isomerase F
89	gga-miR-130b-3p	NOX4	NADPH oxidase 4
89	gga-miR-130b-3p	RFXAP	regulatory factor X associated protein
89	gga-miR-130b-3p	CD2AP	CD2 associated protein
89	gga-miR-130b-3p	KLHL11	kelch like family member 11
89	gga-miR-130b-3p	NCKAP5	NCK associated protein 5
89	gga-miR-130b-3p	MCTP1	multiple C2 and transmembrane domain containing 1
89	gga-miR-130b-3p	NAT8L	N-acetyltransferase 8 like
89	gga-miR-130b-3p	GPR173	G protein-coupled receptor 173
88	gga-miR-130b-3p	TNRC6A	trinucleotide repeat containing 6A
88	gga-miR-130b-3p	GPR12	G protein-coupled receptor 12
88	gga-miR-130b-3p	ARHGAP1	Rho GTPase activating protein 1
88	gga-miR-130b-3p	AGO4	argonaute 4, RISC catalytic component
88	gga-miR-130b-3p	LCORL	ligand dependent nuclear receptor corepressor like
88	gga-miR-130b-3p	KIF13A	kinesin family member 13A
88	gga-miR-130b-3p	RASGRF2	Ras protein specific guanine nucleotide releasing factor 2
88	gga-miR-130b-3p	VPS37A	VPS37A, ESCRT-I subunit
88	gga-miR-130b-3p	PGM2L1	phosphoglucomutase 2 like 1
88	gga-miR-130b-3p	CNOT6	CCR4-NOT transcription complex subunit 6
88	gga-miR-130b-3p	RNPEPL1	arginyl aminopeptidase like 1
88	gga-miR-130b-3p	LMF1	lipase maturation factor 1
88	gga-miR-130b-3p	SNPH	syntaphilin
88	gga-miR-130b-3p	EOGT	EGF domain specific O-linked N-acetylglucosamine transferase
88	gga-miR-130b-3p	TRIM2	tripartite motif containing 2
88	gga-miR-130b-3p	DLG5	discs large MAGUK scaffold protein 5
88	gga-miR-130b-3p	UBR2	ubiquitin protein ligase E3 component n-recognin 2
87	gga-miR-130b-3p	ELK3	ELK3, ETS transcription factor
87	gga-miR-130b-3p	RUFY2	RUN and FYVE domain containing 2
87	gga-miR-130b-3p	ALG13	ALG13, UDP-N-acetylglucosaminyltransferase subunit
87	gga-miR-130b-3p	HOOK3	hook microtubule tethering protein 3
87	gga-miR-130b-3p	CACUL1	CDK2 associated cullin domain 1
87	gga-miR-130b-3p	HS3ST4	heparan sulfate-glucosamine 3-sulfotransferase 4
87	gga-miR-130b-3p	RAB22A	RAB22A, member RAS oncogene family
87	gga-miR-130b-3p	EAF2	ELL associated factor 2
87	gga-miR-130b-3p	SH3BP5	SH3 domain binding protein 5
87	gga-miR-130b-3p	SLC15A1	solute carrier family 15 member 1
87	gga-miR-130b-3p	TLN2	talin 2
87	gga-miR-130b-3p	THSD7A	thrombospondin type 1 domain containing 7A
87	gga-miR-130b-3p	DYNC1LI2	dynein cytoplasmic 1 light intermediate chain 2
87	gga-miR-130b-3p	RTN1	reticulon 1
87	gga-miR-130b-3p	RELCH	RAB11 binding and LisH domain, coiled-coil and HEAT repeat containing
87	gga-miR-130b-3p	IGSF3	immunoglobulin superfamily member 3
87	gga-miR-130b-3p	STON2	stonin 2
87	gga-miR-130b-3p	STAM	signal transducing adaptor molecule
87	gga-miR-130b-3p	CLIC2	chloride intracellular channel 2
87	gga-miR-130b-3p	ZBTB20	zinc finger and BTB domain containing 20
87	gga-miR-130b-3p	KLHL17	kelch like family member 17
87	gga-miR-130b-3p	ATRN	attractin
87	gga-miR-130b-3p	UBXN2B	UBX domain protein 2B
87	gga-miR-130b-3p	PCGF6	polycomb group ring finger 6
86	gga-miR-130b-3p	CMPK1	cytidine/uridine monophosphate kinase 1
86	gga-miR-130b-3p	KMT5B	lysine methyltransferase 5B
86	gga-miR-130b-3p	FZD6	frizzled class receptor 6
86	gga-miR-130b-3p	TENM1	teneurin transmembrane protein 1
86	gga-miR-130b-3p	TNPO1	transportin 1
86	gga-miR-130b-3p	RASEF	RAS and EF-hand domain containing
86	gga-miR-130b-3p	FOXO1	forkhead box O1
86	gga-miR-130b-3p	VPS37B	VPS37B, ESCRT-I subunit
86	gga-miR-130b-3p	STIL	SCL/TAL1 interrupting locus
86	gga-miR-130b-3p	MAP3K9	mitogen-activated protein kinase kinase kinase 9
86	gga-miR-130b-3p	RASSF3	Ras association domain family member 3
86	gga-miR-130b-3p	SMOC1	SPARC related modular calcium binding 1
86	gga-miR-130b-3p	LOC101752260	uncharacterized LOC101752260
86	gga-miR-130b-3p	MB21D2	Mab-21 domain containing 2
86	gga-miR-130b-3p	PRR14L	proline rich 14-like
86	gga-miR-130b-3p	RPS6KA5	ribosomal protein S6 kinase A5
86	gga-miR-130b-3p	CNTNAP3	contactin associated protein like 3
86	gga-miR-130b-3p	DCP2	decapping mRNA 2
86	gga-miR-130b-3p	FUT9	fucosyltransferase 9
86	gga-miR-130b-3p	SELENOO	selenoprotein O
85	gga-miR-130b-3p	STC1	stanniocalcin 1
85	gga-miR-130b-3p	APCDD1	APC down-regulated 1
85	gga-miR-130b-3p	CLCN3	chloride voltage-gated channel 3
85	gga-miR-130b-3p	PDE8A	phosphodiesterase 8A
85	gga-miR-130b-3p	OSBPL10	oxysterol binding protein like 10
85	gga-miR-130b-3p	PSMA3	proteasome subunit alpha 3
85	gga-miR-130b-3p	ADAM12	ADAM metallopeptidase domain 12
85	gga-miR-130b-3p	RXFP1	relaxin family peptide receptor 1
85	gga-miR-130b-3p	NAA50	N(alpha)-acetyltransferase 50, NatE catalytic subunit
85	gga-miR-130b-3p	SCML4	Scm polycomb group protein like 4
85	gga-miR-130b-3p	ERC1	ELKS/RAB6-interacting/CAST family member 1
85	gga-miR-130b-3p	SLC30A10	solute carrier family 30 member 10
85	gga-miR-130b-3p	TUBB2A	tubulin beta 2A class IIa
85	gga-miR-130b-3p	PHF14	PHD finger protein 14
85	gga-miR-130b-3p	DAAM1	dishevelled associated activator of morphogenesis 1
85	gga-miR-130b-3p	RAB14	RAB14, member RAS oncogene family
85	gga-miR-130b-3p	LOC769510	uncharacterized LOC769510
85	gga-miR-130b-3p	SLC47A1	solute carrier family 47 member 1
85	gga-miR-130b-3p	ZBTB38	zinc finger and BTB domain containing 38
84	gga-miR-130b-3p	AKIRIN2	akirin 2
84	gga-miR-130b-3p	NAV2	neuron navigator 2
84	gga-miR-130b-3p	SLC1A2	solute carrier family 1 member 2
84	gga-miR-130b-3p	ANKIB1	ankyrin repeat and IBR domain containing 1
84	gga-miR-130b-3p	MTUS1	microtubule associated scaffold protein 1
84	gga-miR-130b-3p	DLC1	DLC1 Rho GTPase activating protein
84	gga-miR-130b-3p	PRDM16	PR/SET domain 16
84	gga-miR-130b-3p	HIVEP2	human immunodeficiency virus type I enhancer binding protein 2
84	gga-miR-130b-3p	SPHKAP	SPHK1 interactor, AKAP domain containing
84	gga-miR-130b-3p	HDAC11	histone deacetylase 11
84	gga-miR-130b-3p	WBP2NL	WBP2 N-terminal like
84	gga-miR-130b-3p	DAB2	DAB2, clathrin adaptor protein
84	gga-miR-130b-3p	CRAMP1	cramped chromatin regulator homolog 1
84	gga-miR-130b-3p	NFASC	neurofascin
84	gga-miR-130b-3p	ZNF367	zinc finger protein 367
84	gga-miR-130b-3p	CNOT7	CCR4-NOT transcription complex subunit 7
84	gga-miR-130b-3p	FAM174B	family with sequence similarity 174 member B
84	gga-miR-130b-3p	NPTN	neuroplastin
84	gga-miR-130b-3p	ARHGEF4	Rho guanine nucleotide exchange factor 4
84	gga-miR-130b-3p	EHD4	EH domain containing 4
84	gga-miR-130b-3p	PARP14	poly(ADP-ribose) polymerase family member 14
84	gga-miR-130b-3p	FMR1	fragile X mental retardation 1
84	gga-miR-130b-3p	ERBIN	erbb2 interacting protein
83	gga-miR-130b-3p	HS3ST5	heparan sulfate-glucosamine 3-sulfotransferase 5
83	gga-miR-130b-3p	ZBTB7C	zinc finger and BTB domain containing 7C
83	gga-miR-130b-3p	PXK	PX domain containing serine/threonine kinase like
83	gga-miR-130b-3p	CREB5	cAMP responsive element binding protein 5
83	gga-miR-130b-3p	CHMP2A	charged multivesicular body protein 2A
83	gga-miR-130b-3p	HBP1	HMG-box transcription factor 1
83	gga-miR-130b-3p	SCNN1D	sodium channel epithelial 1 delta subunit
83	gga-miR-130b-3p	GALNT12	polypeptide N-acetylgalactosaminyltransferase 12
83	gga-miR-130b-3p	ELMSAN1	ELM2 and Myb/SANT domain containing 1
83	gga-miR-130b-3p	SFT2D2	SFT2 domain containing 2
83	gga-miR-130b-3p	KLHL36	kelch like family member 36
83	gga-miR-130b-3p	RALBP1	ralA binding protein 1
83	gga-miR-130b-3p	AR	androgen receptor
83	gga-miR-130b-3p	HMBS	hydroxymethylbilane synthase
83	gga-miR-130b-3p	LOC768647	arylacetamide deacetylase-like 4-like
83	gga-miR-130b-3p	HHLA2	HERV-H LTR-associating 2
83	gga-miR-130b-3p	PHF12	PHD finger protein 12
83	gga-miR-130b-3p	CCDC6	coiled-coil domain containing 6
83	gga-miR-130b-3p	SLC15A4	solute carrier family 15 member 4
83	gga-miR-130b-3p	TFCP2L1	transcription factor CP2 like 1
83	gga-miR-130b-3p	DGKE	diacylglycerol kinase epsilon
83	gga-miR-130b-3p	SNAP47	synaptosome associated protein 47
83	gga-miR-130b-3p	EXT2	exostosin glycosyltransferase 2
82	gga-miR-130b-3p	FAM234B	family with sequence similarity 234 member B
82	gga-miR-130b-3p	SIX4	SIX homeobox 4
82	gga-miR-130b-3p	MYT1	myelin transcription factor 1
82	gga-miR-130b-3p	MYO9B	myosin IXB
82	gga-miR-130b-3p	SALL3	spalt like transcription factor 3
82	gga-miR-130b-3p	UHRF2	ubiquitin like with PHD and ring finger domains 2
82	gga-miR-130b-3p	ROBO2	roundabout guidance receptor 2
82	gga-miR-130b-3p	HHIP	hedgehog interacting protein
82	gga-miR-130b-3p	TGFBRAP1	transforming growth factor beta receptor associated protein 1
82	gga-miR-130b-3p	KLF13	Kruppel like factor 13
82	gga-miR-130b-3p	TAF5L	TATA-box binding protein associated factor 5 like
82	gga-miR-130b-3p	ZFYVE26	zinc finger FYVE-type containing 26
82	gga-miR-130b-3p	LOC428824	SITS-binding protein-like
82	gga-miR-130b-3p	HSPA12A	heat shock protein family A (Hsp70) member 12A
81	gga-miR-130b-3p	TNRC6C	trinucleotide repeat containing 6C
81	gga-miR-130b-3p	BDP1L	B double prime 1, subunit of RNA polymerase III transcription initiation factor IIIB-like
81	gga-miR-130b-3p	CECR5L	cat eye syndrome chromosome region, candidate 5-like
81	gga-miR-130b-3p	SESTD1	SEC14 and spectrin domain containing 1
81	gga-miR-130b-3p	L3MBTL3	L3MBTL3, histone methyl-lysine binding protein
81	gga-miR-130b-3p	LRRC57	leucine rich repeat containing 57
81	gga-miR-130b-3p	ASXL2	ASXL transcriptional regulator 2
81	gga-miR-130b-3p	PURG	purine rich element binding protein G
81	gga-miR-130b-3p	NRCAM	neuronal cell adhesion molecule
81	gga-miR-130b-3p	KMT2C	lysine methyltransferase 2C
81	gga-miR-130b-3p	SEPT6	septin 6
81	gga-miR-130b-3p	HOXA1	homeobox A1
81	gga-miR-130b-3p	SBNO1	strawberry notch homolog 1
81	gga-miR-130b-3p	ACBD3	acyl-CoA binding domain containing 3
81	gga-miR-130b-3p	SNX27	sorting nexin family member 27
81	gga-miR-130b-3p	GMFB	glia maturation factor beta
81	gga-miR-130b-3p	HDAC7	histone deacetylase 7
81	gga-miR-130b-3p	PHF3	PHD finger protein 3
81	gga-miR-130b-3p	ULK1	unc-51 like autophagy activating kinase 1
81	gga-miR-130b-3p	PDPR	pyruvate dehydrogenase phosphatase regulatory subunit
80	gga-miR-130b-3p	AKAP1	A-kinase anchoring protein 1
80	gga-miR-130b-3p	GPD1L	glycerol-3-phosphate dehydrogenase 1-like
80	gga-miR-130b-3p	CBLB	Cbl proto-oncogene B
80	gga-miR-130b-3p	GRHL1	grainyhead like transcription factor 1
80	gga-miR-130b-3p	VEGFRKDRL	vascular endothelial growth factor receptor kdr-like
80	gga-miR-130b-3p	RGS7BP	regulator of G-protein signaling 7 binding protein
80	gga-miR-130b-3p	JARID2	jumonji and AT-rich interaction domain containing 2
80	gga-miR-130b-3p	ZMAT3	zinc finger matrin-type 3
80	gga-miR-130b-3p	WDR47	WD repeat domain 47
80	gga-miR-130b-3p	RBBP8	RB binding protein 8, endonuclease
80	gga-miR-130b-3p	XKR6	XK related 6
80	gga-miR-130b-3p	ZNF804B	zinc finger protein 804B
80	gga-miR-130b-3p	TNFAIP8	TNF alpha induced protein 8
80	gga-miR-130b-3p	IQGAP2	IQ motif containing GTPase activating protein 2
80	gga-miR-130b-3p	GRIN2A	glutamate ionotropic receptor NMDA type subunit 2A
80	gga-miR-130b-3p	NSF	N-ethylmaleimide sensitive factor, vesicle fusing ATPase
80	gga-miR-130b-3p	PIK3CG	phosphatidylinositol-4,5-bisphosphate 3-kinase catalytic subunit gamma
80	gga-miR-130b-3p	FBXO28	F-box protein 28
80	gga-miR-130b-3p	POLR3G	RNA polymerase III subunit G
80	gga-miR-130b-3p	RRAD	RRAD, Ras related glycolysis inhibitor and calcium channel regulator
80	gga-miR-130b-3p	FGF10	fibroblast growth factor 10
80	gga-miR-130b-3p	XYLT1	xylosyltransferase 1
100	gga-miR-133a-5p	ADAMTS5	ADAM metallopeptidase with thrombospondin type 1 motif 5
99	gga-miR-133a-5p	ZRANB1	zinc finger RANBP2-type containing 1
98	gga-miR-133a-5p	BPTF	bromodomain PHD finger transcription factor
97	gga-miR-133a-5p	VCAM1	vascular cell adhesion molecule 1
97	gga-miR-133a-5p	C1QTNF2	C1q and tumor necrosis factor related protein 2
96	gga-miR-133a-5p	SOAT1	sterol O-acyltransferase 1
95	gga-miR-133a-5p	KMT5B	lysine methyltransferase 5B
95	gga-miR-133a-5p	RNF38	ring finger protein 38
95	gga-miR-133a-5p	STAG1	stromal antigen 1
95	gga-miR-133a-5p	RPRD1B	regulation of nuclear pre-mRNA domain containing 1B
94	gga-miR-133a-5p	PPARGC1A	PPARG coactivator 1 alpha
94	gga-miR-133a-5p	PAPD5	poly(A) RNA polymerase D5, non-canonical
94	gga-miR-133a-5p	RB1CC1	RB1 inducible coiled-coil 1
94	gga-miR-133a-5p	JARID2	jumonji and AT-rich interaction domain containing 2
94	gga-miR-133a-5p	CCDC186	coiled-coil domain containing 186
94	gga-miR-133a-5p	IQSEC1	IQ motif and Sec7 domain 1
93	gga-miR-133a-5p	NSMF	NMDA receptor synaptonuclear signaling and neuronal migration factor
93	gga-miR-133a-5p	KIF15	kinesin family member 15
93	gga-miR-133a-5p	ZFPM2	zinc finger protein, FOG family member 2
93	gga-miR-133a-5p	DESI2	desumoylating isopeptidase 2
93	gga-miR-133a-5p	RIMS4	regulating synaptic membrane exocytosis 4
92	gga-miR-133a-5p	GTPBP1	GTP binding protein 1
92	gga-miR-133a-5p	LYPLA1	lysophospholipase I
92	gga-miR-133a-5p	GPHN	gephyrin
92	gga-miR-133a-5p	LRRTM2	leucine rich repeat transmembrane neuronal 2
92	gga-miR-133a-5p	SNAP25	synaptosome associated protein 25
91	gga-miR-133a-5p	NOVA1	uncharacterized LOC423300
91	gga-miR-133a-5p	SIM1	SIM bHLH transcription factor 1
90	gga-miR-133a-5p	KDM1B	lysine demethylase 1B
90	gga-miR-133a-5p	KDELR2	KDEL endoplasmic reticulum protein retention receptor 2
90	gga-miR-133a-5p	KANK1	KN motif and ankyrin repeat domains 1
90	gga-miR-133a-5p	VIM	vimentin
89	gga-miR-133a-5p	ATG3	autophagy related 3
89	gga-miR-133a-5p	LAPTM4A	lysosomal protein transmembrane 4 alpha
89	gga-miR-133a-5p	VGLL3	vestigial like family member 3
89	gga-miR-133a-5p	GPR161	G protein-coupled receptor 161
89	gga-miR-133a-5p	LOC422643	uncharacterized LOC422643
88	gga-miR-133a-5p	RIMS2	regulating synaptic membrane exocytosis 2
88	gga-miR-133a-5p	GATB	glutamyl-tRNA amidotransferase subunit B
88	gga-miR-133a-5p	PAK2	p21 (RAC1) activated kinase 2
88	gga-miR-133a-5p	PPP2R5C	protein phosphatase 2 regulatory subunit B'gamma
88	gga-miR-133a-5p	MUC13	mucin 13, cell surface associated
88	gga-miR-133a-5p	LSM14A	LSM14A, mRNA processing body assembly factor
88	gga-miR-133a-5p	MAPK6	mitogen-activated protein kinase 6
87	gga-miR-133a-5p	BPNT1	3'(2'), 5'-bisphosphate nucleotidase 1
87	gga-miR-133a-5p	MYOCD	myocardin
87	gga-miR-133a-5p	YPEL2	yippee like 2
87	gga-miR-133a-5p	GHITM	growth hormone inducible transmembrane protein
87	gga-miR-133a-5p	USP12	ubiquitin specific peptidase 12
87	gga-miR-133a-5p	CLIP1	CAP-Gly domain containing linker protein 1
87	gga-miR-133a-5p	RPS6KB1	ribosomal protein S6 kinase B1
86	gga-miR-133a-5p	LNPEP	leucyl and cystinyl aminopeptidase
86	gga-miR-133a-5p	KLF12	Kruppel-like factor 12
86	gga-miR-133a-5p	HIF1A	hypoxia inducible factor 1 subunit alpha
85	gga-miR-133a-5p	FAM69B	family with sequence similarity 69 member B
85	gga-miR-133a-5p	SOX5	SRY-box 5
85	gga-miR-133a-5p	THUMPD3	THUMP domain containing 3
85	gga-miR-133a-5p	TJP1	tight junction protein 1
85	gga-miR-133a-5p	AEBP2	AE binding protein 2
85	gga-miR-133a-5p	STRADA	STE20-related kinase adaptor alpha
85	gga-miR-133a-5p	DGKE	diacylglycerol kinase epsilon
84	gga-miR-133a-5p	CNTRL	centriolin
84	gga-miR-133a-5p	HNMT	histamine N-methyltransferase
84	gga-miR-133a-5p	NEUROD1	neuronal differentiation 1
84	gga-miR-133a-5p	LONP2	lon peptidase 2, peroxisomal
84	gga-miR-133a-5p	TSHZ3	teashirt zinc finger homeobox 3
83	gga-miR-133a-5p	PLPPR4	phospholipid phosphatase related 4
83	gga-miR-133a-5p	MARC1	mitochondrial amidoxime reducing component 1
83	gga-miR-133a-5p	TPGS2	tubulin polyglutamylase complex subunit 2
83	gga-miR-133a-5p	NCF1	neutrophil cytosolic factor 1
83	gga-miR-133a-5p	SAMM50	SAMM50 sorting and assembly machinery component
83	gga-miR-133a-5p	AGO4	argonaute 4, RISC catalytic component
83	gga-miR-133a-5p	CDC42	cell division cycle 42
83	gga-miR-133a-5p	SNCAIP	synuclein alpha interacting protein
83	gga-miR-133a-5p	NCBP3	nuclear cap binding subunit 3
83	gga-miR-133a-5p	SUMF1	sulfatase modifying factor 1
83	gga-miR-133a-5p	JOSD1	Josephin domain containing 1
82	gga-miR-133a-5p	CRB1	crumbs 1, cell polarity complex component
82	gga-miR-133a-5p	RHPN1	rhophilin Rho GTPase binding protein 1
82	gga-miR-133a-5p	FAM217B	family with sequence similarity 217 member B
82	gga-miR-133a-5p	C17ORF80	chromosome 18 open reading frame, human C17orf80
82	gga-miR-133a-5p	FAM161B	family with sequence similarity 161, member B
82	gga-miR-133a-5p	RELN	reelin
82	gga-miR-133a-5p	BEND4	BEN domain containing 4
81	gga-miR-133a-5p	BRMS1L	BRMS1 like transcriptional repressor
81	gga-miR-133a-5p	MESD	mesoderm development LRP chaperone
81	gga-miR-133a-5p	TGM6L	protein-glutamine gamma-glutamyltransferase 6-like
81	gga-miR-133a-5p	SYNJ2BP	synaptojanin 2 binding protein
81	gga-miR-133a-5p	PIK3R1	phosphoinositide-3-kinase regulatory subunit 1
80	gga-miR-133a-5p	DPF3	double PHD fingers 3
80	gga-miR-133a-5p	ANGPTL5	angiopoietin like 5
80	gga-miR-133a-5p	SLC22A16	solute carrier family 22 member 16
80	gga-miR-133a-5p	DIABLO	diablo IAP-binding mitochondrial protein
98	gga-miR-133a-3p	GDNF	glial cell derived neurotrophic factor
98	gga-miR-133a-3p	HELZ2	helicase with zinc finger 2
98	gga-miR-133a-3p	DDX3X	DEAD-box helicase 3 X-linked
97	gga-miR-133a-3p	PPP4R3B	protein phosphatase 4 regulatory subunit 3B
97	gga-miR-133a-3p	PPP4R3A	protein phosphatase 4 regulatory subunit 3A
96	gga-miR-133a-3p	CTBP2	C-terminal binding protein 2
96	gga-miR-133a-3p	JADE2	jade family PHD finger 2
96	gga-miR-133a-3p	SLC35C2	solute carrier family 35 member C2
95	gga-miR-133a-3p	BCL2L1	BCL2 like 1
95	gga-miR-133a-3p	SEC61B	Sec61 translocon beta subunit
95	gga-miR-133a-3p	PREX1	phosphatidylinositol-3,4,5-trisphosphate dependent Rac exchange factor 1
94	gga-miR-133a-3p	JMJD8	jumonji domain containing 8
94	gga-miR-133a-3p	GRM5	glutamate receptor, metabotropic 5
94	gga-miR-133a-3p	LHFPL6	LHFPL tetraspan subfamily member 6
94	gga-miR-133a-3p	FBXL12	F-box and leucine rich repeat protein 12
94	gga-miR-133a-3p	MYO9B	myosin IXB
94	gga-miR-133a-3p	SPPL3	signal peptide peptidase like 3
94	gga-miR-133a-3p	ANKRD12	ankyrin repeat domain 12
94	gga-miR-133a-3p	CYB5B	cytochrome b5 type B
94	gga-miR-133a-3p	DOLPP1	dolichyldiphosphatase 1
93	gga-miR-133a-3p	CORO1C	coronin 1C
93	gga-miR-133a-3p	GAPVD1	GTPase activating protein and VPS9 domains 1
93	gga-miR-133a-3p	AKAP9	A-kinase anchoring protein 9
93	gga-miR-133a-3p	MECOM	MDS1 and EVI1 complex locus
93	gga-miR-133a-3p	FAM117B	family with sequence similarity 117 member B
93	gga-miR-133a-3p	ERN1	endoplasmic reticulum to nucleus signaling 1
93	gga-miR-133a-3p	RBMX	RNA binding motif protein X-linked
92	gga-miR-133a-3p	PIK3C2A	phosphatidylinositol-4-phosphate 3-kinase catalytic subunit type 2 alpha
92	gga-miR-133a-3p	PPP2CB	protein phosphatase 2 catalytic subunit beta
92	gga-miR-133a-3p	MYH9	myosin, heavy chain 9, non-muscle
91	gga-miR-133a-3p	GNB1	G protein subunit beta 1
91	gga-miR-133a-3p	PTBP2	polypyrimidine tract binding protein 2
91	gga-miR-133a-3p	LOC424740	uncharacterized LOC424740
91	gga-miR-133a-3p	ZBTB21	zinc finger and BTB domain containing 21
91	gga-miR-133a-3p	VAT1	vesicle amine transport 1
91	gga-miR-133a-3p	SEC24A	SEC24 homolog A, COPII coat complex component
91	gga-miR-133a-3p	PDE7B	phosphodiesterase 7B
91	gga-miR-133a-3p	GOPC	golgi associated PDZ and coiled-coil motif containing
91	gga-miR-133a-3p	PPP2CA	protein phosphatase 2 catalytic subunit alpha
90	gga-miR-133a-3p	DIP2B	disco interacting protein 2 homolog B
90	gga-miR-133a-3p	PFN1	profilin 1
90	gga-miR-133a-3p	SLC6A1	solute carrier family 6 member 1
90	gga-miR-133a-3p	ARHGDIA	Rho GDP dissociation inhibitor alpha
90	gga-miR-133a-3p	KCNQ2	potassium voltage-gated channel subfamily Q member 2
90	gga-miR-133a-3p	LIMK2	LIM domain kinase 2
89	gga-miR-133a-3p	HS2ST1	heparan sulfate 2-O-sulfotransferase 1
89	gga-miR-133a-3p	OSBPL8	oxysterol binding protein like 8
89	gga-miR-133a-3p	CLTA	clathrin light chain A
88	gga-miR-133a-3p	PTMS	parathymosin
88	gga-miR-133a-3p	LOC101747338	PHD finger protein 13-like
88	gga-miR-133a-3p	GOLIM4	golgi integral membrane protein 4
88	gga-miR-133a-3p	ZC3H11A	zinc finger CCCH-type containing 11A
87	gga-miR-133a-3p	VAPB	VAMP associated protein B and C
87	gga-miR-133a-3p	CACUL1	CDK2 associated cullin domain 1
87	gga-miR-133a-3p	THRAP3	thyroid hormone receptor associated protein 3
87	gga-miR-133a-3p	NXPH2	neurexophilin 2
87	gga-miR-133a-3p	RTN4RL1	reticulon 4 receptor like 1
86	gga-miR-133a-3p	PRRX1	paired related homeobox 1
85	gga-miR-133a-3p	CELF4	CUGBP Elav-like family member 4
84	gga-miR-133a-3p	ANKRD44	ankyrin repeat domain 44
84	gga-miR-133a-3p	CELF6	CUGBP, Elav-like family member 6
84	gga-miR-133a-3p	CNN2	calponin 2
83	gga-miR-133a-3p	DDR1	discoidin domain receptor tyrosine kinase 1
83	gga-miR-133a-3p	ACLY	ATP citrate lyase
83	gga-miR-133a-3p	LRRC7	leucine rich repeat containing 7
83	gga-miR-133a-3p	GPR85	G protein-coupled receptor 85
83	gga-miR-133a-3p	PI4K2B	phosphatidylinositol 4-kinase type 2 beta
82	gga-miR-133a-3p	PRELID3B	PRELI domain containing 3B
82	gga-miR-133a-3p	HMG20B	high mobility group 20B
82	gga-miR-133a-3p	MAML1	mastermind like transcriptional coactivator 1
82	gga-miR-133a-3p	MLLT1	MLLT1, super elongation complex subunit
82	gga-miR-133a-3p	MFSD13A	major facilitator superfamily domain containing 13A
82	gga-miR-133a-3p	IQSEC1	IQ motif and Sec7 domain 1
82	gga-miR-133a-3p	PGM2	phosphoglucomutase 2
82	gga-miR-133a-3p	ASH1L	ASH1 like histone lysine methyltransferase
82	gga-miR-133a-3p	DNM1L	dynamin 1 like
81	gga-miR-133a-3p	SYT1	synaptotagmin 1
81	gga-miR-133a-3p	AK4	adenylate kinase 4
81	gga-miR-133a-3p	UVSSA	UV stimulated scaffold protein A
81	gga-miR-133a-3p	RMDN3	regulator of microtubule dynamics 3
81	gga-miR-133a-3p	RUFY1	RUN and FYVE domain containing 1
80	gga-miR-133a-3p	GFPT1	glutamine--fructose-6-phosphate transaminase 1
80	gga-miR-133a-3p	SLC40A1	solute carrier family 40 member 1
80	gga-miR-133a-3p	IPO7	importin 7
80	gga-miR-133a-3p	ULK2	unc-51 like autophagy activating kinase 2
80	gga-miR-133a-3p	SMARCD1	SWI/SNF related, matrix associated, actin dependent regulator of chromatin, subfamily d, member 1
80	gga-miR-133a-3p	FBH1	F-box DNA helicase 1
80	gga-miR-133a-3p	KIAA0430	KIAA0430
98	gga-miR-133b	GDNF	glial cell derived neurotrophic factor
98	gga-miR-133b	HELZ2	helicase with zinc finger 2
98	gga-miR-133b	DDX3X	DEAD-box helicase 3 X-linked
97	gga-miR-133b	PPP4R3B	protein phosphatase 4 regulatory subunit 3B
97	gga-miR-133b	PPP4R3A	protein phosphatase 4 regulatory subunit 3A
96	gga-miR-133b	JADE2	jade family PHD finger 2
96	gga-miR-133b	SLC35C2	solute carrier family 35 member C2
96	gga-miR-133b	CTBP2	C-terminal binding protein 2
95	gga-miR-133b	SEC61B	Sec61 translocon beta subunit
95	gga-miR-133b	BCL2L1	BCL2 like 1
95	gga-miR-133b	PREX1	phosphatidylinositol-3,4,5-trisphosphate dependent Rac exchange factor 1
94	gga-miR-133b	JMJD8	jumonji domain containing 8
94	gga-miR-133b	GRM5	glutamate receptor, metabotropic 5
94	gga-miR-133b	SPPL3	signal peptide peptidase like 3
94	gga-miR-133b	LHFPL6	LHFPL tetraspan subfamily member 6
94	gga-miR-133b	FBXL12	F-box and leucine rich repeat protein 12
94	gga-miR-133b	MYO9B	myosin IXB
94	gga-miR-133b	ANKRD12	ankyrin repeat domain 12
94	gga-miR-133b	CYB5B	cytochrome b5 type B
94	gga-miR-133b	DOLPP1	dolichyldiphosphatase 1
93	gga-miR-133b	CORO1C	coronin 1C
93	gga-miR-133b	GAPVD1	GTPase activating protein and VPS9 domains 1
93	gga-miR-133b	MECOM	MDS1 and EVI1 complex locus
93	gga-miR-133b	FAM117B	family with sequence similarity 117 member B
93	gga-miR-133b	ERN1	endoplasmic reticulum to nucleus signaling 1
93	gga-miR-133b	AKAP9	A-kinase anchoring protein 9
93	gga-miR-133b	RBMX	RNA binding motif protein X-linked
92	gga-miR-133b	PPP2CB	protein phosphatase 2 catalytic subunit beta
92	gga-miR-133b	PIK3C2A	phosphatidylinositol-4-phosphate 3-kinase catalytic subunit type 2 alpha
92	gga-miR-133b	MYH9	myosin, heavy chain 9, non-muscle
91	gga-miR-133b	GNB1	G protein subunit beta 1
91	gga-miR-133b	PTBP2	polypyrimidine tract binding protein 2
91	gga-miR-133b	ZBTB21	zinc finger and BTB domain containing 21
91	gga-miR-133b	VAT1	vesicle amine transport 1
91	gga-miR-133b	SEC24A	SEC24 homolog A, COPII coat complex component
91	gga-miR-133b	PDE7B	phosphodiesterase 7B
91	gga-miR-133b	GOPC	golgi associated PDZ and coiled-coil motif containing
91	gga-miR-133b	PPP2CA	protein phosphatase 2 catalytic subunit alpha
91	gga-miR-133b	LOC424740	uncharacterized LOC424740
90	gga-miR-133b	DIP2B	disco interacting protein 2 homolog B
90	gga-miR-133b	ARHGDIA	Rho GDP dissociation inhibitor alpha
90	gga-miR-133b	KCNQ2	potassium voltage-gated channel subfamily Q member 2
90	gga-miR-133b	PFN1	profilin 1
90	gga-miR-133b	LIMK2	LIM domain kinase 2
90	gga-miR-133b	SLC6A1	solute carrier family 6 member 1
89	gga-miR-133b	HS2ST1	heparan sulfate 2-O-sulfotransferase 1
89	gga-miR-133b	CLTA	clathrin light chain A
89	gga-miR-133b	OSBPL8	oxysterol binding protein like 8
88	gga-miR-133b	PTMS	parathymosin
88	gga-miR-133b	LOC101747338	PHD finger protein 13-like
88	gga-miR-133b	GOLIM4	golgi integral membrane protein 4
88	gga-miR-133b	ZC3H11A	zinc finger CCCH-type containing 11A
87	gga-miR-133b	VAPB	VAMP associated protein B and C
87	gga-miR-133b	CACUL1	CDK2 associated cullin domain 1
87	gga-miR-133b	RTN4RL1	reticulon 4 receptor like 1
87	gga-miR-133b	THRAP3	thyroid hormone receptor associated protein 3
87	gga-miR-133b	NXPH2	neurexophilin 2
86	gga-miR-133b	PRRX1	paired related homeobox 1
85	gga-miR-133b	CELF4	CUGBP Elav-like family member 4
84	gga-miR-133b	ANKRD44	ankyrin repeat domain 44
84	gga-miR-133b	CELF6	CUGBP, Elav-like family member 6
84	gga-miR-133b	CNN2	calponin 2
83	gga-miR-133b	DDR1	discoidin domain receptor tyrosine kinase 1
83	gga-miR-133b	ACLY	ATP citrate lyase
83	gga-miR-133b	LRRC7	leucine rich repeat containing 7
83	gga-miR-133b	GPR85	G protein-coupled receptor 85
83	gga-miR-133b	PI4K2B	phosphatidylinositol 4-kinase type 2 beta
82	gga-miR-133b	PRELID3B	PRELI domain containing 3B
82	gga-miR-133b	HMG20B	high mobility group 20B
82	gga-miR-133b	MFSD13A	major facilitator superfamily domain containing 13A
82	gga-miR-133b	MAML1	mastermind like transcriptional coactivator 1
82	gga-miR-133b	IQSEC1	IQ motif and Sec7 domain 1
82	gga-miR-133b	PGM2	phosphoglucomutase 2
82	gga-miR-133b	MLLT1	MLLT1, super elongation complex subunit
82	gga-miR-133b	ASH1L	ASH1 like histone lysine methyltransferase
82	gga-miR-133b	DNM1L	dynamin 1 like
81	gga-miR-133b	AK4	adenylate kinase 4
81	gga-miR-133b	UVSSA	UV stimulated scaffold protein A
81	gga-miR-133b	SYT1	synaptotagmin 1
81	gga-miR-133b	RMDN3	regulator of microtubule dynamics 3
81	gga-miR-133b	RUFY1	RUN and FYVE domain containing 1
80	gga-miR-133b	IPO7	importin 7
80	gga-miR-133b	GFPT1	glutamine--fructose-6-phosphate transaminase 1
80	gga-miR-133b	SLC40A1	solute carrier family 40 member 1
80	gga-miR-133b	ULK2	unc-51 like autophagy activating kinase 2
80	gga-miR-133b	SMARCD1	SWI/SNF related, matrix associated, actin dependent regulator of chromatin, subfamily d, member 1
80	gga-miR-133b	FBH1	F-box DNA helicase 1
80	gga-miR-133b	KIAA0430	KIAA0430
98	gga-miR-133c-3p	GDNF	glial cell derived neurotrophic factor
98	gga-miR-133c-3p	HELZ2	helicase with zinc finger 2
98	gga-miR-133c-3p	DDX3X	DEAD-box helicase 3 X-linked
97	gga-miR-133c-3p	PPP4R3B	protein phosphatase 4 regulatory subunit 3B
97	gga-miR-133c-3p	PPP4R3A	protein phosphatase 4 regulatory subunit 3A
96	gga-miR-133c-3p	JADE2	jade family PHD finger 2
96	gga-miR-133c-3p	SLC35C2	solute carrier family 35 member C2
96	gga-miR-133c-3p	CTBP2	C-terminal binding protein 2
95	gga-miR-133c-3p	SEC61B	Sec61 translocon beta subunit
95	gga-miR-133c-3p	BCL2L1	BCL2 like 1
95	gga-miR-133c-3p	PREX1	phosphatidylinositol-3,4,5-trisphosphate dependent Rac exchange factor 1
94	gga-miR-133c-3p	JMJD8	jumonji domain containing 8
94	gga-miR-133c-3p	GRM5	glutamate receptor, metabotropic 5
94	gga-miR-133c-3p	SPPL3	signal peptide peptidase like 3
94	gga-miR-133c-3p	LHFPL6	LHFPL tetraspan subfamily member 6
94	gga-miR-133c-3p	FBXL12	F-box and leucine rich repeat protein 12
94	gga-miR-133c-3p	MYO9B	myosin IXB
94	gga-miR-133c-3p	ANKRD12	ankyrin repeat domain 12
94	gga-miR-133c-3p	CYB5B	cytochrome b5 type B
94	gga-miR-133c-3p	DOLPP1	dolichyldiphosphatase 1
93	gga-miR-133c-3p	CORO1C	coronin 1C
93	gga-miR-133c-3p	GAPVD1	GTPase activating protein and VPS9 domains 1
93	gga-miR-133c-3p	MECOM	MDS1 and EVI1 complex locus
93	gga-miR-133c-3p	FAM117B	family with sequence similarity 117 member B
93	gga-miR-133c-3p	ERN1	endoplasmic reticulum to nucleus signaling 1
93	gga-miR-133c-3p	AKAP9	A-kinase anchoring protein 9
93	gga-miR-133c-3p	RBMX	RNA binding motif protein X-linked
92	gga-miR-133c-3p	PPP2CB	protein phosphatase 2 catalytic subunit beta
92	gga-miR-133c-3p	PIK3C2A	phosphatidylinositol-4-phosphate 3-kinase catalytic subunit type 2 alpha
92	gga-miR-133c-3p	MYH9	myosin, heavy chain 9, non-muscle
91	gga-miR-133c-3p	GNB1	G protein subunit beta 1
91	gga-miR-133c-3p	PTBP2	polypyrimidine tract binding protein 2
91	gga-miR-133c-3p	ZBTB21	zinc finger and BTB domain containing 21
91	gga-miR-133c-3p	VAT1	vesicle amine transport 1
91	gga-miR-133c-3p	SEC24A	SEC24 homolog A, COPII coat complex component
91	gga-miR-133c-3p	PDE7B	phosphodiesterase 7B
91	gga-miR-133c-3p	GOPC	golgi associated PDZ and coiled-coil motif containing
91	gga-miR-133c-3p	PPP2CA	protein phosphatase 2 catalytic subunit alpha
91	gga-miR-133c-3p	LOC424740	uncharacterized LOC424740
90	gga-miR-133c-3p	DIP2B	disco interacting protein 2 homolog B
90	gga-miR-133c-3p	ARHGDIA	Rho GDP dissociation inhibitor alpha
90	gga-miR-133c-3p	KCNQ2	potassium voltage-gated channel subfamily Q member 2
90	gga-miR-133c-3p	PFN1	profilin 1
90	gga-miR-133c-3p	LIMK2	LIM domain kinase 2
90	gga-miR-133c-3p	SLC6A1	solute carrier family 6 member 1
89	gga-miR-133c-3p	HS2ST1	heparan sulfate 2-O-sulfotransferase 1
89	gga-miR-133c-3p	CLTA	clathrin light chain A
89	gga-miR-133c-3p	OSBPL8	oxysterol binding protein like 8
88	gga-miR-133c-3p	PTMS	parathymosin
88	gga-miR-133c-3p	LOC101747338	PHD finger protein 13-like
88	gga-miR-133c-3p	GOLIM4	golgi integral membrane protein 4
88	gga-miR-133c-3p	ZC3H11A	zinc finger CCCH-type containing 11A
87	gga-miR-133c-3p	VAPB	VAMP associated protein B and C
87	gga-miR-133c-3p	CACUL1	CDK2 associated cullin domain 1
87	gga-miR-133c-3p	RTN4RL1	reticulon 4 receptor like 1
87	gga-miR-133c-3p	THRAP3	thyroid hormone receptor associated protein 3
87	gga-miR-133c-3p	NXPH2	neurexophilin 2
86	gga-miR-133c-3p	PRRX1	paired related homeobox 1
85	gga-miR-133c-3p	CELF4	CUGBP Elav-like family member 4
84	gga-miR-133c-3p	ANKRD44	ankyrin repeat domain 44
84	gga-miR-133c-3p	CELF6	CUGBP, Elav-like family member 6
84	gga-miR-133c-3p	CNN2	calponin 2
83	gga-miR-133c-3p	DDR1	discoidin domain receptor tyrosine kinase 1
83	gga-miR-133c-3p	ACLY	ATP citrate lyase
83	gga-miR-133c-3p	LRRC7	leucine rich repeat containing 7
83	gga-miR-133c-3p	GPR85	G protein-coupled receptor 85
83	gga-miR-133c-3p	PI4K2B	phosphatidylinositol 4-kinase type 2 beta
82	gga-miR-133c-3p	PRELID3B	PRELI domain containing 3B
82	gga-miR-133c-3p	HMG20B	high mobility group 20B
82	gga-miR-133c-3p	MFSD13A	major facilitator superfamily domain containing 13A
82	gga-miR-133c-3p	MAML1	mastermind like transcriptional coactivator 1
82	gga-miR-133c-3p	IQSEC1	IQ motif and Sec7 domain 1
82	gga-miR-133c-3p	PGM2	phosphoglucomutase 2
82	gga-miR-133c-3p	MLLT1	MLLT1, super elongation complex subunit
82	gga-miR-133c-3p	ASH1L	ASH1 like histone lysine methyltransferase
82	gga-miR-133c-3p	DNM1L	dynamin 1 like
81	gga-miR-133c-3p	AK4	adenylate kinase 4
81	gga-miR-133c-3p	UVSSA	UV stimulated scaffold protein A
81	gga-miR-133c-3p	SYT1	synaptotagmin 1
81	gga-miR-133c-3p	RMDN3	regulator of microtubule dynamics 3
81	gga-miR-133c-3p	RUFY1	RUN and FYVE domain containing 1
80	gga-miR-133c-3p	IPO7	importin 7
80	gga-miR-133c-3p	GFPT1	glutamine--fructose-6-phosphate transaminase 1
80	gga-miR-133c-3p	SLC40A1	solute carrier family 40 member 1
80	gga-miR-133c-3p	ULK2	unc-51 like autophagy activating kinase 2
80	gga-miR-133c-3p	SMARCD1	SWI/SNF related, matrix associated, actin dependent regulator of chromatin, subfamily d, member 1
80	gga-miR-133c-3p	FBH1	F-box DNA helicase 1
80	gga-miR-133c-3p	KIAA0430	KIAA0430
94	gga-miR-1388a-5p	SESN1	sestrin 1
94	gga-miR-1388a-5p	SOX6	SRY-box 6
93	gga-miR-1388a-5p	CDC25A	cell division cycle 25A
92	gga-miR-1388a-5p	ZFPM2	zinc finger protein, FOG family member 2
92	gga-miR-1388a-5p	FILIP1	filamin A interacting protein 1
92	gga-miR-1388a-5p	B3GALT6	beta-1,3-galactosyltransferase 6
91	gga-miR-1388a-5p	MYO5C	myosin VC
91	gga-miR-1388a-5p	ANKIB1	ankyrin repeat and IBR domain containing 1
91	gga-miR-1388a-5p	ATXN7	ataxin 7
90	gga-miR-1388a-5p	MYO5A	myosin VA
90	gga-miR-1388a-5p	DOCK9	dedicator of cytokinesis 9
88	gga-miR-1388a-5p	TP73	tumor protein p73
88	gga-miR-1388a-5p	RAD51	RAD51 recombinase
88	gga-miR-1388a-5p	CEP350L	centrosome-associated protein 350-like
87	gga-miR-1388a-5p	ABCC13	ATP binding cassette subfamily C member 13 (pseudogene)
87	gga-miR-1388a-5p	LRRTM4	leucine rich repeat transmembrane neuronal 4
87	gga-miR-1388a-5p	HMGXB4	HMG-box containing 4
87	gga-miR-1388a-5p	ENTPD2L	ectonucleoside triphosphate diphosphohydrolase 2-like
87	gga-miR-1388a-5p	MSANTD3	Myb/SANT DNA binding domain containing 3
86	gga-miR-1388a-5p	CDK6	cyclin dependent kinase 6
85	gga-miR-1388a-5p	LUZP2	leucine zipper protein 2
85	gga-miR-1388a-5p	GRB2	growth factor receptor bound protein 2
85	gga-miR-1388a-5p	SRSF2	serine and arginine rich splicing factor 2
84	gga-miR-1388a-5p	MICALL1	MICAL like 1
84	gga-miR-1388a-5p	USP9X	ubiquitin specific peptidase 9 X-linked
83	gga-miR-1388a-5p	BRDT	bromodomain testis associated
83	gga-miR-1388a-5p	ANKRD34B	ankyrin repeat domain 34B
82	gga-miR-1388a-5p	AGAP1	ArfGAP with GTPase domain, ankyrin repeat and PH domain 1
82	gga-miR-1388a-5p	ARFGAP3	ADP ribosylation factor GTPase activating protein 3
82	gga-miR-1388a-5p	MITD1	microtubule interacting and trafficking domain containing 1
81	gga-miR-1388a-5p	RAB2B	RAB2B, member RAS oncogene family
81	gga-miR-1388a-5p	RALGPS1	Ral GEF with PH domain and SH3 binding motif 1
80	gga-miR-1388a-5p	VSIG4	V-set and immunoglobulin domain containing 4
80	gga-miR-1388a-5p	LZIC	leucine zipper and CTNNBIP1 domain containing
80	gga-miR-1388a-5p	CTNND2	catenin delta 2
80	gga-miR-1388a-5p	LHFPL4	lipoma HMGIC fusion partner-like 4
80	gga-miR-1388a-5p	ZYX	zyxin
99	gga-miR-143-3p	NFATC2	nuclear factor of activated T cells 2
98	gga-miR-143-3p	TNFSF10	tumor necrosis factor superfamily member 10
98	gga-miR-143-3p	GXYLT1	glucoside xylosyltransferase 1
97	gga-miR-143-3p	COLQ	collagen like tail subunit of asymmetric acetylcholinesterase
97	gga-miR-143-3p	DTNB	dystrobrevin beta
97	gga-miR-143-3p	FAR1	fatty acyl-CoA reductase 1
96	gga-miR-143-3p	SCAMP4	secretory carrier membrane protein 4
96	gga-miR-143-3p	SLC45A4	solute carrier family 45 member 4
96	gga-miR-143-3p	TEX2L	testis expressed 2-like
95	gga-miR-143-3p	NT5DC1	5'-nucleotidase domain containing 1
95	gga-miR-143-3p	IGFBP5	insulin like growth factor binding protein 5
95	gga-miR-143-3p	NFATC1	nuclear factor of activated T cells 1
95	gga-miR-143-3p	RBM18	RNA binding motif protein 18
95	gga-miR-143-3p	CCPG1	cell cycle progression 1
95	gga-miR-143-3p	EHMT1	euchromatic histone lysine methyltransferase 1
94	gga-miR-143-3p	ADD3	adducin 3 (gamma)
94	gga-miR-143-3p	RBM24	RNA binding motif protein 24
94	gga-miR-143-3p	DIP2B	disco interacting protein 2 homolog B
94	gga-miR-143-3p	ACTBL2L	actin, beta-like 2-like
94	gga-miR-143-3p	FAM208B	family with sequence similarity 208 member B
94	gga-miR-143-3p	ATP10A	ATPase phospholipid transporting 10A (putative)
94	gga-miR-143-3p	TMEM41B	transmembrane protein 41B
94	gga-miR-143-3p	LARP4	La ribonucleoprotein domain family member 4
94	gga-miR-143-3p	ITM2B	integral membrane protein 2B
94	gga-miR-143-3p	IPMK	inositol polyphosphate multikinase
93	gga-miR-143-3p	TMEM8B	transmembrane protein 8B
93	gga-miR-143-3p	ADAMTS20	ADAM metallopeptidase with thrombospondin type 1 motif 20
93	gga-miR-143-3p	RALB	RAS like proto-oncogene B
93	gga-miR-143-3p	FRS2	fibroblast growth factor receptor substrate 2
93	gga-miR-143-3p	MSI2	musashi RNA binding protein 2
93	gga-miR-143-3p	TMEM121	transmembrane protein 121
92	gga-miR-143-3p	LARP1	La ribonucleoprotein domain family member 1
92	gga-miR-143-3p	PPME1	protein phosphatase methylesterase 1
91	gga-miR-143-3p	VAPB	VAMP associated protein B and C
91	gga-miR-143-3p	IFITM5	interferon induced transmembrane protein 5
91	gga-miR-143-3p	ABL2	ABL proto-oncogene 2, non-receptor tyrosine kinase
91	gga-miR-143-3p	CMTM3	CKLF like MARVEL transmembrane domain containing 3
91	gga-miR-143-3p	STRN3	striatin 3
91	gga-miR-143-3p	PHF6	PHD finger protein 6
90	gga-miR-143-3p	MAP3K7	mitogen-activated protein kinase kinase kinase 7
90	gga-miR-143-3p	JAZF1	JAZF zinc finger 1
90	gga-miR-143-3p	AADAT	aminoadipate aminotransferase
90	gga-miR-143-3p	LYPD1	LY6/PLAUR domain containing 1
90	gga-miR-143-3p	DCLK1	doublecortin like kinase 1
90	gga-miR-143-3p	HPS5	HPS5, biogenesis of lysosomal organelles complex 2 subunit 2
89	gga-miR-143-3p	GAS7	growth arrest specific 7
89	gga-miR-143-3p	ZNF148	zinc finger protein 148
89	gga-miR-143-3p	GLI3	GLI family zinc finger 3
88	gga-miR-143-3p	SH3BGRL3	SH3 domain binding glutamate rich protein like 3
88	gga-miR-143-3p	FRMD5	FERM domain containing 5
88	gga-miR-143-3p	LMO4	LIM domain only 4
88	gga-miR-143-3p	DENND1B	DENN domain containing 1B
88	gga-miR-143-3p	NPR3	natriuretic peptide receptor 3
88	gga-miR-143-3p	PIM3	pim-3 oncogene
87	gga-miR-143-3p	PKIB	protein kinase (cAMP-dependent, catalytic) inhibitor beta
87	gga-miR-143-3p	ETV6	ETS variant 6
87	gga-miR-143-3p	CLDN17	claudin 17
87	gga-miR-143-3p	C12orf75	chromosome 12 open reading frame 75
87	gga-miR-143-3p	ANGPTRL1	angiopoietin-related protein-like 1
87	gga-miR-143-3p	FGF7	fibroblast growth factor 7
87	gga-miR-143-3p	FAM161B	family with sequence similarity 161, member B
87	gga-miR-143-3p	CNTNAP5	contactin associated protein like 5
86	gga-miR-143-3p	PPM1E	protein phosphatase, Mg2+/Mn2+ dependent 1E
86	gga-miR-143-3p	CENPQ	centromere protein Q
86	gga-miR-143-3p	KCNA6	potassium voltage-gated channel subfamily A member 6
86	gga-miR-143-3p	TRAPPC8	trafficking protein particle complex 8
86	gga-miR-143-3p	ZNF384	zinc finger protein 384
86	gga-miR-143-3p	DPH6	diphthamine biosynthesis 6
85	gga-miR-143-3p	MFSD1	major facilitator superfamily domain containing 1
85	gga-miR-143-3p	ATF3	activating transcription factor 3
85	gga-miR-143-3p	PAPD5	poly(A) RNA polymerase D5, non-canonical
85	gga-miR-143-3p	KBTBD11	kelch repeat and BTB domain containing 11
85	gga-miR-143-3p	UBE3C	ubiquitin protein ligase E3C
85	gga-miR-143-3p	C1GALT1	core 1 synthase, glycoprotein-N-acetylgalactosamine 3-beta-galactosyltransferase 1
85	gga-miR-143-3p	NUAK2	NUAK family kinase 2
85	gga-miR-143-3p	CEP112	centrosomal protein 112
85	gga-miR-143-3p	LRIF1	ligand dependent nuclear receptor interacting factor 1
85	gga-miR-143-3p	WDSUB1	WD repeat, sterile alpha motif and U-box domain containing 1
85	gga-miR-143-3p	TBC1D5	TBC1 domain family member 5
85	gga-miR-143-3p	AFF2	AF4/FMR2 family member 2
85	gga-miR-143-3p	HSPA13	heat shock protein family A (Hsp70) member 13
85	gga-miR-143-3p	NR6A1	nuclear receptor subfamily 6 group A member 1
85	gga-miR-143-3p	PEX5L	peroxisomal biogenesis factor 5 like
85	gga-miR-143-3p	FBXL7	F-box and leucine rich repeat protein 7
85	gga-miR-143-3p	SLC38A2	solute carrier family 38 member 2
84	gga-miR-143-3p	OPN4	opsin 4
84	gga-miR-143-3p	PURA	purine rich element binding protein A
84	gga-miR-143-3p	PDGFRA	platelet-derived growth factor receptor, alpha polypeptide
84	gga-miR-143-3p	PBLD	phenazine biosynthesis like protein domain containing
84	gga-miR-143-3p	PFDN4	prefoldin subunit 4
84	gga-miR-143-3p	DNAJB9	DnaJ heat shock protein family (Hsp40) member B9
84	gga-miR-143-3p	ADRB2	adrenoceptor beta 2
84	gga-miR-143-3p	ARHGAP42	Rho GTPase activating protein 42
84	gga-miR-143-3p	TFAP2B	transcription factor AP-2 beta
84	gga-miR-143-3p	UPF1	UPF1, RNA helicase and ATPase
84	gga-miR-143-3p	PDPK1	3-phosphoinositide dependent protein kinase 1
83	gga-miR-143-3p	TATDN3	TatD DNase domain containing 3
83	gga-miR-143-3p	XKR6	XK related 6
83	gga-miR-143-3p	TINAG	tubulointerstitial nephritis antigen
83	gga-miR-143-3p	TMEM185A	transmembrane protein 185A
83	gga-miR-143-3p	OR14J1L62	olfactory receptor 14J1-like 62
83	gga-miR-143-3p	MYCT1	MYC target 1
83	gga-miR-143-3p	IQSEC1	IQ motif and Sec7 domain 1
82	gga-miR-143-3p	AFG1L	AFG1 like ATPase
82	gga-miR-143-3p	A1CF	APOBEC1 complementation factor
82	gga-miR-143-3p	MAN1A1	mannosidase alpha class 1A member 1
82	gga-miR-143-3p	KCNJ6	potassium voltage-gated channel subfamily J member 6
82	gga-miR-143-3p	GPATCH2	G-patch domain containing 2
82	gga-miR-143-3p	C4orf50	chromosome 4 open reading frame 50
81	gga-miR-143-3p	SOBP	sine oculis binding protein homolog
81	gga-miR-143-3p	LOC101751389	uncharacterized LOC101751389
81	gga-miR-143-3p	ADAM12	ADAM metallopeptidase domain 12
81	gga-miR-143-3p	PCMT1	protein-L-isoaspartate (D-aspartate) O-methyltransferase
81	gga-miR-143-3p	ARID3B	AT-rich interaction domain 3B
81	gga-miR-143-3p	CCNT2	cyclin T2
80	gga-miR-143-3p	SOGA1	suppressor of glucose, autophagy associated 1
80	gga-miR-143-3p	OSTF1	osteoclast stimulating factor 1
80	gga-miR-143-3p	MLLT3	MLLT3, super elongation complex subunit
80	gga-miR-143-3p	CREB3L1	cAMP responsive element binding protein 3 like 1
97	gga-miR-193b-3p	IL17RD	interleukin 17 receptor D
97	gga-miR-193b-3p	FCHSD2	FCH and double SH3 domains 2
95	gga-miR-193b-3p	ZDHHC3	zinc finger DHHC-type containing 3
94	gga-miR-193b-3p	SEMA4D	semaphorin 4D
94	gga-miR-193b-3p	TMEM30A	transmembrane protein 30A
94	gga-miR-193b-3p	TNFRSF21	TNF receptor superfamily member 21
94	gga-miR-193b-3p	FHDC1	FH2 domain containing 1
93	gga-miR-193b-3p	RUNX1T1	RUNX1 translocation partner 1
92	gga-miR-193b-3p	TXLNG	taxilin gamma
92	gga-miR-193b-3p	PDE5A	phosphodiesterase 5A
92	gga-miR-193b-3p	CARHSP1	calcium regulated heat stable protein 1
92	gga-miR-193b-3p	LAMC1	laminin subunit gamma 1
92	gga-miR-193b-3p	FLI1	Fli-1 proto-oncogene, ETS transcription factor
91	gga-miR-193b-3p	MAPK10	mitogen-activated protein kinase 10
91	gga-miR-193b-3p	IMPA1	inositol monophosphatase 1
90	gga-miR-193b-3p	GRB7	growth factor receptor bound protein 7
90	gga-miR-193b-3p	TBL1XR1	transducin beta like 1 X-linked receptor 1
90	gga-miR-193b-3p	CNOT6	CCR4-NOT transcription complex subunit 6
90	gga-miR-193b-3p	SLC16A6	solute carrier family 16 member 6
90	gga-miR-193b-3p	DCAF7	DDB1 and CUL4 associated factor 7
89	gga-miR-193b-3p	SLC35E1	solute carrier family 35 member E1
88	gga-miR-193b-3p	CLSTN1	calsyntenin 1
88	gga-miR-193b-3p	CCAR1	cell division cycle and apoptosis regulator 1
88	gga-miR-193b-3p	OTX2	orthodenticle homeobox 2
87	gga-miR-193b-3p	FRMD4B	FERM domain containing 4B
87	gga-miR-193b-3p	ST6GALNAC5	ST6 N-acetylgalactosaminide alpha-2,6-sialyltransferase 5
87	gga-miR-193b-3p	ZMAT3	zinc finger matrin-type 3
87	gga-miR-193b-3p	ARFIP1	ADP ribosylation factor interacting protein 1
86	gga-miR-193b-3p	KRAS	KRAS proto-oncogene, GTPase
86	gga-miR-193b-3p	KCTD2	potassium channel tetramerization domain containing 2
86	gga-miR-193b-3p	NOVA1	uncharacterized LOC423300
85	gga-miR-193b-3p	EPAS1	endothelial PAS domain protein 1
85	gga-miR-193b-3p	HOXD13	homeobox D13
85	gga-miR-193b-3p	GZF1	GDNF inducible zinc finger protein 1
85	gga-miR-193b-3p	PDP1	pyruvate dehyrogenase phosphatase catalytic subunit 1
84	gga-miR-193b-3p	MAPKBP1	mitogen-activated protein kinase binding protein 1
84	gga-miR-193b-3p	FAM126A	family with sequence similarity 126 member A
84	gga-miR-193b-3p	CTDSPL2	CTD small phosphatase like 2
84	gga-miR-193b-3p	SRSF2	serine and arginine rich splicing factor 2
84	gga-miR-193b-3p	ZNF385B	zinc finger protein 385B
83	gga-miR-193b-3p	JAK2	Janus kinase 2
83	gga-miR-193b-3p	SIAH1	siah E3 ubiquitin protein ligase 1
83	gga-miR-193b-3p	RASSF7	Ras association domain family member 7
83	gga-miR-193b-3p	DGKD	diacylglycerol kinase delta
83	gga-miR-193b-3p	HDAC1	histone deacetylase 1
83	gga-miR-193b-3p	FOXK1	forkhead box K1
83	gga-miR-193b-3p	FRMD6	FERM domain containing 6
83	gga-miR-193b-3p	UBP1	upstream binding protein 1 (LBP-1a)
82	gga-miR-193b-3p	PLEKHO2	pleckstrin homology domain containing O2
82	gga-miR-193b-3p	FAT4	FAT atypical cadherin 4
82	gga-miR-193b-3p	TNRC6B	trinucleotide repeat containing 6B
81	gga-miR-193b-3p	TGFB2	transforming growth factor beta 2
81	gga-miR-193b-3p	VEGFRKDRL	vascular endothelial growth factor receptor kdr-like
81	gga-miR-193b-3p	LOC107055265	feather keratin Cos1-1/Cos1-3/Cos2-1-like
81	gga-miR-193b-3p	RGL1	ral guanine nucleotide dissociation stimulator like 1
81	gga-miR-193b-3p	LOC428295	feather keratin Cos1-1/Cos1-3/Cos2-1-like
81	gga-miR-193b-3p	LOC100859466	feather keratin Cos1-1/Cos1-3/Cos2-1-like
81	gga-miR-193b-3p	SLC30A10	solute carrier family 30 member 10
99	gga-miR-194	EMP1	epithelial membrane protein 1
98	gga-miR-194	ELMSAN1	ELM2 and Myb/SANT domain containing 1
98	gga-miR-194	GABPB1	GA binding protein transcription factor beta subunit 1
98	gga-miR-194	IQCB1	IQ motif containing B1
98	gga-miR-194	SGCE	sarcoglycan epsilon
98	gga-miR-194	NPY5R	neuropeptide Y receptor Y5
97	gga-miR-194	RSBN1L	round spermatid basic protein 1 like
97	gga-miR-194	C3H1ORF198	chromosome 3 open reading frame, human C1orf198
97	gga-miR-194	PAIP2B	poly(A) binding protein interacting protein 2B
97	gga-miR-194	KMT2C	lysine methyltransferase 2C
97	gga-miR-194	EPC2	enhancer of polycomb homolog 2
96	gga-miR-194	UBR3	ubiquitin protein ligase E3 component n-recognin 3 (putative)
96	gga-miR-194	ZFYVE9	zinc finger FYVE-type containing 9
96	gga-miR-194	SNAP91	synaptosome associated protein 91
95	gga-miR-194	ADAM17	ADAM metallopeptidase domain 17
95	gga-miR-194	S1PR3	sphingosine-1-phosphate receptor 3
95	gga-miR-194	LUC7L3	LUC7 like 3 pre-mRNA splicing factor
95	gga-miR-194	ZFHX3	zinc finger homeobox 3
95	gga-miR-194	GRAMD4	GRAM domain containing 4
95	gga-miR-194	ADGRB1	adhesion G protein-coupled receptor B1
95	gga-miR-194	C4ORF19	chromosome 4 open reading frame, human C4orf19
94	gga-miR-194	TNPO1	transportin 1
94	gga-miR-194	PACSIN2	protein kinase C and casein kinase substrate in neurons 2
94	gga-miR-194	EXTL2	exostosin like glycosyltransferase 2
94	gga-miR-194	SLC35G2	solute carrier family 35 member G2
94	gga-miR-194	FAR1	fatty acyl-CoA reductase 1
93	gga-miR-194	SATB1	SATB homeobox 1
93	gga-miR-194	TMED1	transmembrane p24 trafficking protein 1
93	gga-miR-194	CD44	CD44 molecule (Indian blood group)
92	gga-miR-194	TTC7B	tetratricopeptide repeat domain 7B
92	gga-miR-194	EYA2	EYA transcriptional coactivator and phosphatase 2
92	gga-miR-194	STMN1	stathmin 1
92	gga-miR-194	CHD4	chromodomain helicase DNA binding protein 4
92	gga-miR-194	CTDSPL	CTD small phosphatase like
91	gga-miR-194	CYCS	cytochrome c, somatic
91	gga-miR-194	USE1	unconventional SNARE in the ER 1
91	gga-miR-194	FOXA1	forkhead box A1
91	gga-miR-194	SRPK1	SRSF protein kinase 1
91	gga-miR-194	PLCD1	phospholipase C delta 1
91	gga-miR-194	CLDN20	claudin 20
91	gga-miR-194	ZFAND4	zinc finger AN1-type containing 4
91	gga-miR-194	TAF4	TATA-box binding protein associated factor 4
91	gga-miR-194	DLG2	discs large MAGUK scaffold protein 2
91	gga-miR-194	SLC7A2	solute carrier family 7 member 2
90	gga-miR-194	LIMCH1	LIM and calponin homology domains 1
90	gga-miR-194	FGFR3	fibroblast growth factor receptor 3
90	gga-miR-194	METTL4	methyltransferase like 4
90	gga-miR-194	FYB	FYN binding protein
90	gga-miR-194	NAA50	N(alpha)-acetyltransferase 50, NatE catalytic subunit
90	gga-miR-194	USP46	ubiquitin specific peptidase 46
90	gga-miR-194	RARRES1	retinoic acid receptor responder 1
90	gga-miR-194	CBLN4	cerebellin 4 precursor
90	gga-miR-194	KCNT2	potassium sodium-activated channel subfamily T member 2
89	gga-miR-194	LOC422426	uncharacterized LOC422426
89	gga-miR-194	P4HA1	prolyl 4-hydroxylase subunit alpha 1
89	gga-miR-194	BICD2	BICD cargo adaptor 2
89	gga-miR-194	XKR6	XK related 6
89	gga-miR-194	CADM1	cell adhesion molecule 1
89	gga-miR-194	ZDHHC20	zinc finger DHHC-type containing 20
89	gga-miR-194	ZNF516	zinc finger protein 516
89	gga-miR-194	PROSER1	proline and serine rich 1
89	gga-miR-194	EPHA5	EPH receptor A5
89	gga-miR-194	FBXW7	F-box and WD repeat domain containing 7
88	gga-miR-194	PHIP	pleckstrin homology domain interacting protein
88	gga-miR-194	DAB2IP	DAB2 interacting protein
88	gga-miR-194	MPHOSPH9	M-phase phosphoprotein 9
88	gga-miR-194	LAMB3	laminin subunit beta 3
88	gga-miR-194	SEPHS2L	selenophosphate synthetase 2-like
88	gga-miR-194	SMURF1	SMAD specific E3 ubiquitin protein ligase 1
88	gga-miR-194	ARL13B	ADP ribosylation factor like GTPase 13B
88	gga-miR-194	PDP1	pyruvate dehyrogenase phosphatase catalytic subunit 1
88	gga-miR-194	CASTOR1	cytosolic arginine sensor for mTORC1 subunit 1
87	gga-miR-194	GRM1	glutamate metabotropic receptor 1
87	gga-miR-194	TTYH2	tweety family member 2
87	gga-miR-194	COG5	component of oligomeric golgi complex 5
87	gga-miR-194	CCDC127	coiled-coil domain containing 127
87	gga-miR-194	INPP5K	inositol polyphosphate-5-phosphatase K
87	gga-miR-194	GYG1	glycogenin 1
87	gga-miR-194	KIAA1191	KIAA1191
86	gga-miR-194	AKAP1	A-kinase anchoring protein 1
86	gga-miR-194	LGR5	leucine rich repeat containing G protein-coupled receptor 5
86	gga-miR-194	JCAD	junctional cadherin 5 associated
86	gga-miR-194	MANEA	mannosidase endo-alpha
86	gga-miR-194	SS18	SS18, nBAF chromatin remodeling complex subunit
86	gga-miR-194	MAP2	microtubule associated protein 2
86	gga-miR-194	CENPL	centromere protein L
86	gga-miR-194	TSSC4	tumor suppressing subtransferable candidate 4
86	gga-miR-194	BDH2	3-hydroxybutyrate dehydrogenase 2
86	gga-miR-194	SLC12A2	solute carrier family 12 member 2
86	gga-miR-194	CTDSPL2	CTD small phosphatase like 2
86	gga-miR-194	SPIN1W	spindlin 1-W
86	gga-miR-194	WRB	tryptophan rich basic protein
85	gga-miR-194	DDX24	DEAD-box helicase 24
85	gga-miR-194	PRKX	protein kinase X-linked
85	gga-miR-194	XRCC5	X-ray repair cross complementing 5
85	gga-miR-194	FAM240B	family with sequence similarity 240 member B
85	gga-miR-194	CMC1	C-X9-C motif containing 1
85	gga-miR-194	NWD2	NACHT and WD repeat domain containing 2
85	gga-miR-194	PAK2	p21 (RAC1) activated kinase 2
85	gga-miR-194	UBE2V2	ubiquitin conjugating enzyme E2 V2
85	gga-miR-194	AASS	aminoadipate-semialdehyde synthase
85	gga-miR-194	OTUD4	OTU deubiquitinase 4
85	gga-miR-194	SETD5	SET domain containing 5
85	gga-miR-194	ZCCHC9	zinc finger CCHC-type containing 9
85	gga-miR-194	GJA3	gap junction protein alpha 3
85	gga-miR-194	RAB11FIP3	RAB11 family interacting protein 3
84	gga-miR-194	PNRC2	proline rich nuclear receptor coactivator 2
84	gga-miR-194	VPS13C	vacuolar protein sorting 13 homolog C
84	gga-miR-194	FAM174B	family with sequence similarity 174 member B
84	gga-miR-194	ARL2BP	ADP ribosylation factor like GTPase 2 binding protein
84	gga-miR-194	FAM221A	family with sequence similarity 221 member A
83	gga-miR-194	MED6	mediator complex subunit 6
83	gga-miR-194	IL6	interleukin 6
83	gga-miR-194	LOC107055396	WAS/WASL-interacting protein family member 3-like
83	gga-miR-194	SUMO2	small ubiquitin-like modifier 2
83	gga-miR-194	PARD3	par-3 family cell polarity regulator
83	gga-miR-194	DPY19L4	dpy-19 like 4
83	gga-miR-194	CDPF1	cysteine rich DPF motif domain containing 1
82	gga-miR-194	ZBTB26	zinc finger and BTB domain containing 26
82	gga-miR-194	NEDD4	neural precursor cell expressed, developmentally down-regulated 4, E3 ubiquitin protein ligase
82	gga-miR-194	LTO1	LTO1, ABCE1 maturation factor
82	gga-miR-194	GPRC5B	G protein-coupled receptor class C group 5 member B
82	gga-miR-194	ABLIM1	actin binding LIM protein 1
82	gga-miR-194	STXBP1	syntaxin binding protein 1
82	gga-miR-194	PPFIBP1	PPFIA binding protein 1
82	gga-miR-194	ATMIN	ATM interactor
82	gga-miR-194	PTPN12	protein tyrosine phosphatase, non-receptor type 12
82	gga-miR-194	GCG	glucagon
82	gga-miR-194	GPAT4	glycerol-3-phosphate acyltransferase 4
82	gga-miR-194	ASIC1	acid sensing ion channel subunit 1
82	gga-miR-194	ATG4A	autophagy related 4A cysteine peptidase
81	gga-miR-194	SLC35E3	solute carrier family 35 member E3
81	gga-miR-194	SOX5	SRY-box 5
81	gga-miR-194	RPL7L1	ribosomal protein L7 like 1
81	gga-miR-194	GET4	golgi to ER traffic protein 4
81	gga-miR-194	USP25	ubiquitin specific peptidase 25
81	gga-miR-194	TSC22D2	TSC22 domain family member 2
81	gga-miR-194	AGPAT4	1-acylglycerol-3-phosphate O-acyltransferase 4
81	gga-miR-194	FAM96A	family with sequence similarity 96 member A
81	gga-miR-194	ZNF532	zinc finger protein 532
81	gga-miR-194	DMD	dystrophin
81	gga-miR-194	SKIDA1	SKI/DACH domain containing 1
81	gga-miR-194	FBXO22	F-box protein 22
81	gga-miR-194	SIM2	SIM bHLH transcription factor 2
81	gga-miR-194	LNP1	leukemia NUP98 fusion partner 1
81	gga-miR-194	GRB14	growth factor receptor bound protein 14
81	gga-miR-194	PSME4	proteasome activator subunit 4
80	gga-miR-194	PPARGC1A	PPARG coactivator 1 alpha
80	gga-miR-194	ARSK	arylsulfatase family member K
80	gga-miR-194	PTCH1	patched 1
80	gga-miR-194	ZMIZ1	zinc finger MIZ-type containing 1
80	gga-miR-194	TDRD12	tudor domain containing 12
80	gga-miR-194	DDA1	DET1 and DDB1 associated 1
80	gga-miR-194	TSTD2	thiosulfate sulfurtransferase like domain containing 2
80	gga-miR-194	PHF21A	PHD finger protein 21A
80	gga-miR-194	POP4	POP4 homolog, ribonuclease P/MRP subunit
80	gga-miR-194	KLHL11	kelch like family member 11
80	gga-miR-194	FAM131B	family with sequence similarity 131 member B
80	gga-miR-194	SLC7A5	solute carrier family 7 member 5
99	gga-miR-1a-3p	ZNF236	zinc finger protein 236
99	gga-miR-1a-3p	GLCCI1	glucocorticoid induced 1
99	gga-miR-1a-3p	TPPP	tubulin polymerization promoting protein
99	gga-miR-1a-3p	SNAI2	snail family transcriptional repressor 2
98	gga-miR-1a-3p	NSD2	nuclear receptor binding SET domain protein 2
98	gga-miR-1a-3p	VGLL4	vestigial like family member 4
98	gga-miR-1a-3p	SMIM10L1	small integral membrane protein 10 like 1
98	gga-miR-1a-3p	BDNF	brain derived neurotrophic factor
98	gga-miR-1a-3p	JOSD1	Josephin domain containing 1
97	gga-miR-1a-3p	ZMYND8	zinc finger MYND-type containing 8
97	gga-miR-1a-3p	TMCC1	transmembrane and coiled-coil domain family 1
97	gga-miR-1a-3p	PTPRG	protein tyrosine phosphatase, receptor type G
97	gga-miR-1a-3p	SNX2	sorting nexin 2
97	gga-miR-1a-3p	AP3D1	adaptor related protein complex 3 subunit delta 1
97	gga-miR-1a-3p	IP6K2	inositol hexakisphosphate kinase 2
96	gga-miR-1a-3p	PLPPR4	phospholipid phosphatase related 4
96	gga-miR-1a-3p	SAMD8	sterile alpha motif domain containing 8
96	gga-miR-1a-3p	PDIK1L	PDLIM1 interacting kinase 1 like
96	gga-miR-1a-3p	CAPRIN1	cell cycle associated protein 1
96	gga-miR-1a-3p	MMD	monocyte to macrophage differentiation associated
96	gga-miR-1a-3p	SLC4A10	solute carrier family 4 member 10
96	gga-miR-1a-3p	SNX4	sorting nexin 4
96	gga-miR-1a-3p	USP33	ubiquitin specific peptidase 33
96	gga-miR-1a-3p	UTRN	utrophin
96	gga-miR-1a-3p	YWHAB	tyrosine 3-monooxygenase/tryptophan 5-monooxygenase activation protein beta
96	gga-miR-1a-3p	E2F5	E2F transcription factor 5
96	gga-miR-1a-3p	KTN1	kinectin 1
96	gga-miR-1a-3p	EIF4E	eukaryotic translation initiation factor 4E
96	gga-miR-1a-3p	MSANTD2	Myb/SANT DNA binding domain containing 2
95	gga-miR-1a-3p	MON2	MON2 homolog, regulator of endosome-to-Golgi trafficking
95	gga-miR-1a-3p	SNX5	sorting nexin 5
95	gga-miR-1a-3p	GPR35L	G protein-coupled receptor 35-like
95	gga-miR-1a-3p	CREM	cAMP responsive element modulator
95	gga-miR-1a-3p	GUCY1A2	guanylate cyclase 1 soluble subunit alpha 2
95	gga-miR-1a-3p	EIF2AK3	eukaryotic translation initiation factor 2 alpha kinase 3
95	gga-miR-1a-3p	CDKL5	cyclin dependent kinase like 5
95	gga-miR-1a-3p	NCOA7	nuclear receptor coactivator 7
95	gga-miR-1a-3p	GNPDA2	glucosamine-6-phosphate deaminase 2
95	gga-miR-1a-3p	BTAF1	B-TFIID TATA-box binding protein associated factor 1
95	gga-miR-1a-3p	MCTP1	multiple C2 and transmembrane domain containing 1
94	gga-miR-1a-3p	NFATC3	nuclear factor of activated T-cells 3
94	gga-miR-1a-3p	LRCH4	leucine rich repeats and calponin homology domain containing 4
94	gga-miR-1a-3p	GALNTL6	polypeptide N-acetylgalactosaminyltransferase-like 6
94	gga-miR-1a-3p	PDCD10	programmed cell death 10
94	gga-miR-1a-3p	WDR48	WD repeat domain 48
94	gga-miR-1a-3p	TMEM243	transmembrane protein 243
94	gga-miR-1a-3p	GAS7	growth arrest specific 7
94	gga-miR-1a-3p	XPO6	exportin 6
94	gga-miR-1a-3p	ANKDD1A	ankyrin repeat and death domain containing 1A
94	gga-miR-1a-3p	DDX5	DEAD-box helicase 5
94	gga-miR-1a-3p	TSPAN4	tetraspanin 4
94	gga-miR-1a-3p	FRS2	fibroblast growth factor receptor substrate 2
94	gga-miR-1a-3p	PDE7A	phosphodiesterase 7A
94	gga-miR-1a-3p	GDAP1L1	ganglioside induced differentiation associated protein 1 like 1
94	gga-miR-1a-3p	FAM91A1	family with sequence similarity 91 member A1
94	gga-miR-1a-3p	RBM33	RNA binding motif protein 33
93	gga-miR-1a-3p	FNIP2	folliculin interacting protein 2
93	gga-miR-1a-3p	BNIP1	BCL2 interacting protein 1
93	gga-miR-1a-3p	TLR5	toll like receptor 5
93	gga-miR-1a-3p	THAP12	THAP domain containing 12
93	gga-miR-1a-3p	MSMO1	methylsterol monooxygenase 1
93	gga-miR-1a-3p	CPEB1	cytoplasmic polyadenylation element binding protein 1
93	gga-miR-1a-3p	AKAP11	A-kinase anchoring protein 11
93	gga-miR-1a-3p	ZNF326	zinc finger protein 326
93	gga-miR-1a-3p	SH3PXD2B	SH3 and PX domains 2B
93	gga-miR-1a-3p	STAM	signal transducing adaptor molecule
93	gga-miR-1a-3p	DACT2	dishevelled binding antagonist of beta catenin 2
93	gga-miR-1a-3p	GSTT1	glutathione S-transferase theta 1
93	gga-miR-1a-3p	RARB	retinoic acid receptor beta
93	gga-miR-1a-3p	RIT2	Ras like without CAAX 2
92	gga-miR-1a-3p	MAPK1	mitogen-activated protein kinase 1
92	gga-miR-1a-3p	DLG1	discs large MAGUK scaffold protein 1
92	gga-miR-1a-3p	RAB5A	RAB5A, member RAS oncogene family
92	gga-miR-1a-3p	KLF4	Kruppel like factor 4
92	gga-miR-1a-3p	ZNRF2	zinc and ring finger 2
92	gga-miR-1a-3p	KIF2A	kinesin heavy chain member 2A
92	gga-miR-1a-3p	EVC	EvC ciliary complex subunit 1
92	gga-miR-1a-3p	NAMPT	nicotinamide phosphoribosyltransferase
92	gga-miR-1a-3p	GPR137C	G protein-coupled receptor 137C
92	gga-miR-1a-3p	MPDZ	multiple PDZ domain protein
92	gga-miR-1a-3p	CABLES1	Cdk5 and Abl enzyme substrate 1
92	gga-miR-1a-3p	CLTC	clathrin heavy chain
92	gga-miR-1a-3p	MGST1	microsomal glutathione S-transferase 1
91	gga-miR-1a-3p	PGRMC1	progesterone receptor membrane component 1
91	gga-miR-1a-3p	TPM3	tropomyosin 3
91	gga-miR-1a-3p	PIK3C2A	phosphatidylinositol-4-phosphate 3-kinase catalytic subunit type 2 alpha
91	gga-miR-1a-3p	MAP3K15	mitogen-activated protein kinase kinase kinase 15
91	gga-miR-1a-3p	CLCN3	chloride voltage-gated channel 3
91	gga-miR-1a-3p	PDCD4	programmed cell death 4
91	gga-miR-1a-3p	ETS1	v-ets avian erythroblastosis virus E26 oncogene homolog 1
91	gga-miR-1a-3p	RPS6KA2	ribosomal protein S6 kinase A2
91	gga-miR-1a-3p	SPRED1	sprouty related EVH1 domain containing 1
91	gga-miR-1a-3p	CLCN1	chloride voltage-gated channel 1
91	gga-miR-1a-3p	LOC107053409	mucin-5AC-like
91	gga-miR-1a-3p	TRIM2	tripartite motif containing 2
91	gga-miR-1a-3p	CDKN1AL	cyclin dependent kinase inhibitor 1A-like
91	gga-miR-1a-3p	MYRIP	myosin VIIA and Rab interacting protein
90	gga-miR-1a-3p	SYT14	synaptotagmin 14
90	gga-miR-1a-3p	NBEA	neurobeachin
90	gga-miR-1a-3p	MEOX2	mesenchyme homeobox 2
90	gga-miR-1a-3p	FNBP1L	formin binding protein 1 like
90	gga-miR-1a-3p	SERINC3	serine incorporator 3
90	gga-miR-1a-3p	HIGD1A	HIG1 hypoxia inducible domain family member 1A
90	gga-miR-1a-3p	ADARB2	adenosine deaminase, RNA specific B2 (inactive)
90	gga-miR-1a-3p	THRB	thyroid hormone receptor beta
90	gga-miR-1a-3p	EDN1	endothelin 1
90	gga-miR-1a-3p	EIF1AY	eukaryotic translation initiation factor 1A, Y-linked
90	gga-miR-1a-3p	FAN1	FANCD2 and FANCI associated nuclease 1
90	gga-miR-1a-3p	PREX1	phosphatidylinositol-3,4,5-trisphosphate dependent Rac exchange factor 1
90	gga-miR-1a-3p	ELF1	E74 like ETS transcription factor 1
90	gga-miR-1a-3p	SLC39A9	solute carrier family 39 member 9
90	gga-miR-1a-3p	TBC1D24	TBC1 domain family member 24
90	gga-miR-1a-3p	ADPGK	ADP dependent glucokinase
90	gga-miR-1a-3p	YWHAZ	tyrosine 3-monooxygenase/tryptophan 5-monooxygenase activation protein zeta
89	gga-miR-1a-3p	HNRNPU	heterogeneous nuclear ribonucleoprotein U
89	gga-miR-1a-3p	NRP1	neuropilin 1
89	gga-miR-1a-3p	WBP1L	WW domain binding protein 1-like
89	gga-miR-1a-3p	CCDC85C	coiled-coil domain containing 85C
89	gga-miR-1a-3p	PLCXD1	phosphatidylinositol specific phospholipase C X domain containing 1
89	gga-miR-1a-3p	MIPOL1	mirror-image polydactyly 1
89	gga-miR-1a-3p	NWD2	NACHT and WD repeat domain containing 2
89	gga-miR-1a-3p	PDPN	podoplanin
89	gga-miR-1a-3p	NAB1	NGFI-A binding protein 1
89	gga-miR-1a-3p	PPP4R3B	protein phosphatase 4 regulatory subunit 3B
89	gga-miR-1a-3p	KANK1	KN motif and ankyrin repeat domains 1
89	gga-miR-1a-3p	TMSB4X	thymosin beta 4 X-linked
89	gga-miR-1a-3p	GMFB	glia maturation factor beta
89	gga-miR-1a-3p	KLHL11	kelch like family member 11
89	gga-miR-1a-3p	AZIN1	antizyme inhibitor 1
89	gga-miR-1a-3p	EHF	ETS homologous factor
89	gga-miR-1a-3p	HIPK3	homeodomain interacting protein kinase 3
88	gga-miR-1a-3p	ADAMTS3	ADAM metallopeptidase with thrombospondin type 1 motif 3
88	gga-miR-1a-3p	ZBTB41	zinc finger and BTB domain containing 41
88	gga-miR-1a-3p	VAMP4	vesicle associated membrane protein 4
88	gga-miR-1a-3p	ACTB	actin, beta
88	gga-miR-1a-3p	CPED1	cadherin-like and PC-esterase domain containing 1
88	gga-miR-1a-3p	DOCK5	dedicator of cytokinesis 5
88	gga-miR-1a-3p	TBC1D15	TBC1 domain family member 15
88	gga-miR-1a-3p	PGBD5	piggyBac transposable element derived 5
88	gga-miR-1a-3p	ASXL3	ASXL transcriptional regulator 3
88	gga-miR-1a-3p	GPATCH2	G-patch domain containing 2
88	gga-miR-1a-3p	MITD1	microtubule interacting and trafficking domain containing 1
88	gga-miR-1a-3p	FOXP3	forkhead box P3
88	gga-miR-1a-3p	FAM126A	family with sequence similarity 126 member A
88	gga-miR-1a-3p	AAGAB	alpha- and gamma-adaptin binding protein
88	gga-miR-1a-3p	SLC39A10	solute carrier family 39 member 10
88	gga-miR-1a-3p	NEXMIF	neurite extension and migration factor
87	gga-miR-1a-3p	DSE	dermatan sulfate epimerase
87	gga-miR-1a-3p	MPP5	membrane palmitoylated protein 5
87	gga-miR-1a-3p	ALKAL2	ALK and LTK ligand 2
87	gga-miR-1a-3p	MTHFD2	methylenetetrahydrofolate dehydrogenase (NADP+ dependent) 2, methenyltetrahydrofolate cyclohydrolase
87	gga-miR-1a-3p	UBE2H	ubiquitin conjugating enzyme E2 H
87	gga-miR-1a-3p	ATP6V0E2	ATPase H+ transporting V0 subunit e2
87	gga-miR-1a-3p	LARP4	La ribonucleoprotein domain family member 4
87	gga-miR-1a-3p	COL26A1	collagen type XXVI alpha 1 chain
87	gga-miR-1a-3p	NUSAP1	nucleolar and spindle associated protein 1
87	gga-miR-1a-3p	GRIN2A	glutamate ionotropic receptor NMDA type subunit 2A
87	gga-miR-1a-3p	EPHA8	EPH receptor A8
87	gga-miR-1a-3p	FAM149B1	family with sequence similarity 149 member B1
87	gga-miR-1a-3p	BCL7A	BCL tumor suppressor 7A
87	gga-miR-1a-3p	SLC25A25	solute carrier family 25 member 25
87	gga-miR-1a-3p	HSP90B1	heat shock protein 90 beta family member 1
86	gga-miR-1a-3p	PDE6D	phosphodiesterase 6D
86	gga-miR-1a-3p	CCDC93	coiled-coil domain containing 93
86	gga-miR-1a-3p	SLC10A7	solute carrier family 10 member 7
86	gga-miR-1a-3p	NEDD9	neural precursor cell expressed, developmentally down-regulated 9
86	gga-miR-1a-3p	ANKIB1	ankyrin repeat and IBR domain containing 1
86	gga-miR-1a-3p	GPD2	glycerol-3-phosphate dehydrogenase 2
86	gga-miR-1a-3p	MED22	mediator complex subunit 22
86	gga-miR-1a-3p	PICALM	phosphatidylinositol binding clathrin assembly protein
86	gga-miR-1a-3p	EPHB6	EPH receptor B6
85	gga-miR-1a-3p	CORO1C	coronin 1C
85	gga-miR-1a-3p	HS3ST3B1L	heparan sulfate glucosamine 3-O-sulfotransferase 3B1-like
85	gga-miR-1a-3p	C20H20ORF112	chromosome 20 open reading frame, human C20orf112
85	gga-miR-1a-3p	CLOCK	clock circadian regulator
85	gga-miR-1a-3p	PIGM	phosphatidylinositol glycan anchor biosynthesis class M
85	gga-miR-1a-3p	LOC770141	transcription factor AP-1-like
85	gga-miR-1a-3p	ALG5	ALG5, dolichyl-phosphate beta-glucosyltransferase
85	gga-miR-1a-3p	SAPCD2	suppressor APC domain containing 2
85	gga-miR-1a-3p	LOC423301	uncharacterized LOC423301
85	gga-miR-1a-3p	SLC44A1	solute carrier family 44 (choline transporter), member 1
85	gga-miR-1a-3p	MNT	MAX network transcriptional repressor
85	gga-miR-1a-3p	BCL11A	B cell CLL/lymphoma 11A
85	gga-miR-1a-3p	GLCE	glucuronic acid epimerase
85	gga-miR-1a-3p	COL17A1	collagen type XVII alpha 1 chain
84	gga-miR-1a-3p	SEC62	SEC62 homolog, preprotein translocation factor
84	gga-miR-1a-3p	TTC7B	tetratricopeptide repeat domain 7B
84	gga-miR-1a-3p	SMARCB1	SWI/SNF related, matrix associated, actin dependent regulator of chromatin, subfamily b, member 1
84	gga-miR-1a-3p	ABHD12	abhydrolase domain containing 12
84	gga-miR-1a-3p	SKIDA1	SKI/DACH domain containing 1
84	gga-miR-1a-3p	SYK	spleen associated tyrosine kinase
84	gga-miR-1a-3p	WDR63	WD repeat domain 63
84	gga-miR-1a-3p	TWF1	twinfilin actin binding protein 1
83	gga-miR-1a-3p	ONECUT2	one cut homeobox 2
83	gga-miR-1a-3p	GNA14	G protein subunit alpha 14
83	gga-miR-1a-3p	JCAD	junctional cadherin 5 associated
83	gga-miR-1a-3p	MTF2	metal response element binding transcription factor 2
83	gga-miR-1a-3p	PISD	phosphatidylserine decarboxylase
83	gga-miR-1a-3p	ACTA2	actin, alpha 2, smooth muscle, aorta
83	gga-miR-1a-3p	CD47	CD47 molecule
83	gga-miR-1a-3p	WDR1	WD repeat domain 1
83	gga-miR-1a-3p	NFATC2	nuclear factor of activated T cells 2
82	gga-miR-1a-3p	SALL1	spalt like transcription factor 1
82	gga-miR-1a-3p	PPM1G	protein phosphatase, Mg2+/Mn2+ dependent 1G
82	gga-miR-1a-3p	ACTN1	actinin, alpha 1
82	gga-miR-1a-3p	LRCH1	leucine rich repeats and calponin homology domain containing 1
82	gga-miR-1a-3p	ANO1	anoctamin 1
82	gga-miR-1a-3p	BMP6	bone morphogenetic protein 6
82	gga-miR-1a-3p	FEZF2	FEZ family zinc finger 2
82	gga-miR-1a-3p	LMOD3	leiomodin 3
82	gga-miR-1a-3p	NKD1	naked cuticle homolog 1
82	gga-miR-1a-3p	ABCC4	ATP binding cassette subfamily C member 4
82	gga-miR-1a-3p	SOX7	SRY-box 7
82	gga-miR-1a-3p	PDE7B	phosphodiesterase 7B
82	gga-miR-1a-3p	NHLRC2	NHL repeat containing 2
82	gga-miR-1a-3p	SLC38A2	solute carrier family 38 member 2
82	gga-miR-1a-3p	GPR17	G protein-coupled receptor 17
81	gga-miR-1a-3p	C19H17orf78	chromosome 19 C17orf78 homolog
81	gga-miR-1a-3p	HIVEP3	human immunodeficiency virus type I enhancer binding protein 3
81	gga-miR-1a-3p	AOAH	acyloxyacyl hydrolase
81	gga-miR-1a-3p	MYNN	myoneurin
81	gga-miR-1a-3p	GPX7	glutathione peroxidase 7
81	gga-miR-1a-3p	ANP32E	acidic nuclear phosphoprotein 32 family member E
81	gga-miR-1a-3p	HMG20A	high mobility group 20A
81	gga-miR-1a-3p	CDYL2	chromodomain Y-like 2
81	gga-miR-1a-3p	NFAT5	nuclear factor of activated T-cells 5
81	gga-miR-1a-3p	TMEM254	transmembrane protein 254
81	gga-miR-1a-3p	ARFIP1	ADP ribosylation factor interacting protein 1
81	gga-miR-1a-3p	SEC63	SEC63 homolog, protein translocation regulator
81	gga-miR-1a-3p	SCML2	sex comb on midleg-like 2 (Drosophila)
81	gga-miR-1a-3p	MXD1	MAX dimerization protein 1
81	gga-miR-1a-3p	SLC25A22	solute carrier family 25 member 22
81	gga-miR-1a-3p	FBXW7	F-box and WD repeat domain containing 7
80	gga-miR-1a-3p	ARCN1	archain 1
80	gga-miR-1a-3p	FGFR3	fibroblast growth factor receptor 3
80	gga-miR-1a-3p	MDFIC	MyoD family inhibitor domain containing
80	gga-miR-1a-3p	LRBA	LPS responsive beige-like anchor protein
80	gga-miR-1a-3p	LCOR	ligand dependent nuclear receptor corepressor
80	gga-miR-1a-3p	SERPINB10A	serpin peptidase inhibitor, clade B (ovalbumin), member 10 A
80	gga-miR-1a-3p	H3F3B	H3 histone, family 3B
80	gga-miR-1a-3p	RORA	RAR related orphan receptor A
80	gga-miR-1a-3p	RPL35A	ribosomal protein L35a
80	gga-miR-1a-3p	RAB8A	RAB8A, member RAS oncogene family
80	gga-miR-1a-3p	PPP2R3B	protein phosphatase 2 regulatory subunit B''beta
100	gga-miR-205a	BICC1	BicC family RNA binding protein 1
99	gga-miR-205a	MAGI2	membrane associated guanylate kinase, WW and PDZ domain containing 2
99	gga-miR-205a	SPRY1	sprouty RTK signaling antagonist 1
99	gga-miR-205a	CHN1	chimerin 1
99	gga-miR-205a	C14H16ORF52	chromosome 14 open reading frame, human C16orf52
99	gga-miR-205a	PRKCZ	protein kinase C zeta
98	gga-miR-205a	CHN2	chimerin 2
98	gga-miR-205a	RAB3IL1	RAB3A interacting protein like 1
98	gga-miR-205a	PSD3	pleckstrin and Sec7 domain containing 3
98	gga-miR-205a	RAB9B	RAB9B, member RAS oncogene family
97	gga-miR-205a	TANK	TRAF family member associated NFKB activator
97	gga-miR-205a	SIAH1	siah E3 ubiquitin protein ligase 1
97	gga-miR-205a	TP53BP2	tumor protein p53 binding protein 2
96	gga-miR-205a	TMEM132C	transmembrane protein 132C
96	gga-miR-205a	ZEB1	zinc finger E-box binding homeobox 1
96	gga-miR-205a	GAK	cyclin G associated kinase
95	gga-miR-205a	B4GALT1	beta-1,4-galactosyltransferase 1
95	gga-miR-205a	TNFAIP8	TNF alpha induced protein 8
95	gga-miR-205a	NKD1	naked cuticle homolog 1
95	gga-miR-205a	STRBP	spermatid perinuclear RNA binding protein
94	gga-miR-205a	KIF26B	kinesin family member 26B
94	gga-miR-205a	NR3C2	nuclear receptor subfamily 3 group C member 2
94	gga-miR-205a	MGAT2	mannosyl (alpha-1,6-)-glycoprotein beta-1,2-N-acetylglucosaminyltransferase
94	gga-miR-205a	LRP6	LDL receptor related protein 6
94	gga-miR-205a	SHROOM3	shroom family member 3
94	gga-miR-205a	ADRB1	adrenoceptor beta 1
93	gga-miR-205a	ITSN2	intersectin 2
93	gga-miR-205a	KCNA6	potassium voltage-gated channel subfamily A member 6
93	gga-miR-205a	NME6	NME/NM23 nucleoside diphosphate kinase 6
93	gga-miR-205a	GNS	glucosamine (N-acetyl)-6-sulfatase
93	gga-miR-205a	HTR1F	5-hydroxytryptamine receptor 1F
93	gga-miR-205a	PPP1R15B	protein phosphatase 1 regulatory subunit 15B
93	gga-miR-205a	DRAM2	DNA damage regulated autophagy modulator 2
93	gga-miR-205a	GRK7	G protein-coupled receptor kinase 7
93	gga-miR-205a	PLCH1	phospholipase C eta 1
93	gga-miR-205a	HSPH1	heat shock protein family H (Hsp110) member 1
93	gga-miR-205a	NRK	Nik related kinase
93	gga-miR-205a	CLTC	clathrin heavy chain
92	gga-miR-205a	LIN9	lin-9 DREAM MuvB core complex component
92	gga-miR-205a	PTPRM	protein tyrosine phosphatase, receptor type M
92	gga-miR-205a	AGR3	anterior gradient 3, protein disulphide isomerase family member
92	gga-miR-205a	CLDN11	claudin 11
92	gga-miR-205a	PIK3R1	phosphoinositide-3-kinase regulatory subunit 1
92	gga-miR-205a	CD24	CD24 molecule
92	gga-miR-205a	ACSL1	acyl-CoA synthetase long chain family member 1
92	gga-miR-205a	ERFE	erythroferrone
92	gga-miR-205a	MARCKS	myristoylated alanine rich protein kinase C substrate
92	gga-miR-205a	CRIPT	CXXC repeat containing interactor of PDZ3 domain
91	gga-miR-205a	LCA5	LCA5, lebercilin
91	gga-miR-205a	SSBP4	single stranded DNA binding protein 4
91	gga-miR-205a	NAA25	N(alpha)-acetyltransferase 25, NatB auxiliary subunit
91	gga-miR-205a	LOC107049156	pyrin-like
91	gga-miR-205a	RECK	reversion inducing cysteine rich protein with kazal motifs
91	gga-miR-205a	LPCAT1	lysophosphatidylcholine acyltransferase 1
90	gga-miR-205a	NSD2	nuclear receptor binding SET domain protein 2
90	gga-miR-205a	EVA1C	eva-1 homolog C
90	gga-miR-205a	WDSUB1	WD repeat, sterile alpha motif and U-box domain containing 1
90	gga-miR-205a	ENC1	ectodermal-neural cortex 1
90	gga-miR-205a	RP2	RP2, ARL3 GTPase activating protein
90	gga-miR-205a	E2F5	E2F transcription factor 5
90	gga-miR-205a	L3MBTL2	L3MBTL2, polycomb repressive complex 1 subunit
90	gga-miR-205a	FAM155A	family with sequence similarity 155 member A
90	gga-miR-205a	MAGI1	membrane associated guanylate kinase, WW and PDZ domain containing 1
90	gga-miR-205a	ERBB3	erb-b2 receptor tyrosine kinase 3
89	gga-miR-205a	SLC1A3	solute carrier family 1 member 3
89	gga-miR-205a	PDHX	pyruvate dehydrogenase complex component X
89	gga-miR-205a	PTCHD3L	patched domain-containing protein 3-like
89	gga-miR-205a	CLINT1	clathrin interactor 1
89	gga-miR-205a	MEGF11	multiple EGF like domains 11
[truncated: 1,102 more rows]
